# Supplementary material for: Large‐scale bidirectional arrayed genetic screens identify OXR1 and EMC4 as modifiers of αSynuclein aggregation
Source: FEBS Open Bio. 2026 Mar 30;16(8):1563–92. doi: 10.1002/2211-5463.70233 (PMC13398675; doi:10.1002/2211-5463.70233)
Supplement: Supplementary file 4 — Table S3. Excel spreadsheet of RNAseq data (NTG vs OXR1). [file FEB4-16-1563-s003.xlsx]

## Sheet: Sheet1
	Table S3. Excel spreadsheet of RNAseq data (NTG vs OXR1)
gene_id	transcript_id	gene_name	type	biotypes	description	gc	featWidth	GO_BP	GO_MF	GO_CC	entrez_id	isPresent	log2Ratio	pValue	fdr	seqnames	start	end	width	strand	HA_NTG1 [normalized count]	HA_NTG2 [normalized count]	HA_NTG3 [normalized count]	HA_OXR1_1 [normalized count]	HA_OXR1_2 [normalized count]	HA_OXR1_3 [normalized count]	KO_EMC4_1 [normalized count]	KO_EMC4_2 [normalized count]	KO_EMC4_3 [normalized count]	KO_NTG1 [normalized count]	KO_NTG2 [normalized count]	KO_NTG3 [normalized count]	HA_NTG1 [FPKM]	HA_NTG2 [FPKM]	HA_NTG3 [FPKM]	HA_OXR1_1 [FPKM]	HA_OXR1_2 [FPKM]	HA_OXR1_3 [FPKM]	KO_EMC4_1 [FPKM]	KO_EMC4_2 [FPKM]	KO_EMC4_3 [FPKM]	KO_NTG1 [FPKM]	KO_NTG2 [FPKM]	KO_NTG3 [FPKM]	Cluster
ENSG00000108700	ENST00000394620	CCL8	protein_coding	protein_coding	C-C motif chemokine ligand 8 [Source:HGNC Symbol;Acc:HGNC:10635]	0.3968	862	GO:0006955; GO:0006887; GO:0006935; GO:0006816; GO:0006954; GO:0007267; GO:0007186; GO:0006874; GO:0002548; GO:0007165; GO:0030593; GO:0043547; GO:0048245; GO:0048247; GO:0070098; GO:0070374; GO:0071346; GO:0071347; GO:0071356; GO:0009615; GO:0044828	GO:0008009; GO:0005515; GO:0004672; GO:0008201; GO:0005125; GO:0048020; GO:0016004	GO:0005576; GO:0005615	6355	TRUE	7.53877	2.22862e-16	3.40622e-12	chr17	34319435	34321402	1968	+	6.11959	6.84879	2.73164	2747.19	2865.27	2911.95	2.43821	6.45779	5.18931	14.9073	8.524	6.4516	0.190897	0.214119	0.0850881	85.6867	90.528	90.6869	0.0767783	0.206192	0.164018	0.467943	0.26485	0.201326	4
ENSG00000256463	ENST00000537592; ENST00000575389; ENST00000572928; ENST00000536229; ENST00000573324	SALL3	protein_coding	protein_coding	spalt like transcription factor 3 [Source:HGNC Symbol;Acc:HGNC:10527]	0.6419	2998	GO:0006357	GO:0046872; GO:0003677; GO:0000981; GO:0000978	GO:0005634	27164	TRUE	3.56833	5.55821e-15	4.24758e-11	chr18	78979818	79002677	22860	+	905.699	840.119	809.476	9794.51	10703.4	10165.9	1354.42	1503.95	1377.76	1449.45	1409.66	1375.11	8.12339	7.55191	7.24979	87.8381	97.2329	91.0296	12.263	13.8069	12.5208	13.082	12.5935	12.3381	1
ENSG00000131196	ENST00000253506; ENST00000591814; ENST00000427363; ENST00000397790; ENST00000587635; ENST00000542384; ENST00000545796; ENST00000318065; ENST00000590313; ENST00000592223; ENST00000329101; ENST00000586434; ENST00000590224; ENST00000591065; ENST00000591089; ENST00000590861; ENST00000590172; ENST00000586695	NFATC1	protein_coding	protein_coding	nuclear factor of activated T cells 1 [Source:HGNC Symbol;Acc:HGNC:7775]	0.5951	2566	GO:0006355; GO:0045893; GO:0045944; GO:0006357; GO:0035556; GO:0003180; GO:0003184; GO:0033173; GO:0030178; GO:1905064; GO:0071356; GO:0071560; GO:1903131	GO:0003677; GO:0003700; GO:0005515; GO:1990837; GO:0000981; GO:0000978; GO:0001228; GO:0061629; GO:0003676; GO:0005528; GO:0048273; GO:0000977; GO:0001223	GO:0005737; GO:0005634; GO:0005654; GO:0016604; GO:0000785; GO:0005667; GO:0005829	4772	TRUE	2.08271	3.04769e-13	1.55269e-09	chr18	79395856	79529325	133470	+	1647.19	1643.71	1530.63	6839.23	6649.56	7044.62	1245.93	1224.11	1260.14	1356.56	1243.44	1283.87	17.2612	17.263	16.0164	71.6609	70.5766	73.7003	13.1798	13.1298	13.3799	14.3049	12.9787	13.4587	1
ENSG00000122176	ENST00000354955; ENST00000647586; ENST00000493296; ENST00000461936	FMOD	protein_coding	protein_coding	fibromodulin [Source:HGNC Symbol;Acc:HGNC:3774]	0.5489	1679	GO:0030199; GO:0007181	GO:0005515; GO:0030021	GO:0005615; GO:0005576; GO:0062023; GO:0043202; GO:0005796; GO:0031012	2331	TRUE	4.68725	1.292e-12	4.93672e-09	chr1	203340628	203351758	11131	-	9.17938	11.4147	4.55273	476.863	455.716	459.729	10.9719	4.30519	3.45954	10.3204	8.524	7.37325	0.14701	0.183215	0.0728072	7.63616	7.3921	7.35056	0.177381	0.0705729	0.0561381	0.166322	0.135974	0.118127	4
ENSG00000108691	ENST00000580907; ENST00000225831; ENST00000624362	CCL2	protein_coding	protein_coding	C-C motif chemokine ligand 2 [Source:HGNC Symbol;Acc:HGNC:10618]	0.4371	1266	GO:0006955; GO:0007165; GO:0060326; GO:0006935; GO:0006954; GO:0007010; GO:0007186; GO:0071346; GO:0071347; GO:0071356; GO:0000165; GO:0008360; GO:0006468; GO:0043524; GO:0002548; GO:0030593; GO:0043547; GO:0048245; GO:0048247; GO:0070098; GO:0070374; GO:0007155; GO:0051770; GO:0071222; GO:0007166; GO:0034351; GO:0019079; GO:0007259; GO:0009887; GO:0019233; GO:0044344; GO:0001525; GO:0019221; GO:…	GO:0008009; GO:0005125; GO:0005515; GO:0048020; GO:0005102; GO:0004672; GO:0031727	GO:0005576; GO:0005615	6347	TRUE	2.07491	2.03204e-11	6.21154e-08	chr17	34255274	34257208	1935	+	243.763	206.605	231.279	999.739	1031.59	947.825	284.052	337.958	282.818	409.377	397.431	425.805	5.17749	4.398	4.90519	21.2317	22.192	20.0985	6.09029	7.34725	6.08643	8.74967	8.40798	9.04727	1
ENSG00000164830	ENST00000521369; ENST00000517566; ENST00000531443; ENST00000577661; ENST00000658832; ENST00000661818; ENST00000442977; ENST00000517686; ENST00000521963; ENST00000497705; ENST00000435082; ENST00000312046; ENST00000438229; ENST00000517455; ENST00000519415; ENST00000449762; ENST00000297447; ENST00000521592; ENST00000521864	OXR1	protein_coding	protein_coding	oxidation resistance 1 [Source:HGNC Symbol;Acc:HGNC:15822]	0.4212	1931	GO:0006979; GO:0007628; GO:0043524; GO:0051402; GO:0071447; GO:1900408; GO:1902083; GO:1903204	GO:0003674; GO:0016491; GO:0005515	GO:0005739; GO:0005634; GO:0005730	55074	TRUE	1.12418	1.98458e-10	5.05538e-07	chr8	106270144	106752694	482551	+	4984.41	4844.04	4897.83	10243.1	10801.4	11117.6	4101.56	4248.31	4405.96	4236.83	3990.95	3951.14	69.4091	67.6041	68.1043	142.62	152.342	154.56	57.6556	60.5521	62.1653	59.3691	55.3551	55.0402	1
ENSG00000175329	ENST00000308700; ENST00000404699	ISX	protein_coding	protein_coding	intestine specific homeobox [Source:HGNC Symbol;Acc:HGNC:28084]	0.5257	3228	GO:0006355; GO:0006357; GO:0048484	GO:0003677; GO:0000981; GO:0005515; GO:0000977; GO:1990837	GO:0005634; GO:0000785	91464	TRUE	3.31648	9.90013e-09	2.15897e-05	chr22	35066136	35087387	21252	+	0	3.4244	2.73164	92.0262	115.823	128.137	1.21911	0	0.864885	1.14671	1.0655	0	0	0.028589	0.0227218	0.766496	0.977207	1.06564	0.0102514	0	0.00729987	0.00961222	0.00884063	0	1
ENSG00000185933	ENST00000329905	CALHM1	protein_coding	protein_coding	calcium homeostasis modulator 1 [Source:HGNC Symbol;Acc:HGNC:23494]	0.5616	3212	GO:0006811; GO:0034765; GO:0050896; GO:0006812; GO:0006816; GO:0070588; GO:0050909; GO:0051260; GO:0015867; GO:0050913; GO:0050916; GO:0050917; GO:0051291	GO:0005227; GO:0005244; GO:0005515; GO:0005262; GO:0042802; GO:0005261; GO:0005245	GO:0016020; GO:0016021; GO:0005783; GO:0005789; GO:0005886; GO:0016323; GO:0005887	255022	TRUE	1.93207	1.13006e-08	2.15897e-05	chr10	103453240	103458900	5661	-	29.578	29.6781	26.4058	141.031	126.231	144.766	68.2699	61.7078	68.3259	99.4831	64.086	60.1642	0.247616	0.249005	0.220738	1.18051	1.07032	1.20993	0.576937	0.528762	0.579562	0.838061	0.534381	0.503852	3
ENSG00000178726	ENST00000377103	THBD	protein_coding	protein_coding	thrombomodulin [Source:HGNC Symbol;Acc:HGNC:11784]	0.5468	4040	GO:0007596; GO:0007599; GO:0030195; GO:0006508; GO:0010544; GO:0051918; GO:0007565; GO:0010165; GO:0031638; GO:0032496; GO:0051591; GO:0072377	GO:0005509; GO:0004888; GO:0005515; GO:0038023	GO:0016021; GO:0016020; GO:0005887; GO:0005886; GO:0009986; GO:1905370; GO:0005615; GO:0005774; GO:0009897; GO:0016327	7056	TRUE	1.16143	1.28501e-08	2.18224e-05	chr20	23045633	23049672	4040	-	471.208	477.133	544.506	1193.2	1164.73	1028.03	625.401	619.23	632.231	607.759	637.169	595.39	3.13629	3.18277	3.61888	7.94081	7.85177	6.83116	4.20196	4.21858	4.26368	4.07054	4.22412	3.96425	1
ENSG00000142910	ENST00000457433; ENST00000271064; ENST00000461030; ENST00000466998; ENST00000478398; ENST00000481165; ENST00000468635; ENST00000537531; ENST00000498429; ENST00000463112; ENST00000480586	TINAGL1	protein_coding	protein_coding	tubulointerstitial nephritis antigen like 1 [Source:HGNC Symbol;Acc:HGNC:19168]	0.5982	1722	GO:0006508; GO:0016197	GO:0008234; GO:0005515; GO:0005201; GO:0043236	GO:0005615; GO:0005576; GO:0070062; GO:0062023; GO:0005764; GO:0005737	64129	TRUE	1.28223	2.20682e-08	3.37291e-05	chr1	31576485	31587686	11202	+	144.213	137.303	146.075	331.518	366.399	385.207	218.66	256.977	230.833	212.503	235.072	208.276	2.25194	2.14879	2.27769	5.17613	5.7949	6.00522	3.44675	4.10731	3.6522	3.33914	3.65621	3.25346	3
ENSG00000131620	ENST00000531349; ENST00000355303; ENST00000531604; ENST00000316296; ENST00000530676; ENST00000529913; ENST00000689710; ENST00000531300; ENST00000529636; ENST00000525494	ANO1	protein_coding	protein_coding	anoctamin 1 [Source:HGNC Symbol;Acc:HGNC:21625]	0.5534	2187	GO:0006811; GO:0098655; GO:0006821; GO:1902476; GO:0035774; GO:0034220; GO:0055085; GO:0072657; GO:0034605; GO:0106091; GO:0070254; GO:0007200; GO:0006812; GO:0050965; GO:0015705; GO:1901653	GO:0046983; GO:0046872; GO:0042802; GO:0042803; GO:0005229; GO:0005254; GO:0005515; GO:0005247; GO:0005227; GO:0005102; GO:0015111	GO:0016020; GO:0016021; GO:0005654; GO:0005886; GO:0042995; GO:0016324; GO:0045202; GO:0034707; GO:0098793; GO:0005887; GO:0070062; GO:0045121	55107	TRUE	1.17856	3.77791e-08	4.50264e-05	chr11	69985907	70189530	203624	+	133.611	120.995	131.119	305.359	306.336	302.248	177.989	206.649	185.086	207.555	219.493	225.806	1.64278	1.49097	1.60979	3.754	3.81482	3.71008	2.20912	2.60064	2.30576	2.56795	2.68803	2.77733	3
ENSG00000197616	ENST00000651452; ENST00000405093; ENST00000557461	MYH6	protein_coding	protein_coding	myosin heavy chain 6 [Source:HGNC Symbol;Acc:HGNC:7576]	0.5457	3079	GO:0008016; GO:0060048; GO:0045214; GO:0055013; GO:0008217; GO:0006941; GO:0046034; GO:0002026; GO:0001701; GO:0030049; GO:0002027; GO:0006936; GO:0007512; GO:0055010; GO:0007522; GO:0014898; GO:0030048; GO:0030239; GO:0043462; GO:0055009; GO:0060420	GO:0005515; GO:0005524; GO:0003774; GO:0000166; GO:0003779; GO:0051015; GO:0005516; GO:0019901; GO:0000146; GO:0017018	GO:0016459; GO:0005737; GO:0032982; GO:0005829; GO:0016460; GO:0030016; GO:0005859; GO:0001725; GO:0030017; GO:0030018	4624	TRUE	2.67685	3.78304e-08	4.50264e-05	chr14	23381982	23408273	26292	-	7.13952	7.99026	14.368	123.299	142.693	93.6009	8.53374	14.3506	6.91908	13.3562	8.524	17.5115	0.0623511	0.0699357	0.125297	1.07667	1.26217	0.816092	0.0752323	0.128279	0.061225	0.117375	0.0741476	0.152987	1
ENSG00000184557	ENST00000330871; ENST00000587578	SOCS3	protein_coding	protein_coding	suppressor of cytokine signaling 3 [Source:HGNC Symbol;Acc:HGNC:19391]	0.6808	1548	GO:0043066; GO:0016567; GO:0035556; GO:0009968; GO:0043086; GO:0043551; GO:0046854; GO:0007259; GO:0001932; GO:0007165; GO:0030154; GO:0042532; GO:0045597; GO:0046426; GO:0046627; GO:0050728; GO:0060670; GO:0060674; GO:0097398; GO:1990830	GO:0005515; GO:0046935; GO:0001784; GO:0004860; GO:0035198	GO:0005942; GO:0005829	9021	TRUE	0.862182	3.82977e-08	4.50264e-05	chr17	78356778	78360077	3300	-	691.513	732.821	731.168	1416.99	1238.34	1291.15	2266.32	2151.16	2082.64	2166.14	2124.61	2132.71	12.012	12.7578	12.6823	24.611	21.7867	22.3911	39.7397	38.2471	36.6551	37.8633	36.7596	37.0597	3
ENSG00000143369	ENST00000470432; ENST00000369049; ENST00000498579; ENST00000496744; ENST00000346569; ENST00000369047; ENST00000490346	ECM1	protein_coding	protein_coding	extracellular matrix protein 1 [Source:HGNC Symbol;Acc:HGNC:3153]	0.5734	1565	GO:0007165; GO:0043123; GO:0031214; GO:0001503; GO:0001525; GO:0010466; GO:0030500; GO:0045766; GO:0001938; GO:0030502; GO:0001960; GO:0002063; GO:0002828; GO:0003416; GO:0006357; GO:0006954; GO:2000404	GO:0005515; GO:0043236; GO:0019899; GO:0008022; GO:0002020; GO:0005201; GO:0005134	GO:0005576; GO:0005615; GO:0070062; GO:0062023; GO:0031012; GO:0031089	1893	TRUE	0.764214	4.24211e-08	4.63117e-05	chr1	150508062	150513789	5728	+	916.919	899.475	897.798	1455.69	1582.55	1596.34	2477.22	2353.5	2476.17	2381.73	2307.87	2231.34	15.7544	15.489	15.4034	25.0084	27.5403	27.3829	42.966	41.3901	43.1078	41.1793	39.4967	38.3522	3
ENSG00000172183	ENST00000379224; ENST00000560741; ENST00000558992; ENST00000559876; ENST00000558942; ENST00000306072; ENST00000560573; ENST00000557824; ENST00000558236; ENST00000560746; ENST00000546338	ISG20	protein_coding	protein_coding	interferon stimulated exonuclease gene 20 [Source:HGNC Symbol;Acc:HGNC:6130]	0.5494	1527	GO:0090305; GO:0002376; GO:0009615; GO:0045087; GO:0051607; GO:0006401; GO:0090503; GO:0006364; GO:0045071; GO:0000738	GO:0003676; GO:0003723; GO:0046872; GO:0016787; GO:0004527; GO:0004518; GO:0000175; GO:0030619; GO:0034511; GO:0008310; GO:0008859; GO:0030620	GO:0005634; GO:0005737; GO:0005730; GO:0015030; GO:0016605; GO:0005654	3669	TRUE	1.21112	7.4005e-08	7.54062e-05	chr15	88635670	88656483	20814	+	141.771	133.553	129.321	348.993	293.418	334.601	198.714	180.22	191.657	258.739	286.663	231.467	2.4965	2.35702	2.27396	6.14483	5.23326	5.88243	3.53235	3.24833	3.4196	4.58485	5.02802	4.07746	3
ENSG00000213626	ENST00000395323; ENST00000412933; ENST00000464412; ENST00000406087; ENST00000404397; ENST00000401506; ENST00000467242; ENST00000407930; ENST00000484150	LBH	protein_coding	protein_coding	LBH regulator of WNT signaling pathway [Source:HGNC Symbol;Acc:HGNC:29532]	0.5813	946	GO:0006355; GO:0045893; GO:0045892; GO:0043408; GO:0010468; GO:0030879; GO:0033147; GO:0060644; GO:1904674; GO:1904677; GO:2000103; GO:2000737	GO:0005515	GO:0005634; GO:0005737; GO:0032991	81606	TRUE	0.612558	9.02145e-08	8.33662e-05	chr2	30231534	30323730	92197	+	1398.33	1400.58	1424.09	2174.12	2084.82	2219.42	1618.97	1595.79	1529.12	1419.64	1290.32	1426.73	39.7386	39.8907	40.4118	61.7777	60.0082	62.9688	46.4441	46.4183	44.0299	40.5972	36.5238	40.56	1
ENSG00000130176	ENST00000592923; ENST00000535659; ENST00000252456; ENST00000588468; ENST00000586059; ENST00000585869; ENST00000587087; ENST00000592338; ENST00000586577; ENST00000588935	CNN1	protein_coding	protein_coding	calponin 1 [Source:HGNC Symbol;Acc:HGNC:2155]	0.5879	899	GO:0031032; GO:0006940; GO:1904706	GO:0005515; GO:0003779; GO:0005516	GO:0005925; GO:0005856	1264	TRUE	1.20209	9.35811e-08	8.33662e-05	chr19	11538767	11550323	11557	+	276.53	256.023	280.586	545.904	659.67	707.428	295.856	393.44	349.654	514.817	518.035	421.98	8.27118	7.67481	8.3803	16.3263	19.9844	21.1247	8.93295	12.0452	10.5967	15.4951	15.4334	12.6262	3
ENSG00000140945	ENST00000268613; ENST00000569144; ENST00000562601; ENST00000568770; ENST00000567109; ENST00000565636; ENST00000431540; ENST00000428848; ENST00000539548; ENST00000566333; ENST00000569455; ENST00000567445; ENST00000569454; ENST00000562307	CDH13	protein_coding	protein_coding	cadherin 13 [Source:HGNC Symbol;Acc:HGNC:1753]	0.4896	1596	GO:0007156; GO:0007155; GO:0098609; GO:0045944; GO:0001938; GO:0030335; GO:0001954; GO:0002040; GO:0043542; GO:0008285; GO:0048661; GO:0055096; GO:0050927; GO:0098742; GO:0007162; GO:0007266; GO:0016339; GO:0016601; GO:0030032; GO:0030100; GO:0042058; GO:0043616; GO:0050850; GO:0051668	GO:0005509; GO:0046872; GO:0005515; GO:0042803; GO:0045296; GO:0030169; GO:0071813; GO:0055100; GO:0042802	GO:0016020; GO:0005886; GO:0005737; GO:0005615; GO:0110165; GO:0005925; GO:0031225; GO:0070062; GO:0062023; GO:0016342; GO:0005576; GO:0005901; GO:0043005; GO:0009897	1012	TRUE	1.70381	9.81805e-08	8.33662e-05	chr16	82626965	83800640	1173676	+	27.5824	29.3953	25.499	100.399	122.787	115.499	212.232	197.398	174.844	94.0423	134.713	124.303	0.464713	0.496356	0.428987	1.69133	2.09529	1.94273	3.60954	3.40413	2.98475	1.59438	2.26068	2.09503	3
ENSG00000188611	ENST00000395526; ENST00000682911; ENST00000489640; ENST00000443575; ENST00000329428; ENST00000474434	ASAH2	protein_coding	protein_coding	N-acylsphingosine amidohydrolase 2 [Source:HGNC Symbol;Acc:HGNC:18860]	0.4309	2891	GO:0006629; GO:0006915; GO:0006665; GO:0071345; GO:0006672; GO:0046514; GO:0046512; GO:0007346; GO:0046513; GO:0006670; GO:0042759; GO:2001234; GO:0044241	GO:0046872; GO:0008270; GO:0016787; GO:0005509; GO:0017040; GO:0102121	GO:0016020; GO:0016021; GO:0005794; GO:0005886; GO:0005739; GO:0005901; GO:0005576; GO:0045121; GO:0000139; GO:0005887; GO:0070062; GO:0005615	56624	TRUE	1.19704	1.74621e-07	0.000139417	chr10	50182778	50279720	96943	-	151.688	125.923	125.359	318.496	346.601	300.505	153.962	162.555	155.383	154.044	166.118	208.141	1.41088	1.17383	1.16429	2.96202	3.26517	2.79044	1.44557	1.54756	1.46436	1.44178	1.53898	1.93664	1
ENSG00000179913	ENST00000599265; ENST00000600777; ENST00000318683; ENST00000595387	B3GNT3	protein_coding	protein_coding	UDP-GlcNAc:betaGal beta-1,3-N-acetylglucosaminyltransferase 3 [Source:HGNC Symbol;Acc:HGNC:13528]	0.6217	1342	GO:0006486; GO:0016266; GO:0018146; GO:0030311	GO:0016758; GO:0016757; GO:0016740; GO:0008532; GO:0008194; GO:0008499; GO:0047223; GO:0008457	GO:0016020; GO:0016021; GO:0005794; GO:0000139; GO:0005887	10331	TRUE	-1.15715	1.9786e-07	0.000139417	chr19	17794828	17813576	18749	+	307.826	344.534	392.445	156.862	145.419	150.634	56.0789	60.2727	60.5419	57.3357	49.013	48.8478	6.1679	6.91874	7.85199	3.14266	2.95115	3.01328	1.13428	1.23613	1.22912	1.15604	0.978188	0.979113	1
ENSG00000175591	ENST00000393597; ENST00000311131; ENST00000393596	P2RY2	protein_coding	protein_coding	purinergic receptor P2Y2 [Source:HGNC Symbol;Acc:HGNC:8541]	0.5869	4484	GO:0007186; GO:0007165; GO:0035589; GO:0007200; GO:0097746; GO:0006873; GO:0070257; GO:0071318	GO:0004930; GO:0005515; GO:0045028; GO:0038023; GO:0031686; GO:0045030	GO:0016021; GO:0016020; GO:0005886; GO:0005887	5029	TRUE	0.674214	1.99768e-07	0.000139417	chr11	73218281	73242427	24147	+	737.756	787.902	729.693	1212.2	1231.03	1173.48	630.892	626.067	677.987	657.497	700.223	588.942	4.42418	4.73538	4.36946	7.26841	7.477	7.02553	3.81913	3.84283	4.11951	3.96762	4.18249	3.53303	1
ENSG00000135744	ENST00000680783; ENST00000679802; ENST00000679854; ENST00000681347; ENST00000681772; ENST00000679738; ENST00000657140; ENST00000681514; ENST00000680041; ENST00000366667; ENST00000681269; ENST00000679957; ENST00000679684	AGT	protein_coding	protein_coding	angiotensinogen [Source:HGNC Symbol;Acc:HGNC:333]	0.5241	3914	GO:0010951; GO:0042310; GO:0097746; GO:0003081; GO:0045893; GO:0042981; GO:0061098; GO:0014068; GO:0050731; GO:0007267; GO:0050729; GO:0010595; GO:0051092; GO:0001819; GO:0010744; GO:0051247; GO:0001822; GO:0008217; GO:0010613; GO:0007186; GO:0001558; GO:0001974; GO:0002016; GO:0002018; GO:0002019; GO:0002027; GO:0002034; GO:0003014; GO:0003051; GO:0003331; GO:0006606; GO:0006883; GO:0007166; GO:…	GO:0004867; GO:0005515; GO:0005179; GO:0008083; GO:0031702; GO:0031703	GO:0005615; GO:0005576; GO:0005829; GO:0070062; GO:0072562; GO:0062023; GO:0005737	183	TRUE	1.36214	2.03863e-07	0.000139417	chr1	230690776	230745576	54801	-	63.2605	63.9221	78.4748	178.824	190.635	209.323	55.0294	54.597	56.2175	83.7115	67.1274	62.6727	0.434608	0.440127	0.538347	1.22839	1.3265	1.43571	0.381635	0.383923	0.391328	0.578717	0.459349	0.430722	1
ENSG00000178597	ENST00000319098	PSAPL1	protein_coding	protein_coding	prosaposin like 1 [Source:HGNC Symbol;Acc:HGNC:33131]	0.6055	4646	GO:0006629; GO:0006665; GO:0007193; GO:0019216; GO:0060736; GO:0060742		GO:0005737; GO:0005829; GO:0005576; GO:0005764; GO:0005615	768239	TRUE	2.05125	2.09801e-07	0.000139417	chr4	7430285	7434930	4646	-	21.44	19.4273	11.8579	87.0335	109.329	116.6	3.68572	2.17473	3.47609	3.45579	4.28187	2.76829	0.124088	0.112689	0.0685304	0.503662	0.640883	0.673734	0.0215337	0.0128831	0.0203846	0.0201266	0.0246841	0.0160277	1
ENSG00000152953	ENST00000282908; ENST00000512018; ENST00000512636; ENST00000510398; ENST00000513705; ENST00000505508; ENST00000511959; ENST00000508728	STK32B	protein_coding	protein_coding	serine/threonine kinase 32B [Source:HGNC Symbol;Acc:HGNC:14217]	0.5091	1893	GO:0006468; GO:0016310; GO:0018105; GO:0035556	GO:0005524; GO:0004672; GO:0046872; GO:0000166; GO:0004674; GO:0016301; GO:0016740; GO:0106310		55351	TRUE	1.70686	2.46445e-07	0.000156944	chr4	5051480	5500994	449515	+	25.4983	20.5464	21.8531	84.7059	109.329	97.8147	52.4215	48.0746	59.6771	60.7759	41.5545	61.751	0.362198	0.292505	0.309968	1.20308	1.57292	1.38715	0.751681	0.698975	0.858909	0.868725	0.587937	0.877472	3
ENSG00000182492	ENST00000331595; ENST00000472615; ENST00000480756; ENST00000431891; ENST00000492658	BGN	protein_coding	protein_coding	biglycan [Source:HGNC Symbol;Acc:HGNC:1044]	0.6068	1624	GO:0008150; GO:0019800; GO:0060348; GO:0061975	GO:0005515; GO:0005201; GO:0030021; GO:0005539; GO:0050840	GO:0005576; GO:0005615; GO:0070062; GO:0062023; GO:0031012; GO:0043202; GO:0005796; GO:0009986; GO:0030133; GO:0042383	633	TRUE	1.27401	3.07139e-07	0.000187772	chrX	153494980	153509546	14567	+	85.0014	65.0897	79.2175	189.282	209.487	200.52	25.0545	34.3832	35.2051	57.8815	37.2927	44.6798	1.40742	1.08012	1.30975	3.13369	3.51314	3.31467	0.418769	0.582715	0.590622	0.964396	0.615037	0.740058	1
ENSG00000269466	ENST00000598383	H3Y1	protein_coding	protein_coding	H3.Y histone 1 [Source:HGNC Symbol;Acc:HGNC:43735]	0.5815	982		GO:0003677; GO:0030527; GO:0046982; GO:0031492	GO:0000786; GO:0005634; GO:0000785; GO:0005694	391769	TRUE	-1.63967	3.50894e-07	0.000206272	chr5	17654868	17655849	982	-	110.087	97.0246	120.112	25.0609	24.8966	34.1393	2423.92	2203.72	2157.91	2457.17	1838.19	1784.91	3.01447	2.66267	3.28419	0.686148	0.690483	0.93328	67.0011	61.7648	59.8705	67.7057	50.1351	48.8928	5
ENSG00000136859	ENST00000373425; ENST00000373417; ENST00000491991; ENST00000470194	ANGPTL2	protein_coding	protein_coding	angiopoietin like 2 [Source:HGNC Symbol;Acc:HGNC:490]	0.5292	1659	GO:0007267	GO:0005515; GO:0005102	GO:0005576; GO:0005615; GO:0070062; GO:0062023	23452	TRUE	0.7726	3.92593e-07	0.000222237	chr9	127087348	127122635	35288	-	473.248	418.918	472.573	764.445	819.422	774.692	792.418	736.906	795.694	832.514	768.226	801.842	7.67057	6.80504	7.64849	12.3889	13.452	12.5358	12.9653	12.2254	13.0674	13.5784	12.4024	13.0012	3
ENSG00000090339	ENST00000423829; ENST00000588645; ENST00000264832; ENST00000585443; ENST00000592686	ICAM1	protein_coding	protein_coding	intercellular adhesion molecule 1 [Source:HGNC Symbol;Acc:HGNC:5344]	0.5809	1195	GO:0007155; GO:0098609; GO:0046718; GO:0002457; GO:0007159; GO:0033627; GO:0071333; GO:0072683; GO:1900027; GO:1990830; GO:1904646; GO:0061028; GO:0070374; GO:1902042; GO:2000352; GO:0007157; GO:0001910; GO:0002291; GO:0002693; GO:0022614; GO:0044406; GO:0046813; GO:0050900	GO:0005515; GO:0005178; GO:0038023; GO:0004888; GO:0001618	GO:0016020; GO:0016021; GO:0110165; GO:0005615; GO:0005886; GO:0005925; GO:0009986; GO:0005887; GO:0001772; GO:0009897; GO:0045121; GO:0070062; GO:0062023	3383	TRUE	0.737708	5.10092e-07	0.000278437	chr19	10271093	10286615	15523	+	434.313	420.721	425.225	704.335	681.424	770.924	1252.02	1203.57	1179.23	887.557	876.033	946.707	9.77282	9.48798	9.55441	15.8469	15.5301	17.3186	28.4392	27.7203	26.8856	20.0969	19.6343	21.3102	3
ENSG00000123610	ENST00000243347; ENST00000460812	TNFAIP6	protein_coding	protein_coding	TNF alpha induced protein 6 [Source:HGNC Symbol;Acc:HGNC:11898]	0.3778	961	GO:0007155; GO:0006954; GO:0007165; GO:0007267; GO:0045671; GO:0001550; GO:0050728; GO:0030514; GO:0045668; GO:0090024; GO:1905590; GO:1903911; GO:0030212; GO:0030335; GO:0030728	GO:0005540; GO:0046872; GO:0016787; GO:0005509; GO:0005515; GO:0052689; GO:0001968	GO:0005576; GO:0005615; GO:1904813; GO:1904724	7130	TRUE	2.36353	7.70375e-07	0.000400697	chr2	151357592	151380046	22455	+	3.0598	0	0	51.2419	37.8861	53.7981	4.87642	5.02273	3.45954	3.44014	4.262	4.60828	0.0855714	0	0	1.43287	1.07314	1.50206	0.137666	0.143776	0.0980301	0.096812	0.118721	0.128923	1
ENSG00000006016	ENST00000594325; ENST00000596360; ENST00000684169; ENST00000392386; ENST00000597131; ENST00000593286	CRLF1	protein_coding	protein_coding	cytokine receptor like factor 1 [Source:HGNC Symbol;Acc:HGNC:2364]	0.6362	992	GO:0042531; GO:0008284; GO:0019221; GO:0043524; GO:0001657; GO:2000672	GO:0005515; GO:0004896; GO:0005125; GO:0005127; GO:0019955	GO:0005576; GO:0009897; GO:0005829; GO:0005615; GO:0043235; GO:0097058	9244	TRUE	0.951554	7.86504e-07	0.000400697	chr19	18572220	18607741	35522	-	618.083	614.109	772.144	1259.09	1201.53	1453.53	960.721	863.916	902.075	557.304	484.803	512.441	16.749	16.6782	20.8934	34.1149	32.9774	39.3233	26.2802	23.9621	24.7679	15.1968	13.0854	13.8912	1
ENSG00000150687	ENST00000527521; ENST00000532234; ENST00000533902; ENST00000280258; ENST00000531475; ENST00000533880; ENST00000532572; ENST00000528769; ENST00000531521	PRSS23	protein_coding	protein_coding	serine protease 23 [Source:HGNC Symbol;Acc:HGNC:14370]	0.4641	1819	GO:0006508	GO:0004252; GO:0008233; GO:0016787; GO:0005515; GO:0008236	GO:0005576; GO:0070062; GO:0005788; GO:0005634	11098	TRUE	-0.499552	9.56871e-07	0.000471768	chr11	86791059	86952910	161852	+	6609.18	6330.84	6634.1	4823.04	4481.36	4545.47	10821.7	11121.3	11230.7	13562.1	11209.4	11622.8	97.7013	93.7942	97.9269	71.2886	67.0968	67.0834	161.488	168.274	168.214	201.742	165.049	171.877
ENSG00000109107	ENST00000395319; ENST00000395321; ENST00000226253; ENST00000460201; ENST00000584086; ENST00000581807; ENST00000435638; ENST00000578590; ENST00000582381	ALDOC	protein_coding	protein_coding	aldolase, fructose-bisphosphate C [Source:HGNC Symbol;Acc:HGNC:418]	0.5538	1003	GO:0006096; GO:0030855; GO:0006000; GO:0030388; GO:0006094	GO:0004332; GO:0016829; GO:0005515; GO:0008092	GO:0005576; GO:0005829; GO:0070062; GO:0034774; GO:1904813; GO:1904724; GO:0005856	230	TRUE	-0.724513	1.09608e-06	0.000523513	chr17	28573115	28576948	3834	-	641.537	673.464	718.42	415.164	376.696	427.45	348.664	373.834	354.603	327.96	298.34	342.857	17.1991	18.0951	19.2323	11.1288	10.2286	11.4407	9.43585	10.2583	9.63233	8.84752	7.96663	9.195	1
ENSG00000087245	ENST00000570308; ENST00000568715; ENST00000219070; ENST00000564864; ENST00000543485; ENST00000437642; ENST00000570283; ENST00000566564	MMP2	protein_coding	protein_coding	matrix metallopeptidase 2 [Source:HGNC Symbol;Acc:HGNC:7166]	0.5543	1712	GO:0006508; GO:1904707; GO:0050896; GO:0030574; GO:0001525; GO:0030198; GO:0001666; GO:1904645; GO:0022617; GO:0048013; GO:0019538; GO:0071492; GO:0035987; GO:0048771; GO:0001541; GO:0001542; GO:0001553; GO:0001955; GO:0001957; GO:0006979; GO:0007162; GO:0007507; GO:0007565; GO:0007566; GO:0007567; GO:0007568; GO:0009314; GO:0009410; GO:0009612; GO:0014012; GO:0014823; GO:0016477; GO:0030163; GO:…	GO:0008270; GO:0004222; GO:0046872; GO:0008233; GO:0016787; GO:0005515; GO:0008237; GO:0004175; GO:0004252; GO:0001968	GO:0031012; GO:0005615; GO:0005634; GO:0005737; GO:0016020; GO:0005739; GO:0005576; GO:0062023; GO:0005886; GO:0030017	4313	TRUE	0.502116	1.3103e-06	0.000606869	chr16	55389700	55506691	116992	+	1847.07	1986.15	1787.37	2680.26	2667.18	2628.28	6134.5	5946.89	5785.21	4264.63	4020.13	4007.3	29.0111	31.2649	28.0326	42.0926	42.43	41.2133	97.2636	95.6053	92.0674	67.403	62.8927	62.9635	3
ENSG00000134531	ENST00000431267; ENST00000542474; ENST00000544053; ENST00000542289; ENST00000256951; ENST00000538364; ENST00000535134; ENST00000541935; ENST00000396301; ENST00000537612; ENST00000536383; ENST00000546357	EMP1	protein_coding	protein_coding	epithelial membrane protein 1 [Source:HGNC Symbol;Acc:HGNC:3333]	0.4793	1146	GO:0008219; GO:0008544; GO:0032060	GO:0005515	GO:0016021; GO:0016020; GO:0005886	2012	TRUE	0.636808	1.38153e-06	0.000621037	chr12	13196723	13219941	23219	+	413.072	415.493	401.55	642.091	667.878	621.124	2249.25	2209.28	2075.73	1777.41	1899.79	2111.52	9.69229	9.77074	9.40824	15.0641	15.8722	14.55	53.2756	53.0594	49.3487	41.9667	44.4001	49.5622	2
ENSG00000223638	ENST00000434937	RFPL4A	protein_coding	protein_coding	ret finger protein like 4A [Source:HGNC Symbol;Acc:HGNC:16449]	0.4733	1198	GO:0016567; GO:0045893	GO:0005515; GO:0046872; GO:0004842	GO:0005634; GO:0005737; GO:0005654; GO:0000785	342931	TRUE	-0.958267	1.48492e-06	0.000648444	chr19	55759097	55763421	4325	+	291.87	320.519	371.637	167.679	154.515	170.092	546.436	531.945	490.75	485.331	620.429	516.878	6.55115	7.21016	8.32942	3.76317	3.51267	3.8115	12.381	12.221	11.1608	10.9618	13.8707	11.6057	2
ENSG00000114378	ENST00000266031; ENST00000618175; ENST00000395144; ENST00000320295; ENST00000395143; ENST00000457214; ENST00000447605; ENST00000418723; ENST00000452672	HYAL1	protein_coding	protein_coding	hyaluronidase 1 [Source:HGNC Symbol;Acc:HGNC:5320]	0.5852	1500	GO:0005975; GO:0008152; GO:0009615; GO:0006954; GO:0051216; GO:1900087; GO:0071347; GO:0071356; GO:0045785; GO:0030213; GO:1900106; GO:0030307; GO:0030308; GO:0045766; GO:0044344; GO:0010634; GO:0050679; GO:0030214; GO:0046677; GO:0071493; GO:0045927; GO:0000302; GO:0030207; GO:0071467; GO:0030212; GO:0036120; GO:0060272	GO:0004415; GO:0016787; GO:0016798; GO:0050501; GO:0052757	GO:0005737; GO:0031410; GO:0005576; GO:0005615; GO:0005764; GO:0070062; GO:0036117; GO:0043202	3373	TRUE	2.04439	1.57019e-06	0.000666632	chr3	50299890	50312381	12492	-	20.3986	10.2768	9.12837	65.8864	92.0138	101.727	19.52	15.2971	12.4339	18.3722	7.46758	15.6682	0.365675	0.184634	0.163401	1.18096	1.67065	1.8206	0.353234	0.280682	0.225844	0.331415	0.133337	0.280975	1
ENSG00000189143	ENST00000466411; ENST00000435050; ENST00000476494; ENST00000431918; ENST00000340958	CLDN4	protein_coding	protein_coding	claudin 4 [Source:HGNC Symbol;Acc:HGNC:2046]	0.5616	2228	GO:0006811; GO:1902476; GO:0006821; GO:0007155; GO:0070830; GO:0016338; GO:0022604; GO:0030335; GO:0061436; GO:0070293; GO:0090303; GO:1905050; GO:0007565; GO:0007623; GO:0032570	GO:0042802; GO:0005198; GO:0005515; GO:0005254; GO:0004888	GO:0016021; GO:0016020; GO:0005886; GO:0070161; GO:0034707; GO:0005923; GO:0005887; GO:0070160; GO:0005911; GO:0009925; GO:0016324; GO:0016327; GO:0016328	1364	TRUE	1.01453	1.77062e-06	0.000731411	chr7	73799542	73832690	33149	+	225.405	332.284	303.592	604.703	583.446	581.025	434.002	385.362	401.492	482.766	448.575	398.374	2.7204	4.01923	3.65872	7.29724	7.13198	7.00081	5.28751	4.76047	4.90966	5.86305	5.39242	4.80967	3
ENSG00000134013	ENST00000389131; ENST00000520617; ENST00000523833; ENST00000520349; ENST00000518878; ENST00000522446; ENST00000519809; ENST00000520925; ENST00000518472; ENST00000524144; ENST00000520871; ENST00000518083; ENST00000524168; ENST00000519243; ENST00000524075	LOXL2	protein_coding	protein_coding	lysyl oxidase like 2 [Source:HGNC Symbol;Acc:HGNC:6666]	0.6012	893	GO:0000122; GO:0006325; GO:0006897; GO:0022900; GO:0002040; GO:0001666; GO:0018057; GO:1902455; GO:0045892; GO:0036211; GO:0007155; GO:0032332; GO:0010718; GO:0030199; GO:0043542; GO:0001935; GO:0001837; GO:0070828; GO:0046688; GO:0007568	GO:0005507; GO:0005044; GO:0016641; GO:0046872; GO:0016491; GO:0005509; GO:0005515; GO:0004720; GO:0009055; GO:0070492	GO:0016020; GO:0005634; GO:0005783; GO:0005654; GO:0005576; GO:0000785; GO:0005694; GO:0005615; GO:0005604; GO:0062023	4017	TRUE	0.474215	2.45325e-06	0.000986724	chr8	23296897	23425328	128432	-	2646.71	2490.64	2411.13	3467.72	3436.79	3601.54	2545.47	2475.44	2387.9	2250.98	2144.81	2143.77	79.6699	75.1384	72.4729	104.371	104.78	108.233	77.3473	76.2696	72.8298	68.1831	64.3066	64.5537
ENSG00000100767	ENST00000340738; ENST00000644200; ENST00000555123; ENST00000216658; ENST00000554301; ENST00000555445; ENST00000555035; ENST00000557061; ENST00000554314; ENST00000555700; ENST00000559759; ENST00000554527	PAPLN	protein_coding	protein_coding	papilin, proteoglycan like sulfated glycoprotein [Source:HGNC Symbol;Acc:HGNC:19262]	0.5925	3475	GO:0010951; GO:0030198; GO:0010466	GO:0004867; GO:0030414; GO:0004222	GO:0005576; GO:0031012	89932	TRUE	0.512671	3.05712e-06	0.0011914	chr14	73237497	73274640	37144	+	1386.97	1449.03	1293.66	1883.61	1980.15	2041.2	2078.83	1461.81	1649.77	1639.33	2048.5	1710.98	10.7324	11.2375	9.99581	14.5736	15.5191	15.7688	16.2382	11.5779	12.9348	12.7648	15.7886	13.2443	3
ENSG00000265190	ENST00000583448; ENST00000602274; ENST00000583874; ENST00000585281; ENST00000583911; ENST00000611843; ENST00000577813; ENST00000602877	ANXA8	protein_coding	protein_coding	annexin A8 [Source:HGNC Symbol;Acc:HGNC:546]	0.5274	1769	GO:0007596; GO:0007599; GO:0016197; GO:0007032; GO:1900138; GO:1900004	GO:0005509; GO:0005544; GO:0046872; GO:0005515; GO:0051015; GO:0005546; GO:0005547; GO:0043325	GO:0005886; GO:0005829; GO:0031902; GO:0062023	653145	TRUE	1.20244	3.11804e-06	0.0011914	chr10	47460162	47484158	23997	-	53.829	52.5916	63.4295	132.127	132.321	169.236	42.0386	41.2181	39.4987	54.8531	40.843	34.1826	0.818227	0.801192	0.962756	2.00814	2.03715	2.56822	0.645053	0.641292	0.608338	0.839026	0.618377	0.519777	1
ENSG00000186340	ENST00000366787; ENST00000617924; ENST00000676628; ENST00000649844; ENST00000676760; ENST00000676498; ENST00000678378; ENST00000676941; ENST00000677429; ENST00000676869; ENST00000488355; ENST00000677398; ENST00000461848; ENST00000472733; ENST00000435791	THBS2	protein_coding	protein_coding	thrombospondin 2 [Source:HGNC Symbol;Acc:HGNC:11786]	0.5219	3980	GO:0007155; GO:0016525; GO:0051965	GO:0005515; GO:0005509; GO:0008201; GO:0005201	GO:0005576; GO:0062023; GO:0031091; GO:0005604; GO:0031012	7058	TRUE	0.856306	3.39409e-06	0.00126525	chr6	169215780	169254050	38271	-	408.992	366.41	318.691	622.223	740.403	642.643	1951.79	2071.51	2630.11	3701.6	2530.56	2129.03	2.76323	2.48103	2.15001	4.20334	5.06651	4.33467	13.3114	14.3252	18.0045	25.1656	17.0293	14.3892	2
ENSG00000100234	ENST00000266085	TIMP3	protein_coding	protein_coding	TIMP metallopeptidase inhibitor 3 [Source:HGNC Symbol;Acc:HGNC:11822]	0.4866	4597	GO:0050896; GO:0007601; GO:0010466; GO:0010951; GO:0070373; GO:1904684; GO:0009725; GO:0010033; GO:0034097; GO:0051045; GO:0071310; GO:1903984	GO:0005515; GO:0008191; GO:0046872; GO:0030414; GO:0004857; GO:0002020	GO:0005634; GO:0005576; GO:0005615; GO:0031012; GO:0062023; GO:0031089; GO:0005604	7078	TRUE	0.411079	3.70896e-06	0.00134971	chr22	32801705	32863041	61337	+	4620.29	4522.49	4508.11	6007.85	5951.37	6217.11	3524.43	3348.72	3713.82	4156.84	3834.73	3473.72	27.0259	26.5125	26.3314	35.1379	35.2587	36.3063	20.8108	20.0494	22.0108	24.4676	22.3421	20.3264
ENSG00000075223	ENST00000265361; ENST00000419255; ENST00000458729; ENST00000475955; ENST00000459652; ENST00000411788; ENST00000427167; ENST00000487621; ENST00000470581	SEMA3C	protein_coding	protein_coding	semaphorin 3C [Source:HGNC Symbol;Acc:HGNC:10725]	0.4583	1318	GO:0030154; GO:0007399; GO:0006955; GO:0007411; GO:0001755; GO:0003148; GO:0030335; GO:0048843; GO:0050919; GO:0071526; GO:0009410; GO:0001756; GO:0001974; GO:0003151; GO:0003215; GO:0003350; GO:0007507; GO:0009791; GO:0021915; GO:0060174; GO:0060666; GO:0140074; GO:1905312	GO:0005515; GO:0030215; GO:0045499	GO:0005576; GO:0005615; GO:0005887; GO:0070062	10512	TRUE	-0.559624	3.88399e-06	0.00138053	chr7	80742538	80922359	179822	-	1920.53	1853.74	1640.8	1264.31	1224.27	1177.69	1878.64	1884.96	1984.92	3264.7	2501.79	2393.55	39.1824	37.9036	33.4268	25.7912	25.2979	23.9874	38.6903	39.3625	41.0316	67.0239	50.8392	48.8503	2
ENSG00000135046	ENST00000468639; ENST00000456643; ENST00000257497; ENST00000415424; ENST00000376911; ENST00000495713; ENST00000489109; ENST00000491192	ANXA1	protein_coding	protein_coding	annexin A1 [Source:HGNC Symbol;Acc:HGNC:533]	0.3978	1099	GO:0043086; GO:0002250; GO:0043066; GO:0007165; GO:0002376; GO:0045087; GO:0006954; GO:0007166; GO:0006909; GO:0042102; GO:0008360; GO:0032355; GO:0098609; GO:0051179; GO:0090050; GO:0050727; GO:0035924; GO:0030216; GO:0051238; GO:0031532; GO:0032743; GO:0032717; GO:0032508; GO:0045627; GO:0045629; GO:0042063; GO:0018149; GO:0001780; GO:0002548; GO:0002685; GO:0007187; GO:0010165; GO:0014839; GO:…	GO:0005509; GO:0005544; GO:0004859; GO:0019834; GO:0046872; GO:0005515; GO:0048306; GO:0098641; GO:0005102; GO:0005543; GO:0008289	GO:0005634; GO:0005737; GO:0016020; GO:0005769; GO:0030659; GO:0005654; GO:0005829; GO:0005886; GO:0005929; GO:0042995; GO:0005576; GO:0005615; GO:0016324; GO:0010008; GO:0016323; GO:0043227; GO:0016328; GO:0001891; GO:0031410; GO:0031514; GO:0005768; GO:0005925; GO:0031901; GO:0031982; GO:0001533; GO:0070062; GO:0019898; GO:0031313; GO:0062023; GO:0009986; GO:0005912; GO:0031232; GO:0005884; GO:…	301	TRUE	-0.493338	4.83093e-06	0.00167809	chr9	73151865	73170393	18529	+	2130.64	2022.69	2277.28	1596.86	1448.33	1520.04	3322.29	3246.12	3079.91	3390.96	3286	3559.44	52.1311	49.5997	55.638	39.0663	35.8917	37.1301	82.0567	81.2947	76.3537	83.4884	80.0818	87.1213
ENSG00000140459	ENST00000358632; ENST00000268053; ENST00000498141; ENST00000435365; ENST00000566674; ENST00000450547; ENST00000569662; ENST00000466978; ENST00000416978; ENST00000467407	CYP11A1	protein_coding	protein_coding	cytochrome P450 family 11 subfamily A member 1 [Source:HGNC Symbol;Acc:HGNC:2590]	0.587	1107	GO:0006629; GO:0006694; GO:0008202; GO:0008203; GO:0006700; GO:0008207; GO:0016125; GO:0006704; GO:0034650; GO:0042359; GO:0071375	GO:0004497; GO:0020037; GO:0005506; GO:0016705; GO:0046872; GO:0016491; GO:0005515; GO:0008386	GO:0016020; GO:0005739; GO:0005743; GO:0005759	1583	TRUE	1.69074	5.69105e-06	0.00193036	chr15	74337759	74367646	29888	-	9.17938	4.56586	3.64218	48.1046	44.3809	32.2789	30.4776	24.3961	25.0817	36.6948	39.4235	35.0229	0.222972	0.111153	0.088342	1.16834	1.09187	0.78278	0.747323	0.606553	0.617304	0.896932	0.953831	0.85103	3
ENSG00000249156	ENST00000503184	TAF11L12	protein_coding	protein_coding	TATA-box binding protein associated factor 11 like 12 [Source:HGNC Symbol;Acc:HGNC:53855]	0.5129	1088	GO:0006367; GO:0045893; GO:0051123	GO:0046982; GO:0003713	GO:0005634; GO:0005669	112488739	TRUE	-1.19241	5.80978e-06	0.00193036	chr5	17610496	17611583	1088	+	113.1	102.769	140.294	44.9851	42.6189	51.5453	3300.37	3320.62	3074.27	2931.71	2356.55	2386.58	2.79524	2.54555	3.46229	1.11166	1.06683	1.27183	82.3396	84.0015	76.9845	72.9112	58.0112	59.0049	5
ENSG00000176907	ENST00000315792	TCIM	protein_coding	protein_coding	transcriptional and immune response regulator [Source:HGNC Symbol;Acc:HGNC:1357]	0.3614	1829	GO:0006915; GO:1901224; GO:0045746; GO:0034605; GO:0043620; GO:0043066; GO:1902806; GO:0002264; GO:0010739; GO:1900020; GO:1903706	GO:0005515; GO:0005112	GO:0005634; GO:0005737; GO:0016607; GO:0005654; GO:0005829; GO:0005886; GO:0005730	56892	TRUE	0.807101	6.03953e-06	0.001964	chr8	40153482	40155310	1829	+	523.225	388.098	521.743	847.059	819.423	873.486	4577.74	4211.2	5082.93	6894.05	6444.14	5576.02	7.69236	5.71842	7.65942	12.4518	12.2017	12.8207	67.9379	63.3706	75.7165	101.991	94.3659	82.007	2
ENSG00000019186	ENST00000216862; ENST00000395955; ENST00000460643; ENST00000395954; ENST00000487593; ENST00000472970	CYP24A1	protein_coding	protein_coding	cytochrome P450 family 24 subfamily A member 1 [Source:HGNC Symbol;Acc:HGNC:2602]	0.4825	1402	GO:0006629; GO:0006766; GO:0033280; GO:0042359; GO:0042369; GO:0001649; GO:0070561; GO:0010430; GO:0071305	GO:0004497; GO:0020037; GO:0005506; GO:0016705; GO:0046872; GO:0016491; GO:0062181; GO:0008403; GO:0030342; GO:0062180; GO:0070576; GO:0070643	GO:0005739; GO:0005743	1591	TRUE	-0.664218	7.04184e-06	0.00224224	chr20	54153446	54173986	20541	-	382.475	377.826	341.455	230.065	219.739	233.777	471.794	398.23	351.143	399.057	483.737	457.142	7.33567	7.26258	6.53941	4.41199	4.26859	4.47633	9.13438	7.81776	6.82381	7.70174	9.24112	8.77088	2
ENSG00000095752	ENST00000264563; ENST00000585513; ENST00000590625; ENST00000587093	IL11	protein_coding	protein_coding	interleukin 11 [Source:HGNC Symbol;Acc:HGNC:5966]	0.6256	1314	GO:0007165; GO:0008284; GO:0045444; GO:0008283; GO:0045944; GO:0043410; GO:0030183; GO:0030219; GO:0033138; GO:0050731; GO:0046888	GO:0005515; GO:0005125; GO:0008083; GO:0005142	GO:0005576; GO:0005615; GO:0005737	3589	TRUE	0.798827	8.03564e-06	0.00250646	chr19	55364382	55370463	6082	-	349.686	278.09	343.306	529.907	547.865	639.915	1112.61	1077.14	1096.43	1467.35	1569.88	1385.33	7.15596	5.70346	7.01518	10.8427	11.3554	13.0736	22.9838	22.5618	22.734	30.2162	31.9989	28.3595	3
ENSG00000233056	ENST00000447535	ERVH48-1	protein_coding	protein_coding	endogenous retrovirus group 48 member 1 [Source:HGNC Symbol;Acc:HGNC:17216]	0.491	2774	GO:0006949	GO:0005515	GO:0005886; GO:0005576; GO:0005615	90625	TRUE	1.52689	9.12334e-06	0.00278882	chr21	42916803	42925630	8828	-	15.299	11.4147	7.28437	41.8301	57.3704	55.7544	34.135	32.289	37.1901	43.5752	30.8995	34.1013	0.1483	0.110893	0.070508	0.405428	0.563256	0.539562	0.334016	0.320364	0.365267	0.425044	0.298338	0.330678	3
ENSG00000279637	ENST00000624177	ENSG00000279637	protein_coding	TEC	TEC	0.581	1945					TRUE	1.6343	9.53527e-06	0.00285759	chr18	79420836	79422780	1945	+	5.09966	1.14147	1.82109	37.6471	24.8966	27.3881	4.87642	7.17532	9.51374	4.58686	5.3275	3.68663	0.0705028	0.0158158	0.02514	0.520407	0.348614	0.378017	0.0680544	0.101535	0.133267	0.0638113	0.0733613	0.0509859	1
ENSG00000264230	ENST00000584982; ENST00000613703; ENST00000622769; ENST00000611655; ENST00000620353; ENST00000619162	ANXA8L1	protein_coding	protein_coding	annexin A8 like 1 [Source:HGNC Symbol;Acc:HGNC:23334]	0.5413	1697	GO:0016197; GO:1900138; GO:0007032; GO:1900004	GO:0005509; GO:0005544; GO:0046872		728113	TRUE	1.1662	1.02464e-05	0.00301165	chr10	46375627	46391784	16158	+	26.7456	27.311	27.6252	68.6577	84.1716	67.476	28.6695	11.1618	14.1242	9.36297	18.8249	3.60534	0.423795	0.433714	0.437095	1.08777	1.35085	1.06742	0.458578	0.181028	0.226763	0.149291	0.297108	0.0571484	1
ENSG00000102359	ENST00000640889; ENST00000640020; ENST00000373004; ENST00000481988; ENST00000638738; ENST00000638458; ENST00000638920; ENST00000638319; ENST00000677630; ENST00000679590; ENST00000640282	SRPX2	protein_coding	protein_coding	sushi repeat containing protein X-linked 2 [Source:HGNC Symbol;Acc:HGNC:30668]	0.4957	1379	GO:0001525; GO:0007155; GO:0098609; GO:0051965; GO:0042325; GO:0048870; GO:0071625; GO:0090050	GO:0042802; GO:0005102; GO:0005515; GO:0005201; GO:0036458	GO:0005737; GO:0070161; GO:0045202; GO:0009986; GO:0005576; GO:0005615; GO:0097060; GO:0062023; GO:0060076	27286	TRUE	0.744393	1.21275e-05	0.00343915	chrX	100644195	100675788	31594	+	138.424	148.147	136.565	242.077	265.187	224.007	721.502	755.248	786.93	835.07	837.394	742.667	2.69918	2.89519	2.65907	4.71978	5.23735	4.36079	14.2019	15.0737	15.5476	16.3855	16.2641	14.4867	2
ENSG00000196154	ENST00000368715; ENST00000481009; ENST00000354332; ENST00000468373; ENST00000368716; ENST00000368714	S100A4	protein_coding	protein_coding	S100 calcium binding protein A4 [Source:HGNC Symbol;Acc:HGNC:10494]	0.5266	579	GO:0043123; GO:0001837	GO:0005509; GO:0003723; GO:0046872; GO:0005515; GO:0042802; GO:0046914; GO:0048306; GO:0050786; GO:0003779	GO:0005634; GO:0005737; GO:0005576; GO:0005615; GO:0048471; GO:0070062; GO:0062023; GO:0043005	6275	TRUE	0.653338	1.21509e-05	0.00343915	chr1	153543613	153550136	6524	-	250.903	255.688	281.359	414.117	388.604	455.817	136.54	135.614	134.057	178.888	122.532	138.249	11.6483	11.8968	13.0432	19.2232	18.2727	21.1266	6.3989	6.44423	6.30597	8.35706	5.66612	6.42055	1
ENSG00000116016	ENST00000460015; ENST00000449347; ENST00000263734; ENST00000467888; ENST00000475822; ENST00000463191; ENST00000483692; ENST00000466465; ENST00000465318; ENST00000468530	EPAS1	protein_coding	protein_coding	endothelial PAS domain protein 1 [Source:HGNC Symbol;Acc:HGNC:3374]	0.5568	1403	GO:0006355; GO:0045944; GO:0030154; GO:0001525; GO:0006357; GO:0001666; GO:0071456; GO:0007165; GO:0120162; GO:2000434; GO:0001892; GO:0001974; GO:0002027; GO:0002070; GO:0006366; GO:0006979; GO:0007005; GO:0007601; GO:0010467; GO:0030097; GO:0030218; GO:0030324; GO:0042415; GO:0042789; GO:0043129; GO:0043619; GO:0048625; GO:0055072	GO:0046983; GO:0003677; GO:0003700; GO:0005515; GO:0000977; GO:0000981; GO:0046982; GO:0061629; GO:0043565; GO:0001223; GO:0000978; GO:0000987; GO:0001228	GO:0005634; GO:0005737; GO:0005667; GO:0016607; GO:0043229; GO:0043227; GO:0000785; GO:0005654; GO:0005829	2034	TRUE	0.407795	1.24213e-05	0.00345177	chr2	46293667	46386697	93031	+	3391.27	3409.56	3099.5	4334.64	4497.62	4320.48	4260.78	4308.07	4036.41	3480.27	3594.99	3682.02	64.9964	65.492	59.318	83.0668	87.3071	82.6691	82.4338	84.5124	78.3842	67.1209	68.6284	70.5942
ENSG00000090621	ENST00000677006; ENST00000676859; ENST00000527718; ENST00000482028; ENST00000492468; ENST00000437136; ENST00000468476; ENST00000678028; ENST00000677708; ENST00000678469; ENST00000372862; ENST00000372857; ENST00000372856; ENST00000372858; ENST00000676523; ENST00000677548; ENST00000677860; ENST00000470443; ENST00000679246; ENST00000678287; ENST00000678625; ENST00000677609; ENST00000678980; ENST0000…	PABPC4	protein_coding	protein_coding	poly(A) binding protein cytoplasmic 4 [Source:HGNC Symbol;Acc:HGNC:8557]	0.5022	1880	GO:0007596; GO:0006412; GO:0006401; GO:0006396; GO:0043488; GO:0061515	GO:0003723; GO:0003676; GO:0005515; GO:0003730; GO:0008143; GO:0008266; GO:0003729	GO:0005737; GO:0005829; GO:1990904; GO:0005634; GO:0010494	8761	TRUE	0.349744	1.2798e-05	0.00349294	chr1	39560709	39576790	16082	-	6212.8	6201.25	6264.01	7932.13	7874.27	8023.92	6888.74	6747.97	6668.94	7142.56	6987.33	7285.87	88.8617	88.8933	89.4639	113.439	114.071	114.577	99.4619	98.7896	96.6471	102.801	99.5444	104.247
ENSG00000187492	ENST00000462108; ENST00000487666; ENST00000460430; ENST00000412678; ENST00000343366; ENST00000487256	CDHR4	protein_coding	protein_coding	cadherin related family member 4 [Source:HGNC Symbol;Acc:HGNC:34527]	0.5491	1055	GO:0007156; GO:0007155	GO:0005509	GO:0016020; GO:0016021; GO:0005886; GO:0005887	389118	TRUE	1.56392	1.3652e-05	0.00366066	chr3	49790732	49799873	9142	-	3.06491	10.4119	4.55682	32.5312	42.5041	37.2397	20.7625	8.61039	15.2757	17.2082	13.9273	17.6685	0.0781179	0.265966	0.115974	0.829048	1.09724	0.947595	0.534196	0.224629	0.394492	0.441353	0.353571	0.450494	3
ENSG00000026025	ENST00000544301; ENST00000478746; ENST00000497849; ENST00000224237; ENST00000487938; ENST00000485947; ENST00000469543; ENST00000421459; ENST00000637053; ENST00000495528	VIM	protein_coding	protein_coding	vimentin [Source:HGNC Symbol;Acc:HGNC:12692]	0.5425	1371	GO:0043488; GO:0045109; GO:0071222; GO:0045727; GO:0071225; GO:0010628; GO:0010977; GO:0014002; GO:0031175; GO:0032967; GO:0045103; GO:0060020; GO:0060395; GO:0070307; GO:0071346	GO:0005515; GO:0042802; GO:0005200; GO:0019904; GO:0060090; GO:0097110; GO:0003725; GO:0003723; GO:0005212; GO:1990254	GO:0005882; GO:0005737; GO:0005634; GO:0016020; GO:0005886; GO:1990904; GO:0005856; GO:0005925; GO:0005829; GO:0005777; GO:0045111; GO:0016363; GO:0070062; GO:0030424; GO:0005815; GO:0005844; GO:0031252; GO:0042995; GO:0043005; GO:0045335	7431	TRUE	-0.456721	1.43772e-05	0.00373507	chr10	17228241	17237593	9353	+	25231.6	26399.7	27989.7	19827	17839.5	20385.2	20537.3	18538.7	20062.4	22871	20853.2	20200.3	494.871	518.93	548.169	388.823	354.38	399.159	406.611	372.166	398.69	451.388	407.38	396.333
ENSG00000110002	ENST00000361352; ENST00000449321; ENST00000392748; ENST00000392744; ENST00000456829; ENST00000533623	VWA5A	protein_coding	protein_coding	von Willebrand factor A domain containing 5A [Source:HGNC Symbol;Acc:HGNC:6658]	0.4668	2465		GO:0005515	GO:0005654	4013	TRUE	1.01897	1.44183e-05	0.00373507	chr11	124115404	124147721	32318	+	79.5546	86.7513	122.924	201.83	206.75	213.237	331.597	316.432	329.521	376.122	284.489	296.774	0.867828	0.948433	1.33897	2.20141	2.2843	2.32227	3.65147	3.53312	3.64214	4.12871	3.09109	3.23854	3
ENSG00000110195	ENST00000312293; ENST00000393681; ENST00000675784; ENST00000393679; ENST00000393676	FOLR1	protein_coding	protein_coding	folate receptor alpha [Source:HGNC Symbol;Acc:HGNC:3791]	0.5587	1079	GO:0071231; GO:1904447; GO:0007155; GO:0007342; GO:0035036; GO:0001947; GO:0017015; GO:0006898; GO:0060828; GO:0031103; GO:0061626; GO:0015884; GO:0003147; GO:0003253; GO:0061713; GO:0046655; GO:0048678; GO:0051593; GO:0070293	GO:0005515; GO:0005542; GO:0061714; GO:0038023	GO:0016020; GO:0016021; GO:0031410; GO:0005886; GO:0005768; GO:0005576; GO:0016324; GO:0016323; GO:0031225; GO:0009986; GO:0030136; GO:0005789; GO:0070062; GO:0031362; GO:0000139; GO:0030133; GO:0005634; GO:0012507; GO:0033116; GO:0005903; GO:0031526; GO:0046658	2348	TRUE	-0.774132	1.49657e-05	0.00381226	chr11	72189558	72196323	6766	+	210.106	245.415	252.222	131.765	124.483	144.766	252.355	267.639	228.33	291.266	268.506	263.594	5.23602	6.12954	6.27645	3.2833	3.14205	3.60175	6.3484	6.82692	5.76542	7.30415	6.66493	6.57134	2
ENSG00000137331	ENST00000259874; ENST00000376377	IER3	protein_coding	protein_coding	immediate early response 3 [Source:HGNC Symbol;Acc:HGNC:5392]	0.5832	1294	GO:0043066; GO:0001562; GO:0003085; GO:0006096; GO:0006282; GO:0007095; GO:0008630; GO:0045732; GO:0045820; GO:0046822; GO:0050728; GO:1901029; GO:2000377; GO:2001020; GO:0009653; GO:0006915	GO:0005515	GO:0016020; GO:0016021; GO:0005634; GO:0005829	8870	TRUE	0.478113	1.55319e-05	0.00389164	chr6	30743199	30744548	1350	-	2442.73	2260.1	2711.61	3584.84	3339.39	3431.35	3196.49	3097.59	2946.66	2287.7	2582.77	2617.5	50.7606	47.0697	56.2659	74.4847	70.2842	71.1867	67.0524	65.8848	62.042	47.8373	53.4584	54.4118
ENSG00000250782	ENST00000512227	TAF11L14	protein_coding	protein_coding	TATA-box binding protein associated factor 11 like 14 [Source:HGNC Symbol;Acc:HGNC:53857]	0.5354	594	GO:0006367; GO:0045893; GO:0051123	GO:0046982; GO:0003713	GO:0005634; GO:0005669	112488740	TRUE	-1.24204	1.81755e-05	0.00448056	chr5	17634460	17635053	594	+	78.5347	69.6294	78.307	23.0065	20.5668	34.2352	1865.38	1738.03	1683.81	1374.44	1234.26	1236.37	3.55517	3.15903	3.5397	1.04135	0.942982	1.54723	85.2422	80.5316	77.2319	62.6097	55.6526	55.9887	5
ENSG00000151651	ENST00000415217; ENST00000445355; ENST00000485491; ENST00000559018; ENST00000468964; ENST00000561175; ENST00000537099; ENST00000560135; ENST00000463298; ENST00000486609; ENST00000559180	ADAM8	protein_coding	protein_coding	ADAM metallopeptidase domain 8 [Source:HGNC Symbol;Acc:HGNC:215]	0.6572	1376	GO:0006508; GO:0071456; GO:0051897; GO:0006954; GO:0043406; GO:0051092; GO:0022617; GO:0001525; GO:0051044; GO:0043524; GO:0000902; GO:0033089; GO:2000309; GO:0050714; GO:0045785; GO:0070245; GO:0002675; GO:0045089; GO:0002523; GO:0045780; GO:0022407; GO:0002693; GO:0010954; GO:0048247; GO:2000391; GO:2000415; GO:2000418; GO:0050729; GO:0098609; GO:2000406	GO:0004222; GO:0005515; GO:0046872; GO:0008233; GO:0016787; GO:0008237; GO:0005509; GO:0004252; GO:0050839; GO:0008270; GO:0043621	GO:0005737; GO:0016020; GO:0016021; GO:0005886; GO:0035579; GO:0070821; GO:0009986; GO:0101003; GO:0005887; GO:0002102; GO:0032010; GO:0032127; GO:0042581; GO:0070820; GO:0071133	101	TRUE	0.935163	1.93834e-05	0.00464164	chr10	133262420	133276868	14449	-	41.8172	45.6587	46.4379	102.484	92.0091	89.9896	130.444	91.1266	102.921	66.5094	90.5675	105.991	0.817186	0.894237	0.906164	2.00248	1.82111	1.75567	2.57325	1.82273	2.03787	1.30788	1.76286	2.072	3
ENSG00000183914	ENST00000572933; ENST00000570791; ENST00000389173; ENST00000575498; ENST00000574518; ENST00000575105	DNAH2	protein_coding	protein_coding	dynein axonemal heavy chain 2 [Source:HGNC Symbol;Acc:HGNC:2948]	0.543	6655	GO:0007018; GO:0036159; GO:0060285	GO:0005524; GO:0008569; GO:0000166; GO:0051959; GO:0045505; GO:0003777	GO:0030286; GO:0005737; GO:0005929; GO:0031514; GO:0042995; GO:0005856; GO:0005874; GO:0005930; GO:0097729; GO:0036126; GO:0005858; GO:0036156	146754	TRUE	1.4457	1.98247e-05	0.00464164	chr17	7717744	7833742	115999	+	86.7835	82.3705	52.8614	164.997	285.242	202.803	111.775	112.192	81.0432	78.0275	77.9572	80.8948	0.35065	0.333558	0.213277	0.666591	1.16732	0.81808	0.455903	0.463991	0.331786	0.31725	0.313741	0.326974	1
ENSG00000163531	ENST00000404977; ENST00000339876; ENST00000680427; ENST00000403080; ENST00000513543; ENST00000430393; ENST00000493914; ENST00000404076; ENST00000514644; ENST00000539706; ENST00000401399; ENST00000505079; ENST00000504476; ENST00000367173; ENST00000504149; ENST00000512826; ENST00000471392; ENST00000425360; ENST00000468328; ENST00000495396; ENST00000492085; ENST00000413225; ENST00000447819; ENST0000…	NFASC	protein_coding	protein_coding	neurofascin [Source:HGNC Symbol;Acc:HGNC:29866]	0.5564	4125	GO:0007155; GO:0050808; GO:0007411; GO:0007422; GO:0019226; GO:0042552; GO:0098609; GO:0007420; GO:0072659	GO:0005515; GO:0098632; GO:0019904	GO:0110165; GO:0016020; GO:0016021; GO:0005886; GO:0005925; GO:0070161; GO:0033010; GO:0030424; GO:0101003; GO:0033268; GO:0043194; GO:0005887; GO:0030425; GO:0097454	23114	TRUE	-0.542234	1.99378e-05	0.00464164	chr1	204828651	205022822	194172	+	484.507	471.437	435.255	310.6	319.344	315.965	115.772	157.9	117.673	155.995	147.103	181.618	3.15836	3.07997	2.83317	2.02446	2.10843	2.05629	0.761825	1.05355	0.777218	1.02326	0.955129	1.18434	1
ENSG00000007516	ENST00000565665; ENST00000397488; ENST00000562208; ENST00000568887; ENST00000426824; ENST00000567825; ENST00000324385; ENST00000628027; ENST00000421665; ENST00000568198; ENST00000566162; ENST00000561602; ENST00000561793; ENST00000564213; ENST00000567203; ENST00000566389	BAIAP3	protein_coding	protein_coding	BAI1 associated protein 3 [Source:HGNC Symbol;Acc:HGNC:948]	0.6486	2263	GO:0006887; GO:0035774; GO:0001956; GO:0042147; GO:0007186; GO:0032228; GO:1905413; GO:1990502	GO:0046872; GO:0005509; GO:0005515; GO:0005543; GO:0000149; GO:0019905	GO:0005737; GO:0016020; GO:0005794; GO:0032588; GO:0005886; GO:0005768; GO:0098793; GO:0005829; GO:0031902; GO:0055038; GO:0099503	8938	TRUE	0.685054	2.00437e-05	0.00464164	chr16	1333638	1349441	15804	+	338.617	301.348	343.276	498.824	493.602	609.386	777.79	490.074	563.041	338.281	451.772	302.304	4.02355	3.58865	4.07297	5.92645	5.94041	7.22898	9.32936	5.96037	6.77868	4.04478	5.34685	3.59335	1
ENSG00000162645	ENST00000370466; ENST00000464839; ENST00000493802; ENST00000463660	GBP2	protein_coding	protein_coding	guanylate binding protein 2 [Source:HGNC Symbol;Acc:HGNC:4183]	0.424	3008	GO:0050896; GO:0002376; GO:0050830; GO:0071346; GO:0071347; GO:0071356; GO:0006955; GO:0034504; GO:0042832	GO:0005525; GO:0003924; GO:0000166; GO:0016787; GO:0042803; GO:0005515; GO:0042802	GO:0005634; GO:0005737; GO:0016020; GO:0005794; GO:0031410; GO:0005654; GO:0005829; GO:0000139; GO:0048471	2634	TRUE	-0.562775	2.40838e-05	0.00549398	chr1	89106132	89150456	44325	-	642.158	551.327	579.107	417.255	374.532	400.063	611.991	590.529	626.177	600.879	540.208	516.555	5.74049	4.93946	5.16933	3.72954	3.39106	3.57042	5.52258	5.4033	5.67165	5.40519	4.81002	4.61933	2
ENSG00000187479	ENST00000617612	C11orf96	protein_coding	protein_coding	chromosome 11 open reading frame 96 [Source:HGNC Symbol;Acc:HGNC:38675]	0.6916	1242				387763	TRUE	0.71442	2.58626e-05	0.005813	chr11	43942637	43943878	1242	+	1252.48	1304.7	1669.94	2503.53	2030.7	2435.59	3131.88	3060.99	3335	4484.8	3776.13	3385.25	27.1164	28.3097	36.1021	54.1955	44.5295	52.6442	68.4476	67.8323	73.1584	97.7065	81.4308	73.3177	3
ENSG00000136235	ENST00000465673; ENST00000492858; ENST00000381990; ENST00000409458; ENST00000647578; ENST00000459927; ENST00000487890; ENST00000474157; ENST00000258733; ENST00000492512; ENST00000479625; ENST00000470994; ENST00000463011; ENST00000478451; ENST00000468723	GPNMB	protein_coding	protein_coding	glycoprotein nmb [Source:HGNC Symbol;Acc:HGNC:4462]	0.4575	1123	GO:0007155; GO:0008285; GO:1901215; GO:0007165; GO:0001934; GO:0042130; GO:0001818; GO:0007267; GO:0030335; GO:0031954; GO:0034103; GO:0045765; GO:0050868; GO:0050918; GO:0070374; GO:2000134; GO:0032720	GO:0005515; GO:0005178; GO:0048018; GO:0008201; GO:0042056; GO:0045545	GO:0016020; GO:0016021; GO:0005886; GO:0005768; GO:0031901; GO:0033162; GO:0005887; GO:0031410	10457	TRUE	-0.444866	2.9525e-05	0.00653999	chr7	23235967	23275108	39142	+	800.604	813.35	804.922	568.031	576.917	625.211	1718.09	1716.83	1778.04	1648.56	1494.77	1505.74	19.17	19.5184	19.2454	13.5995	13.9913	14.9457	41.528	42.077	43.1371	39.7217	35.65	36.0669
ENSG00000100342	ENST00000426053; ENST00000319136; ENST00000422471; ENST00000475519; ENST00000439680; ENST00000427990; ENST00000438034; ENST00000397278; ENST00000433768; ENST00000431184	APOL1	protein_coding	protein_coding	apolipoprotein L1 [Source:HGNC Symbol;Acc:HGNC:618]	0.5309	1965	GO:0006869; GO:0042157; GO:0006629; GO:0008202; GO:0008203; GO:0045087; GO:0051838; GO:1902476	GO:0008289; GO:0005515; GO:0005254	GO:0005576; GO:0005615; GO:0034364; GO:0072562; GO:0005788; GO:0031224; GO:0034361	8542	TRUE	0.728569	3.17041e-05	0.00692237	chr22	36253071	36267530	14460	+	156.327	129.811	130.517	234.531	220.256	256.383	151.513	178.035	185.802	123.618	136.295	122.352	2.13923	1.78031	1.78344	3.20899	3.05274	3.50264	2.09296	2.49366	2.5762	1.70225	1.85772	1.6749	1
ENSG00000125845	ENST00000378827	BMP2	protein_coding	protein_coding	bone morphogenetic protein 2 [Source:HGNC Symbol;Acc:HGNC:1069]	0.5207	3545	GO:0010628; GO:0050790; GO:0030154; GO:0001934; GO:0045893; GO:0006954; GO:0007219; GO:0071902; GO:0030177; GO:0051216; GO:0001503; GO:0000122; GO:0007507; GO:0045165; GO:0008284; GO:0030509; GO:0030335; GO:0001666; GO:0030282; GO:0060395; GO:0001649; GO:0001658; GO:0001701; GO:0001837; GO:0003176; GO:0003181; GO:0003203; GO:0003210; GO:0003272; GO:0003331; GO:0006029; GO:0006366; GO:0008285; GO:…	GO:0008083; GO:0005515; GO:0005125; GO:0019211; GO:0043539; GO:0048018; GO:0005102; GO:0046332; GO:0039706; GO:0070700	GO:0005615; GO:0043231; GO:0005576; GO:0009986; GO:0005886; GO:0070724	650	TRUE	0.451627	3.24466e-05	0.00698471	chr20	6767686	6780246	12561	+	500.786	465.718	476.216	664.053	647.312	674.922	2763.71	2457.55	2374.11	2534.24	2479.42	2736.4	3.79858	3.54042	3.60695	5.03638	4.97303	5.111	21.1617	19.0801	18.2463	19.3434	18.7326	20.7636
ENSG00000168930	ENST00000329758; ENST00000532501	TRIM49	protein_coding	protein_coding	tripartite motif containing 49 [Source:HGNC Symbol;Acc:HGNC:13431]	0.4296	1800	GO:0045087; GO:0016567; GO:0010468	GO:0005515; GO:0008270; GO:0046872; GO:0061630; GO:0019901	GO:0005737	57093	TRUE	-1.34333	3.68346e-05	0.00781916	chr11	89797655	89808575	10921	-	62.9965	46.2249	62.692	18.5855	9.39912	20.9319	764.156	755.648	707.198	626.849	705.146	715.241	0.941085	0.692072	0.935174	0.277609	0.142213	0.31218	11.5235	11.5543	10.7043	9.42307	10.4923	10.6886	5
ENSG00000166377	ENST00000588600; ENST00000586366; ENST00000426216; ENST00000307671; ENST00000586672; ENST00000586722; ENST00000591464; ENST00000590271; ENST00000591395; ENST00000490210; ENST00000590608; ENST00000588772; ENST00000585674; ENST00000587878; ENST00000590163; ENST00000591518; ENST00000589326; ENST00000589732; ENST00000588895; ENST00000586774; ENST00000590477; ENST00000589951; ENST00000588921; ENST0000…	ATP9B	protein_coding	protein_coding	ATPase phospholipid transporting 9B (putative) [Source:HGNC Symbol;Acc:HGNC:13541]	0.4892	1390	GO:0015914; GO:0006890; GO:0006897; GO:0045332	GO:0046872; GO:0000166; GO:0005524; GO:0000287; GO:0016887; GO:0140326	GO:0016020; GO:0016021; GO:0005802; GO:0005794; GO:0048471; GO:0005886; GO:0005768	374868	TRUE	0.577292	3.85446e-05	0.00806917	chr18	79069285	79378287	309003	+	890.184	786.481	704.863	1121.34	1285.24	1164.4	1055.56	1232.59	1171.26	1124.16	1134.25	1183.2	17.2207	15.2483	13.6158	21.6897	25.1822	22.4882	20.613	24.4062	22.9578	21.8833	21.8554	22.8972	3
ENSG00000188064	ENST00000339464; ENST00000409496; ENST00000410089; ENST00000410058; ENST00000428540	WNT7B	protein_coding	protein_coding	Wnt family member 7B [Source:HGNC Symbol;Acc:HGNC:12787]	0.6505	1934	GO:0007275; GO:0016055; GO:0030154; GO:0009888; GO:0048731; GO:0030182; GO:0071300; GO:0060070; GO:0046330; GO:0050808; GO:0042592; GO:0045165; GO:0070307; GO:0001701; GO:0060425; GO:0045669; GO:0060669; GO:0048568; GO:0061180; GO:0030324; GO:0072205; GO:0072207; GO:0072236; GO:0032364; GO:0072089; GO:0021871; GO:0003338; GO:0016332; GO:0022009; GO:0031175; GO:0032536; GO:0048144; GO:0048812; GO:…	GO:0005102; GO:0005515; GO:0005125; GO:0005109; GO:0048018	GO:0005576; GO:0005615; GO:0005886; GO:0005788; GO:0030666; GO:0005796; GO:0070062; GO:0005737	7477	TRUE	0.536674	3.90682e-05	0.00806917	chr22	45920366	45977162	56797	-	259.12	255.056	254.339	369.818	403.148	356.028	129.959	138.295	146.14	114.14	88.4676	98.6127	3.60271	3.55408	3.5311	5.14119	5.67717	4.94192	1.82399	1.9681	2.05874	1.59692	1.22516	1.37157	1
ENSG00000100628	ENST00000315988; ENST00000555019; ENST00000553883; ENST00000555507; ENST00000556337; ENST00000556062; ENST00000555287; ENST00000556793; ENST00000557613; ENST00000555374	ASB2	protein_coding	protein_coding	ankyrin repeat and SOCS box containing 2 [Source:HGNC Symbol;Acc:HGNC:16012]	0.5788	1278	GO:0016567; GO:0035556; GO:0006511; GO:0043161; GO:0071800; GO:0007165; GO:0031532; GO:0036336; GO:0055013; GO:0055007; GO:0001947; GO:0035914	GO:0005515; GO:0097602; GO:0061630	GO:0005737; GO:0005856; GO:0030018; GO:0000151; GO:0005829	51676	TRUE	1.37206	4.00995e-05	0.00817174	chr14	93934166	93976739	42574	-	8.15945	11.4147	14.5687	59.6079	44.3809	34.2351	18.2866	18.6558	12.9733	9.17372	15.9825	19.3548	0.171678	0.240702	0.306086	1.25402	0.945778	0.719134	0.388397	0.401772	0.276573	0.19423	0.334948	0.407378	1
ENSG00000166016	ENST00000435224; ENST00000530814	ABTB2	protein_coding	protein_coding	ankyrin repeat and BTB domain containing 2 [Source:HGNC Symbol;Acc:HGNC:23842]	0.6303	2736	GO:0097237	GO:0005515; GO:0046982; GO:0003674		25841	TRUE	0.414024	4.10615e-05	0.00825768	chr11	34150987	34358010	207024	-	1465.64	1515.87	1346.7	2039.22	1809.87	1928.9	2089.55	2165.51	2207.19	1956.3	1892.33	1807.37	14.4045	14.9311	13.2162	20.0391	18.0159	18.9262	20.7305	21.7841	21.9793	19.3473	18.5244	17.7693
ENSG00000148841	ENST00000278071; ENST00000337478; ENST00000358187; ENST00000647721; ENST00000458723	ITPRIP	protein_coding	protein_coding	inositol 1,4,5-trisphosphate receptor interacting protein [Source:HGNC Symbol;Acc:HGNC:29370]	0.561	4498	GO:0043086; GO:0008625; GO:1902042	GO:0005515; GO:0004860	GO:0005634; GO:0016020; GO:0016021; GO:0005886; GO:0005640	85450	TRUE	0.412686	4.31011e-05	0.00855529	chr10	104309698	104338465	28768	-	1249.42	1401.72	1205.56	1762.09	1656.17	1724.47	1567.77	1687.63	1702.96	1726.95	1649.39	1628.57	7.46918	8.39827	7.19654	10.5327	10.0279	10.2922	9.46101	10.3265	10.3151	10.3887	9.82125	9.73928
ENSG00000129354	ENST00000587069; ENST00000250244; ENST00000590923; ENST00000589348; ENST00000592285; ENST00000591240; ENST00000589684; ENST00000591676; ENST00000589571; ENST00000589809	AP1M2	protein_coding	protein_coding	adaptor related protein complex 1 subunit mu 2 [Source:HGNC Symbol;Acc:HGNC:558]	0.5612	852	GO:0006886; GO:0016192; GO:0015031; GO:0051649; GO:0006903; GO:0110010; GO:0006605	GO:0005515; GO:0035615	GO:0030131; GO:0016020; GO:0005794; GO:0030119; GO:0031410; GO:0043231; GO:0012505; GO:0030665; GO:0005829; GO:0030136; GO:0032588; GO:0000139; GO:0005765; GO:0030121; GO:0030659	10053	TRUE	-0.752095	4.69551e-05	0.00915783	chr19	10572671	10587315	14645	-	337.597	320.752	404.282	194.51	185.1	239.646	129.226	174.361	143.571	158.246	152.366	152.073	10.6473	10.1385	12.7319	6.13379	5.9127	7.5456	4.11413	5.62858	4.58788	5.02215	4.78638	4.79785	1
ENSG00000166897	ENST00000402918; ENST00000414347; ENST00000424973; ENST00000435824; ENST00000451509; ENST00000415408	ELFN2	protein_coding	protein_coding	extracellular leucine rich repeat and fibronectin type III domain containing 2 [Source:HGNC Symbol;Acc:HGNC:29396]	0.6329	1840	GO:0043086	GO:0005515; GO:0004864	GO:0016020; GO:0016021; GO:0005615; GO:0031012	114794	TRUE	-0.413623	4.7335e-05	0.00915783	chr22	37367960	37427479	59520	-	847.563	784.187	815.849	621.177	596.436	614.277	1067.94	1079.89	1025.75	997.642	952.557	896.772	12.3862	11.4855	11.9054	9.07673	8.82816	8.96221	15.7544	16.1532	15.1885	14.671	13.8655	13.1101
ENSG00000283740	ENST00000510838	TAF11L11	protein_coding	protein_coding	TATA-box binding protein associated factor 11 like 11 [Source:HGNC Symbol;Acc:HGNC:53854]	0.5212	1201	GO:0006367; GO:0045893; GO:0051123	GO:0046982; GO:0003713	GO:0005634; GO:0005669	112488746	TRUE	-0.789163	6.18151e-05	0.0118098	chr5	17604177	17605377	1201	+	204.098	180.314	153.812	98.2829	91.6063	107.893	6519.51	6197.76	5912.41	5428.97	4484.77	4345.93	4.56964	4.04608	3.43875	2.20022	2.07733	2.41167	147.349	142.033	134.126	122.314	100.014	97.3375	5
ENSG00000132274	ENST00000460454; ENST00000699052; ENST00000425490; ENST00000699053; ENST00000699054; ENST00000480395; ENST00000379965; ENST00000699055; ENST00000699056; ENST00000454828; ENST00000414641; ENST00000699057; ENST00000414897; ENST00000699058; ENST00000493494; ENST00000450670; ENST00000429063; ENST00000444844	TRIM22	protein_coding	protein_coding	tripartite motif containing 22 [Source:HGNC Symbol;Acc:HGNC:16379]	0.4345	2453	GO:0016567; GO:0045893; GO:0043123; GO:0045892; GO:0051607; GO:0045087; GO:0000209; GO:0010468; GO:0010508; GO:0032880; GO:0046596; GO:0051092; GO:0006955; GO:0009615; GO:0051091; GO:0006355	GO:0008270; GO:0046872; GO:0005515; GO:0016740; GO:0042802; GO:0019901; GO:0061630; GO:0042803; GO:0003713; GO:0030674; GO:0003714	GO:0005634; GO:0005737; GO:0016607; GO:0005794; GO:0005654; GO:0016604; GO:0015030; GO:0005829	10346	TRUE	0.380895	6.91717e-05	0.0130521	chr11	5689610	5737089	47480	+	845.809	788.598	792.266	1026.32	1085.8	1060.8	989.109	1085.61	985.951	617.506	619.142	596.078	9.27171	8.66375	8.67214	11.2491	12.0552	11.6093	10.9451	12.1808	10.9509	6.81155	6.76015	6.5365
ENSG00000085117	ENST00000526958; ENST00000342935; ENST00000532544; ENST00000529277; ENST00000525210; ENST00000227155; ENST00000525898; ENST00000527737; ENST00000524704; ENST00000525813; ENST00000529853; ENST00000530601; ENST00000530931; ENST00000524750	CD82	protein_coding	protein_coding	CD82 molecule [Source:HGNC Symbol;Acc:HGNC:6210]	0.5966	819		GO:0005515	GO:0016021; GO:0016020; GO:0005886; GO:0005887; GO:0070062	3732	TRUE	-0.470263	7.2132e-05	0.0134447	chr11	44564427	44620358	55932	+	447.941	475.066	484.286	345.305	348.589	315.25	659.768	618.026	615.166	507.226	445.423	416.116	14.6998	15.6245	15.8693	11.3302	11.5862	10.3283	21.856	20.759	20.4544	16.7497	14.5593	13.6603
ENSG00000169908	ENST00000305366; ENST00000472441; ENST00000493348; ENST00000493298	TM4SF1	protein_coding	protein_coding	transmembrane 4 L six family member 1 [Source:HGNC Symbol;Acc:HGNC:11853]	0.434	1587	GO:0008150; GO:0001825	GO:0005515; GO:0003674	GO:0016021; GO:0016020; GO:0005887	4071	TRUE	1.24034	7.94551e-05	0.0143408	chr3	149369022	149377692	8671	-	5.09966	5.70733	10.016	23.0065	33.5562	35.2133	10.9719	6.45779	6.0542	11.4671	6.393	7.37325	0.086407	0.0969178	0.169461	0.389768	0.575865	0.59566	0.187664	0.111996	0.103937	0.195515	0.107892	0.124975	1
ENSG00000168546	ENST00000524240; ENST00000306793; ENST00000517328; ENST00000518077; ENST00000517892; ENST00000522071; ENST00000519195; ENST00000520676	GFRA2	protein_coding	protein_coding	GDNF family receptor alpha 2 [Source:HGNC Symbol;Acc:HGNC:4244]	0.5836	1921	GO:0007399; GO:0007169; GO:0035860	GO:0038023; GO:0016167	GO:0016020; GO:0005886; GO:0031225; GO:0009897; GO:0043235; GO:0019898	2675	TRUE	0.614258	7.98121e-05	0.0143408	chr8	21690398	21812357	121960	-	200.926	208.888	186.662	305.36	276.028	346.264	375.484	374.552	411.685	347.454	358.008	345.621	2.81251	2.93045	2.60904	4.27383	3.91336	4.83893	5.30565	5.36636	5.83885	4.89409	4.99147	4.83964	3
ENSG00000132932	ENST00000381655; ENST00000684283; ENST00000682943; ENST00000683960; ENST00000683303; ENST00000281620; ENST00000682472; ENST00000682580; ENST00000684025; ENST00000684424; ENST00000381648; ENST00000683945; ENST00000682942; ENST00000683845; ENST00000683455; ENST00000684551; ENST00000491840; ENST00000683461; ENST00000683868	ATP8A2	protein_coding	protein_coding	ATPase phospholipid transporting 8A2 [Source:HGNC Symbol;Acc:HGNC:13533]	0.4554	5265	GO:0006869; GO:0015914; GO:0008285; GO:0045332; GO:0048666; GO:0003011; GO:0007409; GO:0007568; GO:0010842; GO:0010976; GO:0010996; GO:0040018; GO:0042472; GO:0042755; GO:0043588; GO:0050884; GO:0050908; GO:0060052; GO:0061092; GO:0140331; GO:0034204	GO:0046872; GO:0000166; GO:0005524; GO:0000287; GO:0016887; GO:0140326; GO:0005515; GO:0090556; GO:0140346; GO:0090555; GO:0015247	GO:0016020; GO:0016021; GO:0005794; GO:0005654; GO:0005886; GO:0042995; GO:0005768; GO:0000139; GO:0010008; GO:1990531	51761	TRUE	-0.566599	8.02663e-05	0.0143408	chr13	25371974	26025851	653878	+	893.057	800.864	683.966	550.425	537.227	510.056	781.481	862.711	855.223	1000.02	814.262	913.991	4.56106	4.09929	3.4881	2.81081	2.77897	2.60069	4.02898	4.50986	4.42559	5.13939	4.14218	4.66964	2
ENSG00000205336	ENST00000565587; ENST00000568791; ENST00000570044; ENST00000567553; ENST00000565314; ENST00000564912; ENST00000562673; ENST00000564907; ENST00000568908; ENST00000568909; ENST00000566778; ENST00000562101; ENST00000561872; ENST00000561988; ENST00000567835; ENST00000569372; ENST00000563548; ENST00000562003; ENST00000561833; ENST00000569531; ENST00000565013; ENST00000561696; ENST00000562414; ENST0000…	ADGRG1	protein_coding	protein_coding	adhesion G protein-coupled receptor G1 [Source:HGNC Symbol;Acc:HGNC:4512]	0.5972	1097	GO:0007186; GO:0007166; GO:0007165; GO:0007155; GO:0030154; GO:0007399; GO:0001525; GO:0007266; GO:0010573; GO:0008285; GO:0016477; GO:0007189; GO:0007267; GO:0045785; GO:2001223; GO:0070528; GO:0035025; GO:0021819; GO:0021801; GO:0007420; GO:0021796; GO:0061351; GO:0061484; GO:0072520; GO:2000179	GO:0004930; GO:0004888; GO:0008201; GO:0005515; GO:0050840; GO:0005518	GO:0016021; GO:0016020; GO:0005886; GO:0005576; GO:0045121; GO:0005887; GO:0070062; GO:0097451	9289	TRUE	-0.653191	8.06926e-05	0.0143408	chr16	57610652	57665580	54929	+	330.021	304.772	272.872	165.24	202.42	198.819	283.573	274.538	327.311	334.52	284.134	244.351	8.08947	7.48713	6.67891	4.04987	5.02541	4.8654	7.01671	6.88798	8.12912	8.25119	6.93714	5.99167	2
ENSG00000221963	ENST00000409652	APOL6	protein_coding	protein_coding	apolipoprotein L6 [Source:HGNC Symbol;Acc:HGNC:14870]	0.4029	10060	GO:0006869; GO:0042157	GO:0008289; GO:0005515	GO:0005576; GO:0005737; GO:0016020; GO:0016021	80830	TRUE	0.734041	8.43643e-05	0.014821	chr22	35648446	35668404	19959	+	159.769	186.543	131.833	245.359	284.359	281.592	267.649	322.478	294.62	230.242	224.5	199.721	0.427051	0.499722	0.351869	0.655745	0.769828	0.751434	0.722173	0.882262	0.797912	0.619282	0.597697	0.534031	3
ENSG00000053918	ENST00000496887; ENST00000155840; ENST00000345015; ENST00000646564; ENST00000335475; ENST00000380776; ENST00000526095	KCNQ1	protein_coding	protein_coding	potassium voltage-gated channel subfamily Q member 1 [Source:HGNC Symbol;Acc:HGNC:6294]	0.6109	1350	GO:0055085; GO:0006811; GO:0006813; GO:0034765; GO:0071805; GO:0060453; GO:0008016; GO:0070293; GO:0060048; GO:0060306; GO:0007605; GO:0086091; GO:0071320; GO:1901381; GO:0060307; GO:0048839; GO:0010460; GO:0060372; GO:0060452; GO:0086013; GO:0086005; GO:0086011; GO:0097623; GO:0098915; GO:0050892; GO:0086014; GO:0071872; GO:0098914; GO:0001696; GO:0001698; GO:0002027; GO:0006006; GO:0006349; GO:…	GO:0005216; GO:0005244; GO:0005249; GO:0005267; GO:0005515; GO:0005516; GO:0005251; GO:0044325; GO:0005546; GO:0097110; GO:0015271; GO:0034236; GO:0086008; GO:1902282; GO:0034237; GO:0086089; GO:0008157	GO:0016020; GO:0016021; GO:0030659; GO:0031410; GO:0005783; GO:0005886; GO:0045121; GO:0008076; GO:0016323; GO:0016328; GO:0005737; GO:0005769; GO:0005768; GO:0005770; GO:0005764; GO:0009986; GO:0016324; GO:0030133; GO:0034702; GO:0034705; GO:0043005; GO:0043025; GO:0045177; GO:0097546; GO:1990794	3784	TRUE	0.456696	8.75555e-05	0.0152068	chr11	2444684	2849105	404422	+	402.873	369.835	384.25	566.798	503.344	531.134	375.484	361.636	414.28	455.246	402.759	387.096	8.02452	7.38282	7.64247	11.2882	10.1544	10.5618	7.54975	7.37283	8.36085	9.12461	7.99052	7.71303
ENSG00000142627	ENST00000358432; ENST00000462805; ENST00000480202; ENST00000461614	EPHA2	protein_coding	protein_coding	EPH receptor A2 [Source:HGNC Symbol;Acc:HGNC:3386]	0.6224	1514	GO:0006468; GO:0007169; GO:0016310; GO:0006915; GO:0007155; GO:0001501; GO:0001568; GO:0001570; GO:0001649; GO:0001818; GO:0002043; GO:0006954; GO:0014028; GO:0016525; GO:0018108; GO:0021915; GO:0030182; GO:0030316; GO:0032682; GO:0033598; GO:0036342; GO:0043535; GO:0045765; GO:0046849; GO:0048013; GO:0048320; GO:0048514; GO:0048570; GO:0050830; GO:0060035; GO:0060444; GO:0070309; GO:1901491; GO:…	GO:0005515; GO:0005524; GO:0004672; GO:0005003; GO:0000166; GO:0016301; GO:0016740; GO:0004713; GO:0004714; GO:0045296; GO:0140677; GO:0001618; GO:0005005; GO:0019838	GO:0016021; GO:0016020; GO:0005886; GO:0042995; GO:0005887; GO:0009986; GO:0005925; GO:0070161; GO:0030027; GO:0032587; GO:0043005; GO:0031258; GO:0070160; GO:0043235; GO:0031256	1969	TRUE	0.300288	9.2595e-05	0.0159014	chr1	16124337	16156069	31733	-	3654.42	3903.82	3898.04	4732.03	4586.39	4805.64	5239.71	5329.83	5290.5	4842.58	5137.84	5221.18	64.9049	69.4883	69.1311	84.0336	82.5029	85.2107	93.9412	96.891	95.2053	86.5471	90.8905	92.7648
ENSG00000173801	ENST00000393930; ENST00000310706; ENST00000393931; ENST00000585793; ENST00000449889; ENST00000437187; ENST00000420370; ENST00000424457; ENST00000591690; ENST00000437369; ENST00000589036; ENST00000465293	JUP	protein_coding	protein_coding	junction plakoglobin [Source:HGNC Symbol;Acc:HGNC:6207]	0.6234	1394	GO:0007155; GO:0098609; GO:0002159; GO:0045944; GO:0060070; GO:0045766; GO:0051091; GO:0001954; GO:0072659; GO:0050982; GO:0016477; GO:0086091; GO:0042307; GO:0090263; GO:0042127; GO:0043537; GO:0071681; GO:0071603; GO:0086073; GO:0098911; GO:0043588	GO:0005515; GO:0005198; GO:0045296; GO:0045294; GO:0003713; GO:0042803; GO:0019903; GO:0140297; GO:0050839; GO:0086083; GO:0106006; GO:0019901; GO:0044877; GO:1990782	GO:0005737; GO:0005634; GO:0016020; GO:0005886; GO:0005856; GO:0005925; GO:0005912; GO:0070161; GO:0005576; GO:0016342; GO:0030057; GO:0070062; GO:0005829; GO:1904813; GO:0035580; GO:0009898; GO:0005911; GO:0001533; GO:0014704; GO:0005915; GO:0032993; GO:0071665; GO:0005882; GO:0005916; GO:0015629; GO:0016327; GO:0016328; GO:0030018	3728	TRUE	-0.296719	9.86792e-05	0.0167579	chr17	41754604	41786931	32328	-	5071.1	5168.55	5312.12	4260.39	4063.55	4341.02	4318.08	4196.13	4167.88	4084.6	3949.8	3949.29	97.8193	99.9203	102.319	82.171	79.3903	83.5984	84.0818	82.8479	81.4598	79.2845	75.8885	76.2074
ENSG00000167767	ENST00000313234; ENST00000394815; ENST00000466011	KRT80	protein_coding	protein_coding	keratin 80 [Source:HGNC Symbol;Acc:HGNC:27056]	0.573	3719	GO:0045109; GO:0031424	GO:0005515; GO:0030280	GO:0005737; GO:0005829; GO:0045111; GO:0005882; GO:0045095	144501	TRUE	0.562957	0.000110341	0.0185324	chr12	52168996	52192014	23019	-	149.937	140.4	143.875	204.976	220.823	230.859	168.236	170.06	165.193	168.567	187.546	164.976	1.08409	1.0174	1.03876	1.48186	1.61712	1.66644	1.22791	1.25855	1.2102	1.22645	1.35066	1.19326	3
ENSG00000183671	ENST00000621141; ENST00000407325; ENST00000437420; ENST00000442134; ENST00000451790; ENST00000439932; ENST00000411719; ENST00000458440	CMKLR2	protein_coding	protein_coding	chemerin chemokine-like receptor 2 [Source:HGNC Symbol;Acc:HGNC:4463]	0.4344	1151	GO:0007186; GO:0007165; GO:0007218; GO:0042593	GO:0004930; GO:0005515; GO:0042923; GO:0042277; GO:0097003; GO:0097004	GO:0016021; GO:0016020; GO:0043231; GO:0005654; GO:0005886; GO:0005887; GO:0043005	2825	TRUE	-0.942743	0.000116223	0.0193082	chr2	206175316	206218047	42732	-	44.2065	39.1261	41.047	16.7469	18.6426	14.9629	28.1781	43.2915	36.3514	41.2207	35.427	25.1916	1.03275	0.916092	0.957546	0.391193	0.441117	0.348988	0.664523	1.0352	0.86047	0.969041	0.82437	0.588737	2
ENSG00000251258	ENST00000441065	RFPL4B	protein_coding	protein_coding	ret finger protein like 4B [Source:HGNC Symbol;Acc:HGNC:33264]	0.4178	1898		GO:0005515; GO:0046872		442247	TRUE	-1.10361	0.000117638	0.0193332	chr6	112347330	112351294	3965	+	46.9168	68.4879	71.0226	18.8235	29.2264	22.4974	451.069	416.169	348.549	278.652	288.75	247.004	0.664688	0.972447	1.00474	0.266647	0.419376	0.318203	6.45091	6.03489	5.00331	3.97253	4.07465	3.50064	5
ENSG00000026103	ENST00000688239; ENST00000696723; ENST00000696992; ENST00000690268; ENST00000357339; ENST00000696741; ENST00000612663; ENST00000697093; ENST00000696774; ENST00000696993; ENST00000696994; ENST00000696775; ENST00000697035; ENST00000696995; ENST00000696742; ENST00000696776; ENST00000696777; ENST00000696767; ENST00000696778; ENST00000696779; ENST00000492756; ENST00000696996; ENST00000696780; ENST0000…	FAS	protein_coding	protein_coding	Fas cell surface death receptor [Source:HGNC Symbol;Acc:HGNC:11920]	0.4014	2970	GO:0007165; GO:0006915; GO:0006955; GO:0042981; GO:0043066; GO:0043065; GO:0071260; GO:0033209; GO:0097192; GO:0097191; GO:0065003; GO:0071455; GO:0097527; GO:0001934; GO:0006924; GO:0032872; GO:0034198; GO:0036337; GO:0097049; GO:2001235; GO:2001269	GO:0005515; GO:0004888; GO:0005516; GO:0042802; GO:0038023; GO:0019900; GO:0005031	GO:0110165; GO:0016020; GO:0005886; GO:0045121; GO:0016021; GO:0005829; GO:0005576; GO:0016604; GO:0009986; GO:0009897; GO:0070062; GO:0031264; GO:0031265	355	TRUE	0.349606	0.000124676	0.0202718	chr10	88953813	89029605	75793	+	804.999	801.21	833.654	1018.39	1011.68	1089.53	1437.91	1535.73	1463.5	1121.25	1339.26	1322.05	7.28826	7.27006	7.53672	9.21908	9.27708	9.84807	13.1417	14.2316	13.4254	10.2152	12.0774	11.9738
ENSG00000113140	ENST00000231061; ENST00000520687; ENST00000538026; ENST00000537849; ENST00000521569; ENST00000524277; ENST00000539687; ENST00000521327; ENST00000522348	SPARC	protein_coding	protein_coding	secreted protein acidic and cysteine rich [Source:HGNC Symbol;Acc:HGNC:11219]	0.543	980	GO:0022604; GO:0016525; GO:0048856; GO:0001937; GO:0010595	GO:0005515; GO:0005509; GO:0046872; GO:0005518; GO:0050840; GO:0005201	GO:0005615; GO:0005737; GO:0043231; GO:0005576; GO:0005604; GO:0009986; GO:0062023; GO:0005886; GO:0016363; GO:0031091; GO:0031093; GO:0071682; GO:0031092; GO:0016020	6678	TRUE	-0.276239	0.000130052	0.0207769	chr5	151661096	151686975	25880	-	8918.28	8870.34	8880.55	7456.21	7151.82	7427.06	7122.02	7267.88	6963.2	6499.58	6467.58	6816.57	244.654	243.878	243.264	204.52	198.713	203.409	197.225	204.075	193.546	179.421	176.722	187.065
ENSG00000076706	ENST00000264036; ENST00000528533; ENST00000525586; ENST00000524940; ENST00000528976; ENST00000530706; ENST00000529257; ENST00000529295; ENST00000530006; ENST00000530937; ENST00000528502; ENST00000529686; ENST00000526190; ENST00000525555; ENST00000534522; ENST00000530144; ENST00000526992	MCAM	protein_coding	protein_coding	melanoma cell adhesion molecule [Source:HGNC Symbol;Acc:HGNC:6934]	0.6172	1148	GO:0007155; GO:0030335; GO:0009653; GO:0001525; GO:0003094; GO:0061042		GO:0016020; GO:0016021; GO:0005925; GO:0005615; GO:0005634; GO:0005886; GO:0009897; GO:0005576	4162	TRUE	0.285155	0.000130501	0.0207769	chr11	119308529	119321521	12993	-	4519.56	4545.33	4537.48	5444.14	5394.9	5754.5	4356.91	4386.83	4447.22	4517.49	4648.33	4651.06	105.862	106.702	106.127	127.503	127.987	134.566	103.018	105.173	105.545	106.477	108.447	108.981
ENSG00000169067	ENST00000423391	ACTBL2	protein_coding	protein_coding	actin beta like 2 [Source:HGNC Symbol;Acc:HGNC:17780]	0.4023	2794	GO:0008150; GO:0007409; GO:0048870; GO:0098974	GO:0000166; GO:0005524; GO:0005515; GO:0019901; GO:0003674; GO:0098973	GO:0005737; GO:0005856; GO:0005615; GO:0016020; GO:0045202; GO:0070062; GO:0005884; GO:0030424; GO:0098978; GO:0035267	345651	TRUE	-0.658008	0.000133359	0.021013	chr5	57480018	57482811	2794	-	1638.01	1329.81	1159.13	798.955	833.495	971.3	1579.96	1341.07	1540.36	2027.39	1260.49	1252.53	15.7643	12.8266	11.1393	7.68825	8.12458	9.33245	15.3495	13.2105	15.0206	19.6342	12.083	12.0588	2
ENSG00000073756	ENST00000367468; ENST00000681605; ENST00000680451; ENST00000490885; ENST00000559627; ENST00000466691	PTGS2	protein_coding	protein_coding	prostaglandin-endoperoxide synthase 2 [Source:HGNC Symbol;Acc:HGNC:9605]	0.3875	3335	GO:0006629; GO:0006631; GO:0006633; GO:0006954; GO:0008217; GO:0071704; GO:0001516; GO:0006693; GO:0098869; GO:0006979; GO:0019371; GO:0090050; GO:0050727; GO:0071456; GO:0045429; GO:0010575; GO:0090336; GO:0031622; GO:0071636; GO:0001525; GO:0007566; GO:0007568; GO:0007612; GO:0007613; GO:0008284; GO:0008285; GO:0009314; GO:0009410; GO:0009624; GO:0009750; GO:0010033; GO:0010042; GO:0010226; GO:…	GO:0046872; GO:0016491; GO:0051213; GO:0005515; GO:0020037; GO:0019899; GO:0004601; GO:0004666; GO:0016702; GO:0042803	GO:0005634; GO:0005737; GO:0016020; GO:0043231; GO:0005783; GO:0005789; GO:0005637; GO:0043005; GO:0005640; GO:0005788; GO:0005901; GO:0032991	5743	TRUE	0.514173	0.000135975	0.0212065	chr1	186671791	186680922	9132	-	151.969	166.654	158.435	230.065	230.564	233.778	64.6126	56.685	58.8122	69.9496	85.24	80.1841	1.22531	1.34669	1.27558	1.85476	1.88287	1.88181	0.525891	0.467809	0.480465	0.567533	0.684559	0.646745	1
ENSG00000101670	ENST00000577628; ENST00000583083; ENST00000261292; ENST00000427224; ENST00000580036; ENST00000579750; ENST00000623277	LIPG	protein_coding	protein_coding	lipase G, endothelial type [Source:HGNC Symbol;Acc:HGNC:6623]	0.5109	2939	GO:0006629; GO:0016042; GO:0007584; GO:0008283; GO:0050746; GO:0006633; GO:0042632; GO:0034375; GO:0043691; GO:0055091; GO:0009395; GO:0019433; GO:0032376; GO:0010983	GO:0016298; GO:0004465; GO:0016788; GO:0005515; GO:0046872; GO:0016787; GO:0004620; GO:0008201; GO:0008970; GO:0052689; GO:0052739; GO:0052740; GO:0004806	GO:0005576; GO:0005615; GO:0005794; GO:0009986; GO:0005769	9388	TRUE	0.471324	0.000139665	0.0215621	chr18	49560699	49599185	38487	+	334.59	364.979	382.494	464.118	528.606	520.881	724.379	595.725	601.889	370.079	383.588	373.183	3.06124	3.3467	3.49444	4.24581	4.89843	4.75782	6.69023	5.57882	5.57965	3.40719	3.49566	3.41557
ENSG00000146386	ENST00000367660; ENST00000461027	ABRACL	protein_coding	protein_coding	ABRA C-terminal like [Source:HGNC Symbol;Acc:HGNC:21230]	0.4106	619	GO:0032970			58527	TRUE	0.412639	0.000150773	0.0230442	chr6	139028745	139043302	14558	+	1218.82	1101.51	1361.27	1624.06	1587.98	1708.82	1120.36	1145.9	1152.03	1088.23	1005.83	1175.11	52.9462	47.9565	59.0481	70.5411	69.8678	74.1097	49.1293	50.9507	50.7063	47.57	43.5209	51.0656
ENSG00000120885	ENST00000316403; ENST00000405140; ENST00000523500; ENST00000522299; ENST00000521770; ENST00000522098; ENST00000522502; ENST00000523589; ENST00000560566; ENST00000520796; ENST00000519742; ENST00000520491; ENST00000522413; ENST00000518050; ENST00000519472; ENST00000523396; ENST00000522238	CLU	protein_coding	protein_coding	clusterin [Source:HGNC Symbol;Acc:HGNC:2095]	0.5376	1100	GO:0006915; GO:0002376; GO:0009615; GO:0045087; GO:0042127; GO:0050821; GO:0006958; GO:0042981; GO:0043065; GO:0051092; GO:0010628; GO:0048260; GO:0006629; GO:0061077; GO:0032436; GO:1902230; GO:1901216; GO:2000060; GO:0043691; GO:0006956; GO:0051788; GO:1905907; GO:0031333; GO:0017038; GO:1900221; GO:1902430; GO:1905908; GO:0031334; GO:0001836; GO:0000902; GO:0001774; GO:0002434; GO:0032286; GO:…	GO:0005515; GO:0031625; GO:0051082; GO:0051787; GO:0001540; GO:0005102; GO:0050750; GO:0048156; GO:0051087; GO:0044877; GO:0140597	GO:0005615; GO:0005634; GO:0005737; GO:0016020; GO:0031410; GO:0032991; GO:0005783; GO:0005829; GO:0043231; GO:0005739; GO:0005743; GO:0005576; GO:0048471; GO:0031966; GO:0009986; GO:0070062; GO:0062023; GO:0072562; GO:0042583; GO:0031093; GO:0005856; GO:0005794; GO:0034366; GO:0071944; GO:0045202; GO:0097418; GO:0097440; GO:0099020	1191	TRUE	-0.315822	0.000161728	0.0244738	chr8	27596917	27614700	17784	-	6547.42	6311.1	6908.29	5262.29	5065.87	5559.75	12625.1	13597.8	14242.4	19489.6	16253.2	16056.2	160.053	154.618	168.629	128.622	125.425	135.685	311.541	340.228	352.76	479.415	395.74	392.636
ENSG00000182866	ENST00000696990; ENST00000495610; ENST00000482949; ENST00000355928; ENST00000336890; ENST00000476457; ENST00000469765; ENST00000461712; ENST00000373562; ENST00000477031; ENST00000373557; ENST00000333070; ENST00000696991; ENST00000469956	LCK	protein_coding	protein_coding	LCK proto-oncogene, Src family tyrosine kinase [Source:HGNC Symbol;Acc:HGNC:6524]	0.5823	1384	GO:0006468; GO:0016310; GO:0018108; GO:0045087; GO:0050853; GO:0030154; GO:0051209; GO:0050862; GO:0050870; GO:0006919; GO:0030217; GO:0030168; GO:2001244; GO:0030097; GO:0050852; GO:0007169; GO:0009410; GO:0038083; GO:0034116; GO:0006882; GO:0031295; GO:0035556; GO:0038094; GO:0050900; GO:0051249; GO:1903039	GO:0005515; GO:0005524; GO:0004672; GO:0000166; GO:0016301; GO:0016740; GO:0004713; GO:0004715; GO:0004722; GO:0042802; GO:0005102; GO:0051117; GO:0019901; GO:0042169; GO:0008022; GO:0019903; GO:0001784; GO:0042609; GO:0042610; GO:0043548; GO:0016004; GO:0042608; GO:0043274	GO:0005737; GO:0016020; GO:0005886; GO:0005829; GO:0045121; GO:0031234; GO:0070062; GO:0001772; GO:0000242	3932	TRUE	0.871379	0.000167197	0.0250533	chr1	32251244	32286165	34922	+	28.558	33.1025	27.3164	56.4706	60.6178	70.4266	69.489	43.7695	48.4342	53.8956	55.406	64.524	0.554852	0.644574	0.529956	1.09703	1.19286	1.36606	1.36287	0.870425	0.953469	1.05371	1.07222	1.25408	3
ENSG00000118523	ENST00000367976	CCN2	protein_coding	protein_coding	cellular communication network factor 2 [Source:HGNC Symbol;Acc:HGNC:2500]	0.5145	2338	GO:0007165; GO:0007155; GO:0050793; GO:0071897; GO:0009611; GO:0046330; GO:0070374; GO:0060548; GO:0051496; GO:0008544; GO:0045597; GO:0001502; GO:0001503; GO:0001525; GO:0001894; GO:0001934; GO:0002062; GO:0007160; GO:0007229; GO:0007568; GO:0008284; GO:0008543; GO:0009749; GO:0010628; GO:0010629; GO:0010942; GO:0014070; GO:0016477; GO:0030324; GO:0032330; GO:0032355; GO:0032967; GO:0034059; GO:…	GO:0005515; GO:0008201; GO:0008022; GO:0005178; GO:0005520; GO:0001968; GO:0008083	GO:0005576; GO:0031012; GO:0062023; GO:0005886; GO:0005615; GO:0005801; GO:0005829; GO:0005938; GO:0048471	1490	TRUE	-0.414485	0.000174162	0.0258437	chr6	131948176	131951372	3197	-	5670.41	5356.9	6127.06	4129.68	3962.89	4781.18	1171.56	1247.97	1037	1289.19	1549.24	1674.92	65.2161	61.7471	70.3657	47.4901	46.1627	54.8984	13.6017	14.6911	12.0844	14.9202	17.7475	19.2703
ENSG00000185432	ENST00000548553; ENST00000550502; ENST00000547104; ENST00000332160; ENST00000550097	METTL7A	protein_coding	protein_coding	methyltransferase like 7A [Source:HGNC Symbol;Acc:HGNC:24550]	0.4616	2296	GO:0032259	GO:0008168; GO:0016740; GO:0005515	GO:0016020; GO:0016021; GO:0005783; GO:0005811; GO:0005576; GO:1904724	25840	TRUE	-0.308664	0.000177753	0.0261228	chr12	50923472	50932510	9039	+	1631.43	1626.62	1788.49	1365.75	1333.53	1374.54	1673.02	1508.53	1557.22	1508.12	1490.88	1544.95	19.1065	19.0925	20.9155	15.9931	15.8181	16.0714	19.779	18.0833	18.4785	17.7732	17.3914	18.1001
ENSG00000262304	ENST00000572919	ENSG00000262304	protein_coding	protein_coding	novel readthrough SHPK-TRPV1 protein	0.587	4753	GO:0005975	GO:0016773; GO:0050277			TRUE	-1.74216	0.000184722	0.0267621	chr17	3585149	3636249	51101	-	8.32501	40.7761	23.5047	0	0	0	9.94111	0	8.68872	0	15.2834	23.7325	0.0470979	0.231199	0.132782	0	0	0	0.056773	0	0.0498056	0	0.0861224	0.134312	2
ENSG00000158555	ENST00000526177; ENST00000527820; ENST00000533784; ENST00000529721; ENST00000336898; ENST00000533805; ENST00000443276; ENST00000531759; ENST00000534322; ENST00000531561; ENST00000527322; ENST00000533911; ENST00000528031; ENST00000532435; ENST00000529095; ENST00000524785; ENST00000531441	GDPD5	protein_coding	protein_coding	glycerophosphodiester phosphodiesterase domain containing 5 [Source:HGNC Symbol;Acc:HGNC:28804]	0.6119	1805	GO:0006629; GO:0007399; GO:0045666	GO:0008081; GO:0016787; GO:0005515; GO:0004435; GO:0008889; GO:0047389	GO:0005737; GO:0016020; GO:0016021; GO:0042995; GO:0012505; GO:0048471; GO:0005886; GO:0030426	81544	TRUE	0.295611	0.000185605	0.0267621	chr11	75434640	75525941	91302	-	1458.76	1467.15	1561.59	1843.66	1778.55	1897.61	2606.45	2341.71	2424.71	2087.79	2280.17	2082.42	21.7316	21.9051	23.2296	27.4622	26.8357	28.2226	39.1964	35.7068	36.5992	31.2976	33.834	31.0335
ENSG00000184371	ENST00000527192; ENST00000525659; ENST00000357302; ENST00000329608; ENST00000488198; ENST00000369802; ENST00000420111; ENST00000369801; ENST00000526001	CSF1	protein_coding	protein_coding	colony stimulating factor 1 [Source:HGNC Symbol;Acc:HGNC:2432]	0.5696	1359	GO:0007165; GO:0010628; GO:0002376; GO:0045087; GO:0006954; GO:0008284; GO:0030335; GO:0001954; GO:0045860; GO:0042117; GO:0030316; GO:0045672; GO:0010744; GO:0051247; GO:0002931; GO:0045651; GO:0007169; GO:0030225; GO:0010759; GO:0001503; GO:0001780; GO:0002158; GO:0002687; GO:0003006; GO:0007265; GO:0008283; GO:0009612; GO:0010743; GO:0014070; GO:0030224; GO:0030278; GO:0032496; GO:0032946; GO:…	GO:0008083; GO:0005125; GO:0005515; GO:0042802; GO:0042803; GO:0005157	GO:0016021; GO:0005615; GO:0016020; GO:0005886; GO:0005576; GO:0016604; GO:0005788; GO:0048471; GO:1990682	1435	TRUE	0.26325	0.000199265	0.0284632	chr1	109910242	109930992	20751	+	1652.29	1690.51	1691.79	2036.08	1988.48	2028.68	1361.74	1351.83	1355.28	1210.93	1253.03	1366.82	32.6927	33.5232	33.4257	40.2817	39.8498	40.0739	27.1988	27.3779	27.1706	24.1102	24.6949	27.054
ENSG00000185745	ENST00000546318; ENST00000371804	IFIT1	protein_coding	protein_coding	interferon induced protein with tetratricopeptide repeats 1 [Source:HGNC Symbol;Acc:HGNC:5407]	0.4204	4458	GO:0009615; GO:0002376; GO:0045087; GO:0051607; GO:0045071; GO:0050688; GO:0045070; GO:0032091; GO:0140374; GO:0071360; GO:0019060; GO:0051097; GO:0071357	GO:0005515; GO:0003723	GO:0005737; GO:0005829; GO:0043657	3434	TRUE	-0.728301	0.000210226	0.0295041	chr10	89392546	89406487	13942	+	206.756	163.049	219.705	111.991	100.669	132.05	239.31	198.254	187.533	200.317	180.242	198.918	1.2471	0.985659	1.32328	0.675424	0.615006	0.795182	1.45712	1.22399	1.14611	1.21585	1.08288	1.20025	2
ENSG00000008853	ENST00000519685; ENST00000524077; ENST00000518534; ENST00000522948; ENST00000692529; ENST00000251822; ENST00000517528; ENST00000523918; ENST00000519210; ENST00000690180	RHOBTB2	protein_coding	protein_coding	Rho related BTB domain containing 2 [Source:HGNC Symbol;Acc:HGNC:18756]	0.5796	2568	GO:0007264; GO:0007015; GO:0008360; GO:0007163; GO:0030865; GO:0032956; GO:0043652	GO:0005515; GO:0005525; GO:0003924; GO:0000166; GO:0019901	GO:0005886; GO:0005856; GO:0031410; GO:0010008; GO:0005938; GO:0042995	23221	TRUE	0.269793	0.000210412	0.0295041	chr8	22987417	23020509	33093	+	1497.26	1527.28	1516.05	1827.98	1786.14	1870.22	1498.69	1690.51	1581.88	1802.63	1719.72	1758.35	15.6779	16.0277	15.8516	19.1385	18.9428	19.5508	15.8414	18.1183	16.7829	18.9939	17.936	18.4184
ENSG00000134070	ENST00000256458	IRAK2	protein_coding	protein_coding	interleukin 1 receptor associated kinase 2 [Source:HGNC Symbol;Acc:HGNC:6113]	0.515	3431	GO:0007165; GO:0006468; GO:0010468; GO:0010556; GO:0031326; GO:0044093; GO:0071345; GO:0007249; GO:0006954; GO:0002755; GO:0051092; GO:0019221; GO:0070498; GO:0035556; GO:0001959; GO:0031663; GO:0032088; GO:0043433; GO:0070555	GO:0005515; GO:0005524; GO:0004672; GO:0000166; GO:0042802; GO:0004674; GO:0042803; GO:0046982	GO:0005634; GO:0005737; GO:0005886; GO:0005829; GO:0010008	3656	TRUE	0.388382	0.000218055	0.0301353	chr3	10164919	10243745	78827	+	426.292	402.937	409.78	573.072	538.051	522.752	398.795	420.233	436.312	364.083	342.03	356.003	3.34096	3.16493	3.20688	4.49077	4.27098	4.09019	3.15503	3.37105	3.46471	2.87132	2.66997	2.79108
ENSG00000136960	ENST00000259486; ENST00000075322; ENST00000427067; ENST00000523861; ENST00000522167; ENST00000522826; ENST00000518109; ENST00000520066; ENST00000518958	ENPP2	protein_coding	protein_coding	ectonucleotide pyrophosphatase/phosphodiesterase 2 [Source:HGNC Symbol;Acc:HGNC:3357]	0.4363	2225	GO:0006629; GO:0016042; GO:0006807; GO:0044238; GO:0006935; GO:0090305; GO:0006955; GO:0071704; GO:0030334; GO:0006897; GO:0045765; GO:0034638; GO:0010634; GO:0050731; GO:0048870; GO:0030149; GO:2000394; GO:0009395; GO:0006644	GO:0016787; GO:0046872; GO:0003676; GO:0008270; GO:0005509; GO:0005044; GO:0016788; GO:0004622; GO:0030247; GO:0004528; GO:0004551; GO:0047391	GO:0110165; GO:0005576; GO:0005615; GO:0005886; GO:0016020; GO:0016021	5168	TRUE	-0.391101	0.000220584	0.0301353	chr8	119557086	119673453	116368	-	768.008	818.431	700.21	578.306	583.447	574.173	549.816	582.659	564.77	369.242	369.728	390.783	9.28156	9.91288	8.44989	6.9881	7.1416	6.92758	6.70752	7.20742	6.91563	4.49038	4.45058	4.72439
ENSG00000283776	ENST00000639073	TAF11L13	protein_coding	protein_coding	TATA-box binding protein associated factor 11 like 13 [Source:HGNC Symbol;Acc:HGNC:53856]	0.5662	597	GO:0006367; GO:0045893; GO:0051123	GO:0046982; GO:0003713	GO:0005634; GO:0005669	112488747	TRUE	-1.01305	0.000220829	0.0301353	chr5	17632088	17632684	597	+	55.0763	53.6489	38.2429	19.7596	22.7317	14.6722	1202.9	1140.74	1096.96	1013.38	1026.68	827.25	2.48071	2.42178	1.72001	0.889888	1.03701	0.659766	54.6928	52.5906	50.0618	45.9303	46.0599	37.2737	5
ENSG00000110811	ENST00000290510; ENST00000536140; ENST00000544813; ENST00000612048; ENST00000538102; ENST00000541956; ENST00000544200; ENST00000544949; ENST00000540406; ENST00000545596; ENST00000542976	P3H3	protein_coding	protein_coding	prolyl 3-hydroxylase 3 [Source:HGNC Symbol;Acc:HGNC:19318]	0.6257	1251	GO:0008285; GO:0019511; GO:0032963; GO:0017185; GO:0032964	GO:0046872; GO:0016491; GO:0005506; GO:0016705; GO:0031418; GO:0051213; GO:0019797	GO:0005783; GO:1902494	10536	TRUE	0.329846	0.000258042	0.0349019	chr12	6828407	6839847	11441	+	1500.32	1615.19	1731.84	2092.45	1922.36	2091.1	2391.84	2420.86	2569.48	2595.97	2728.11	2682.96	32.2486	34.7947	37.1709	44.9707	41.8506	44.8731	51.8978	53.2609	55.96	56.1494	58.4075	57.6895
ENSG00000136383	ENST00000258888; ENST00000558077	ALPK3	protein_coding	protein_coding	alpha kinase 3 [Source:HGNC Symbol;Acc:HGNC:17574]	0.5658	5362	GO:0006468; GO:0016310; GO:0007507; GO:0055013; GO:0055007	GO:0005524; GO:0004674; GO:0016301; GO:0016740; GO:0106310	GO:0005634	57538	TRUE	0.334143	0.000265566	0.0356045	chr15	84817356	84873479	56124	+	2749.74	2750.93	2396.56	3256.47	3458.46	3253.32	2912.45	3179.39	3151.64	4264.63	4193.8	3634.09	13.7895	13.8261	12.0009	16.3287	17.5663	16.288	14.7437	16.3197	16.014	21.5207	20.9481	18.2309
ENSG00000164744	ENST00000461953; ENST00000473723; ENST00000453071; ENST00000297325; ENST00000412371; ENST00000412142; ENST00000395572; ENST00000449896; ENST00000438771	SUN3	protein_coding	protein_coding	Sad1 and UNC84 domain containing 3 [Source:HGNC Symbol;Acc:HGNC:22429]	0.4045	1043	GO:0006998	GO:0043495	GO:0016020; GO:0016021; GO:0005639; GO:0005634; GO:0005635; GO:0005637; GO:0034993	256979	TRUE	0.779546	0.000269644	0.0358369	chr7	47987148	48029119	41972	-	49.9806	41.0957	40.9891	72.1758	86.6295	89.9895	42.6951	39.475	41.5144	20.6546	22.4289	18.4518	1.28855	1.06184	1.05521	1.86054	2.26207	2.3162	1.11114	1.04168	1.08444	0.535839	0.575954	0.475876	1
ENSG00000172819	ENST00000394426; ENST00000425354; ENST00000338561; ENST00000543726; ENST00000543762; ENST00000550265; ENST00000548317; ENST00000551580; ENST00000548284; ENST00000546717; ENST00000551158; ENST00000550362; ENST00000550721; ENST00000550350; ENST00000551501; ENST00000546377; ENST00000549859; ENST00000552901	RARG	protein_coding	protein_coding	retinoic acid receptor gamma [Source:HGNC Symbol;Acc:HGNC:9866]	0.6154	1077	GO:0006355; GO:0000122; GO:0030154; GO:0045944; GO:0048384; GO:0009755; GO:0043065; GO:0060070; GO:0035116; GO:0008285; GO:0032526; GO:0008361; GO:0043068; GO:0048048; GO:0001843; GO:0002063; GO:0002068; GO:0003417; GO:0003430; GO:0006915; GO:0008283; GO:0008284; GO:0009952; GO:0010468; GO:0010628; GO:0012501; GO:0031076; GO:0031641; GO:0032331; GO:0035264; GO:0045596; GO:0045637; GO:0048608; GO:…	GO:0008270; GO:0003700; GO:0043565; GO:0046872; GO:0003677; GO:0005515; GO:0004879; GO:0000978; GO:0000981; GO:1990837; GO:0046965; GO:0003682	GO:0005634; GO:0005737; GO:0005654; GO:0000785; GO:0005667; GO:0016021	5916	TRUE	0.335349	0.000277361	0.0365447	chr12	53210567	53232980	22414	-	1164.76	1196.26	1225.59	1506.93	1395.29	1633.51	774.132	651.519	765.423	911.638	765.029	801.841	29.0808	29.9334	30.5551	37.6191	35.2837	40.7169	19.5107	16.6497	19.3631	22.9039	19.025	20.0269
ENSG00000187678	ENST00000344120; ENST00000434127; ENST00000643792; ENST00000511815; ENST00000503582; ENST00000509364	SPRY4	protein_coding	protein_coding	sprouty RTK signaling antagonist 4 [Source:HGNC Symbol;Acc:HGNC:15533]	0.566	2811	GO:0009966; GO:0007275; GO:0070373; GO:0048513; GO:1900025; GO:0040037; GO:0043407; GO:0046580; GO:1990830	GO:0005515; GO:0004860	GO:0016020; GO:0005737; GO:0005886; GO:0042995; GO:0005925; GO:0032587; GO:0005829	81848	TRUE	0.353226	0.000287047	0.0374977	chr5	142310427	142326455	16029	-	612.979	587.854	550.88	745.621	761.578	739.48	1409.29	1377.54	1272.24	990.762	1273.27	1206.45	5.86367	5.63582	5.26198	7.13164	7.37867	7.06211	13.6086	13.4877	12.331	9.53697	12.1317	11.5449
ENSG00000101187	ENST00000217159; ENST00000497209; ENST00000370507; ENST00000470412; ENST00000495889; ENST00000466961; ENST00000451793; ENST00000497919; ENST00000466818	SLCO4A1	protein_coding	protein_coding	solute carrier organic anion transporter family member 4A1 [Source:HGNC Symbol;Acc:HGNC:10953]	0.567	1408	GO:0055085; GO:0006811; GO:0015711; GO:0070327; GO:0043252	GO:0005515; GO:0022857; GO:0008514; GO:0015347; GO:0015132; GO:0015349	GO:0016020; GO:0016021; GO:0005886; GO:0005887	28231	TRUE	0.381465	0.000298769	0.0384264	chr20	62642503	62685785	43283	+	522.205	558.177	498.069	729.935	684.115	651.447	1043.55	942.121	934.076	817.608	988.784	927.187	9.97294	10.6836	9.49817	13.9384	13.2328	12.4207	20.1181	18.4162	18.0746	15.7125	18.8089	17.7135
ENSG00000125347	ENST00000679921; ENST00000679762; ENST00000681634; ENST00000443093; ENST00000680594; ENST00000679964; ENST00000679786; ENST00000679945; ENST00000681049; ENST00000680380; ENST00000245414; ENST00000472045; ENST00000405885; ENST00000680139; ENST00000681240; ENST00000681336; ENST00000680562; ENST00000681694; ENST00000680903; ENST00000681595; ENST00000679743; ENST00000681715; ENST00000679860; ENST0000…	IRF1	protein_coding	protein_coding	interferon regulatory factor 1 [Source:HGNC Symbol;Acc:HGNC:6116]	0.5615	679	GO:0006355; GO:0006915; GO:0008285; GO:0050776; GO:0045893; GO:0002376; GO:0045087; GO:0051607; GO:0045088; GO:0045944; GO:0051726; GO:0006357; GO:0071260; GO:0045892; GO:0032728; GO:0032481; GO:0035458; GO:0060333; GO:0002819; GO:0006366; GO:0010468; GO:0032735; GO:0034124; GO:0043374; GO:0045590; GO:2000564	GO:0003700; GO:0000976; GO:0003677; GO:0005515; GO:0000981; GO:0000978; GO:0001228; GO:0000977; GO:0043565	GO:0005634; GO:0005737; GO:0000785; GO:0005654; GO:0005829	3659	TRUE	0.294989	0.000299185	0.0384264	chr5	132440440	132508719	68280	-	1037.76	1047.14	1113.72	1279.5	1304.13	1349.87	870.264	853.129	872.594	722.994	720.11	731.206	41.0488	41.5119	43.9892	50.6048	52.2471	53.3065	34.7492	34.5406	34.9721	28.7777	28.3714	28.9334
ENSG00000102024	ENST00000489283; ENST00000355899; ENST00000626746; ENST00000289290; ENST00000481823; ENST00000539310; ENST00000473026; ENST00000497870; ENST00000466150	PLS3	protein_coding	protein_coding	plastin 3 [Source:HGNC Symbol;Acc:HGNC:9091]	0.4131	1581	GO:0060348; GO:0051017; GO:0051639	GO:0005515; GO:0005509; GO:0046872; GO:0003779; GO:0051015	GO:0005829; GO:0005886; GO:0005737; GO:0005884; GO:0032432	5358	TRUE	-0.26264	0.000304584	0.0387938	chrX	115561174	115650861	89688	+	30544.9	31407.3	32438.8	26983.6	26345.6	25409.6	22541.4	23012.3	22247.1	23474	23019.3	26052.9	519.508	535.36	550.917	458.881	453.838	431.455	387.011	400.612	383.382	401.752	389.964	443.265
ENSG00000173641	ENST00000411503; ENST00000442459; ENST00000375718; ENST00000311890; ENST00000463576; ENST00000487046; ENST00000406363	HSPB7	protein_coding	protein_coding	heat shock protein family B (small) member 7 [Source:HGNC Symbol;Acc:HGNC:5249]	0.6109	1637	GO:0007507; GO:0006986; GO:0008016	GO:0005515; GO:0008022; GO:0031005	GO:0005654; GO:0016235; GO:0005634; GO:0005737; GO:0015030; GO:0015629	27129	TRUE	0.766003	0.000313172	0.0391347	chr1	16014028	16019594	5567	-	32.6378	37.6684	38.2429	67.9738	62.7828	75.3173	120.691	95.4317	99.4618	150.22	119.336	128.11	0.536114	0.62012	0.627271	1.11641	1.04452	1.23514	2.00125	1.6045	1.65538	2.48302	1.95248	2.10511	3
ENSG00000168906	ENST00000465151; ENST00000469221; ENST00000306434; ENST00000481412; ENST00000409017; ENST00000490878	MAT2A	protein_coding	protein_coding	methionine adenosyltransferase 2A [Source:HGNC Symbol;Acc:HGNC:6904]	0.448	1337	GO:0006556; GO:0006730; GO:1990830; GO:0034214; GO:0051291	GO:0005524; GO:0004478; GO:0046872; GO:0000166; GO:0016740; GO:0005515; GO:0042802; GO:0036094	GO:0005829; GO:0048269	4144	TRUE	0.245401	0.000313981	0.0391347	chr2	85539168	85545281	6114	+	6014.54	6202.73	6147.09	7272.17	7176.72	7342.95	16044.6	11734.6	14473	12715.9	17461.4	14907.8	120.964	125.026	123.45	146.239	146.19	147.437	325.742	241.563	294.929	257.346	349.793	299.931
ENSG00000249624	ENST00000683116; ENST00000646150	ENSG00000249624	protein_coding	protein_coding	novel protein	0.4796	3856					TRUE	-0.717328	0.000314942	0.0391347	chr21	33229892	33297160	67269	+	126.48	158.82	168.542	95.0035	95.1822	74.035	172.806	166.041	116.322	115.207	196.303	102.615	0.882006	1.10998	1.17361	0.662422	0.672269	0.515429	1.21645	1.18515	0.821892	0.808432	1.3635	0.71584	2
ENSG00000176928	ENST00000322348; ENST00000652361	GCNT4	protein_coding	protein_coding	glucosaminyl (N-acetyl) transferase 4 [Source:HGNC Symbol;Acc:HGNC:17973]	0.3616	5288	GO:0006486; GO:0005975; GO:0006493; GO:0016266; GO:0001780; GO:0002121; GO:0042403; GO:0048729; GO:0060993	GO:0016757; GO:0016740; GO:0008375; GO:0003829; GO:0008109	GO:0016020; GO:0016021; GO:0005794; GO:0000139	51301	TRUE	0.543497	0.000321005	0.0395665	chr5	75025346	75052558	27213	-	169.309	144.966	138.403	225.883	211.08	236.712	125.568	127.721	135.787	116.965	96.9605	106.912	0.86094	0.738794	0.70276	1.14848	1.08713	1.2017	0.644557	0.664762	0.699612	0.598502	0.491096	0.543846	1
ENSG00000011201	ENST00000262648; ENST00000481896; ENST00000488294	ANOS1	protein_coding	protein_coding	anosmin 1 [Source:HGNC Symbol;Acc:HGNC:6211]	0.4466	2589	GO:0010951; GO:0007155; GO:0006935; GO:0010466; GO:0030182; GO:0007411	GO:0005515; GO:0030414; GO:0008201; GO:0004867; GO:0005201	GO:0005576; GO:0016020; GO:0005886; GO:0009986; GO:0005615; GO:0031012	3730	TRUE	-0.35328	0.000348445	0.0426051	chrX	8528874	8732137	203264	-	975.054	947.417	846.808	724.706	720.919	716.004	1325.17	1430.76	1461.66	1577.88	1421.37	1420.27	10.127	9.86181	8.78225	7.52596	7.58365	7.42424	13.8935	15.2101	15.3817	16.4909	14.7042	14.7563
ENSG00000176788	ENST00000606445; ENST00000616743; ENST00000322611	BASP1	protein_coding	protein_coding	brain abundant membrane attached signal protein 1 [Source:HGNC Symbol;Acc:HGNC:957]	0.5421	1306	GO:0045892; GO:0021762; GO:0072112; GO:0060539; GO:0007356; GO:0008406; GO:0060231; GO:0060421; GO:0072075; GO:2001076	GO:0005515; GO:0000976; GO:0003714; GO:0019904	GO:0005886; GO:0005634; GO:0005737; GO:0016607; GO:0016020; GO:0042995; GO:0030054; GO:0008180; GO:0016605; GO:0031982; GO:0030426; GO:0016363; GO:0070062; GO:0005856; GO:0000785	10409	TRUE	-0.252534	0.00036247	0.0439666	chr5	17065598	17276843	211246	+	4416.31	4196.03	4411.59	3703.01	3550.47	3684.68	9661.41	10000.2	9659.03	9728.73	9087.65	8788	90.9287	86.5851	90.6996	76.2331	74.0401	75.74	200.804	210.748	201.503	201.565	186.368	181.004
ENSG00000113389	ENST00000509104; ENST00000434067; ENST00000326958; ENST00000506712; ENST00000265074; ENST00000415167; ENST00000507141	NPR3	protein_coding	protein_coding	natriuretic peptide receptor 3 [Source:HGNC Symbol;Acc:HGNC:7945]	0.457	3015	GO:0007165; GO:0001501; GO:0008217; GO:0120163; GO:0051000; GO:0035810; GO:0002158; GO:0033688; GO:0007193; GO:0007194; GO:0007200; GO:0030157; GO:0042311; GO:0048015; GO:0048662	GO:0038023; GO:0005515; GO:0017046; GO:0042803; GO:0016941; GO:0031404; GO:0008528; GO:0042277; GO:0042562; GO:0042802	GO:0016020; GO:0016021; GO:0005886; GO:0070062; GO:0032991; GO:0005887	4883	TRUE	0.773591	0.000365334	0.0439666	chr5	32689070	32791724	102655	+	47.9367	42.2343	38.243	70.0654	92.0092	79.2299	51.2024	53.0974	45.8389	33.2548	42.62	42.3962	0.42753	0.377508	0.340578	0.62481	0.831128	0.705457	0.460975	0.48471	0.414226	0.298448	0.378608	0.378251	1
ENSG00000125354	ENST00000360156; ENST00000354228; ENST00000460411; ENST00000489216; ENST00000394610; ENST00000354416; ENST00000343984; ENST00000467310; ENST00000481072	SEPTIN6	protein_coding	protein_coding	septin 6 [Source:HGNC Symbol;Acc:HGNC:15848]	0.51	2326	GO:0051301; GO:0030154; GO:0007049; GO:0007283; GO:0060271; GO:0008104; GO:0061640; GO:0000281	GO:0005525; GO:0000166; GO:0005515; GO:0003924; GO:0060090	GO:0005737; GO:0005929; GO:0031514; GO:0042995; GO:0005856; GO:0005694; GO:0000775; GO:0000776; GO:0030496; GO:0005819; GO:0031105; GO:0032154; GO:0005940; GO:0015630; GO:0032153; GO:0097227; GO:0008021; GO:0032173; GO:0043679; GO:0098793	23157	TRUE	0.310193	0.000372673	0.0444994	chrX	119615724	119693370	77647	-	2143.18	2006.95	1843.86	2525.49	2497.16	2421.33	1821.19	1858.02	1749.86	2031.26	1935.67	1810.42	24.7762	23.2528	21.2848	29.1923	29.2389	27.9456	21.253	21.9855	20.4967	23.6296	22.2887	20.9367
ENSG00000187244	ENST00000611077; ENST00000270233; ENST00000588303; ENST00000591520; ENST00000588603; ENST00000590108; ENST00000590196; ENST00000589558; ENST00000588714	BCAM	protein_coding	protein_coding	basal cell adhesion molecule (Lutheran blood group) [Source:HGNC Symbol;Acc:HGNC:6722]	0.635	1198	GO:0007155; GO:0007165; GO:0007160	GO:0005515; GO:0004888; GO:0043236; GO:0005055; GO:0008022	GO:0016020; GO:0016021; GO:0005886; GO:0070062; GO:0062023; GO:0005887; GO:0009897; GO:0005576; GO:0009986	4059	TRUE	-0.270935	0.000387111	0.0458651	chr19	44809071	44821421	12351	+	4197.66	3951.1	3999.43	3316.6	3235.71	3519.02	2912.25	2745.74	2849.63	3039.62	3049.7	2971.19	94.2183	88.881	89.6385	74.4333	73.5593	78.8559	65.9852	63.0811	64.807	68.6537	68.1812	66.7135
ENSG00000196739	ENST00000356083; ENST00000451716; ENST00000494090; ENST00000485397; ENST00000477421; ENST00000494780; ENST00000490831; ENST00000468565	COL27A1	protein_coding	protein_coding	collagen type XXVII alpha 1 chain [Source:HGNC Symbol;Acc:HGNC:22986]	0.5879	2948	GO:0030198; GO:0003431	GO:0005201; GO:0046872; GO:0030020	GO:0005576; GO:0005581; GO:0005788; GO:0005615; GO:0031012; GO:0062023; GO:0005583	85301	TRUE	0.31061	0.000390502	0.045911	chr9	114155537	114312511	156975	+	1002.61	1039.88	940.933	1231.12	1286.11	1191.4	718.348	654.249	641.758	532.561	602.28	579.92	9.14511	9.50612	8.57007	11.228	11.8816	10.8492	6.61427	6.10817	5.93109	4.88814	5.47185	5.29153
ENSG00000125355	ENST00000309720; ENST00000371369; ENST00000371352; ENST00000440464; ENST00000519908; ENST00000480821	TMEM255A	protein_coding	protein_coding	transmembrane protein 255A [Source:HGNC Symbol;Acc:HGNC:26086]	0.4631	2313	GO:0009617		GO:0016020; GO:0016021	55026	TRUE	0.369606	0.000397438	0.0463698	chrX	120258650	120311556	52907	-	948.536	975.954	870.481	1236.08	1289.21	1096.5	652.22	673.045	654.718	558.45	530.618	519.815	11.0271	11.3711	10.105	14.3682	15.18	12.7263	7.65408	8.00874	7.71203	6.53297	6.14427	6.04523
ENSG00000154930	ENST00000537502; ENST00000432802; ENST00000484396; ENST00000323482; ENST00000376726	ACSS1	protein_coding	protein_coding	acyl-CoA synthetase short chain family member 1 [Source:HGNC Symbol;Acc:HGNC:16091]	0.5716	3318	GO:0006629; GO:0006085; GO:0006069; GO:0019427; GO:0019413; GO:0019542	GO:0000166; GO:0005524; GO:0016874; GO:0005515; GO:0003987; GO:0016405; GO:0016878; GO:0050218; GO:0016208	GO:0005739; GO:0005759	84532	TRUE	0.290501	0.000409225	0.0473458	chr20	25006230	25058980	52751	-	759.88	781.904	767.022	951.634	925.507	954.672	440.097	372.4	408.018	345.161	296.211	333.664	6.1582	6.35075	6.20704	7.71126	7.59675	7.72407	3.60036	3.08908	3.35037	2.8148	2.39105	2.70504
ENSG00000240583	ENST00000652696; ENST00000311813; ENST00000441328; ENST00000652692; ENST00000482461; ENST00000409899; ENST00000409611; ENST00000651610	AQP1	protein_coding	protein_coding	aquaporin 1 (Colton blood group) [Source:HGNC Symbol;Acc:HGNC:633]	0.5752	1426	GO:0055085; GO:0043066; GO:0006813; GO:0071805; GO:0006833; GO:0050829; GO:0071260; GO:0071300; GO:0003097; GO:0006972; GO:0035378; GO:0030950; GO:0019934; GO:0071320; GO:0043154; GO:0015793; GO:0045766; GO:0048146; GO:0071456; GO:0034644; GO:0070301; GO:0042476; GO:0009992; GO:0030157; GO:0035377; GO:0050891; GO:0071280; GO:0071732; GO:0003091; GO:0071472; GO:0006884; GO:0015670; GO:0019725; GO:…	GO:0015267; GO:0005267; GO:0005515; GO:0022857; GO:0015250; GO:0042802; GO:0008519; GO:0015168; GO:0035379; GO:0005372; GO:0005223; GO:0015079; GO:0030184; GO:0046875	GO:0016020; GO:0005634; GO:0005737; GO:0016021; GO:0005886; GO:0016324; GO:0031965; GO:0016323; GO:0042383; GO:0070062; GO:0005903; GO:0005887; GO:0009925; GO:0031526; GO:0045177; GO:0005901; GO:0030424	358	TRUE	0.350177	0.000411999	0.0473458	chr7	30911853	30925517	13665	+	583.4	581.007	658.324	760.262	781.537	794.256	1231.3	1185.36	1383.82	1687.96	1576.94	1403.68	11.001	10.9802	12.3958	14.3343	14.9264	14.9524	23.4379	22.8785	26.4393	32.0292	29.6182	26.4783
ENSG00000231925	ENST00000434618; ENST00000489157; ENST00000699647; ENST00000699648; ENST00000699649; ENST00000699650; ENST00000699651; ENST00000699652; ENST00000699653; ENST00000699654; ENST00000699655; ENST00000699656; ENST00000699657; ENST00000467025; ENST00000699658; ENST00000475304; ENST00000699659; ENST00000699660; ENST00000699661; ENST00000699662; ENST00000699663; ENST00000699664; ENST00000426633; ENST0000…	TAPBP	protein_coding	protein_coding	TAP binding protein [Source:HGNC Symbol;Acc:HGNC:11566]	0.5765	2701	GO:0006890; GO:0019885; GO:0015833; GO:0010468; GO:0006955; GO:0065003; GO:0050776; GO:0002397; GO:0002398; GO:0002502; GO:0050823; GO:0061635	GO:0005515; GO:0051082; GO:0003823; GO:0042605; GO:0015433; GO:0042288; GO:0046978; GO:0046979; GO:0062061	GO:0016020; GO:0016021; GO:0005783; GO:0005789; GO:0000139; GO:0042824; GO:0030670; GO:0033116; GO:0061779; GO:0071556	6892	TRUE	0.260309	0.000418277	0.0475656	chr6	33299694	33314284	14591	-	6021.63	5885.57	5667.3	7221.23	7094.96	6759.03	5033.71	4918.35	5183.03	4138.93	4069.12	4099.31	59.948	58.7235	56.3384	71.8817	71.5401	67.1782	50.5869	50.1176	52.2817	41.4635	40.3496	40.825
ENSG00000163347	ENST00000295522; ENST00000490800	CLDN1	protein_coding	protein_coding	claudin 1 [Source:HGNC Symbol;Acc:HGNC:2032]	0.4286	1939	GO:0046718; GO:0007568; GO:0008065; GO:0009636; GO:0016338; GO:0032496; GO:0034331; GO:0042538; GO:0045471; GO:0061436; GO:0061772; GO:0070673; GO:0071284; GO:0071346; GO:0071356; GO:0071548; GO:0071560; GO:0090557; GO:0097421; GO:1903348; GO:1903545; GO:0007155; GO:0070830; GO:0035633; GO:0030335; GO:0090303; GO:0045216; GO:0051259; GO:0060054	GO:0042802; GO:0005198; GO:0005515; GO:0001618	GO:0016021; GO:0016020; GO:0032991; GO:0005886; GO:0070161; GO:0016323; GO:0005923; GO:0005887; GO:0005737; GO:0005911; GO:0016324; GO:0016328; GO:0030054; GO:0070160	9076	TRUE	-0.384558	0.000420938	0.0475656	chr3	190305707	190322446	16740	-	670.095	569.591	628.277	463.268	480.613	482.227	978.942	1046.88	963.478	899.024	1014.36	933.638	9.29274	7.9165	8.70014	6.42372	6.75059	6.6764	13.7042	14.8599	13.538	12.5457	14.0112	12.9521
ENSG00000188015	ENST00000368713; ENST00000368712	S100A3	protein_coding	protein_coding	S100 calcium binding protein A3 [Source:HGNC Symbol;Acc:HGNC:10493]	0.5851	660		GO:0008270; GO:0046872; GO:0005509; GO:0005515; GO:0046914; GO:0048306	GO:0005737; GO:0005794; GO:0005829; GO:0005886	6274	TRUE	0.746621	0.000423248	0.0475656	chr1	153547329	153549258	1930	-	30.5979	41.0928	39.1535	69.0196	69.2775	68.4703	32.9159	40.1818	52.758	32.108	45.8165	46.0828	1.24567	1.67664	1.59166	2.80952	2.85656	2.7829	1.35272	1.67437	2.17624	1.31535	1.85786	1.87675	1
ENSG00000069974	ENST00000396307; ENST00000336787; ENST00000697641; ENST00000697642; ENST00000697643; ENST00000697644; ENST00000564609; ENST00000569493; ENST00000566877; ENST00000567380; ENST00000565972; ENST00000563262; ENST00000568803; ENST00000567639; ENST00000565776; ENST00000561545	RAB27A	protein_coding	protein_coding	RAB27A, member RAS oncogene family [Source:HGNC Symbol;Acc:HGNC:9766]	0.4352	1916	GO:0006887; GO:0016192; GO:0010628; GO:0045921; GO:0071985; GO:0050766; GO:1903428; GO:0048489; GO:1903307; GO:0019882; GO:0097278; GO:0032400; GO:0032402; GO:0036257; GO:1903435; GO:1990182; GO:0007596; GO:0030318; GO:0043316; GO:0043320; GO:0043473; GO:0051875; GO:0051904	GO:0005525; GO:0003924; GO:0000166; GO:0016787; GO:0003925; GO:0005515; GO:0019003; GO:0019904; GO:0031489	GO:0005737; GO:0016020; GO:0043231; GO:0005768; GO:0005770; GO:0030425; GO:0005764; GO:0042470; GO:0032585; GO:0005576; GO:0005794; GO:0005829; GO:0070062; GO:0030141; GO:0070382; GO:0035580; GO:0033162; GO:0001750; GO:0016324; GO:0030667; GO:0033093	5873	TRUE	0.306501	0.000464959	0.0518512	chr15	55202966	55319113	116148	-	694.641	751.801	699.21	899.477	893.999	868.582	575.177	633.493	708.573	1112.6	1010.44	1109.59	9.74878	10.5744	9.79863	12.6219	12.7077	12.1698	8.14856	9.10002	10.0758	15.7125	14.1246	15.5779
ENSG00000065618	ENST00000369733; ENST00000648076; ENST00000433822; ENST00000647647; ENST00000650263; ENST00000480127; ENST00000393211; ENST00000488320; ENST00000649118; ENST00000483876	COL17A1	protein_coding	protein_coding	collagen type XVII alpha 1 chain [Source:HGNC Symbol;Acc:HGNC:2194]	0.52	1969	GO:0030198; GO:0008544; GO:0007160; GO:0031581	GO:0005515; GO:0005201; GO:0030020	GO:0016020; GO:0016021; GO:0005576; GO:0070161; GO:0005581; GO:0005604; GO:0005615; GO:0005886; GO:0031012; GO:0062023; GO:0005887; GO:0005788; GO:0005911; GO:0030056	1308	TRUE	-0.580741	0.000468167	0.0518512	chr10	104031286	104085880	54595	-	133.611	141.541	126.566	94.1177	77.9372	86.0769	97.5284	118.393	111.57	103.204	106.55	130.875	1.82466	1.93725	1.72593	1.28516	1.07801	1.17357	1.3445	1.65491	1.54381	1.41826	1.44934	1.78793	2
ENSG00000147852	ENST00000382096; ENST00000680746; ENST00000681644; ENST00000382100; ENST00000680891; ENST00000681806; ENST00000681306; ENST00000681618; ENST00000680243; ENST00000681770; ENST00000679851; ENST00000680021; ENST00000680296; ENST00000680219; ENST00000382099; ENST00000681942; ENST00000680043; ENST00000680150; ENST00000478776; ENST00000681087; ENST00000679750; ENST00000680751; ENST00000680975; ENST0000…	VLDLR	protein_coding	protein_coding	very low density lipoprotein receptor [Source:HGNC Symbol;Acc:HGNC:12698]	0.4406	3310	GO:0006897; GO:0006629; GO:0008202; GO:0008203; GO:0006869; GO:0007399; GO:0007165; GO:1900006; GO:0006898; GO:0034447; GO:0034436; GO:0038026; GO:0007613; GO:0021517; GO:0045860; GO:0048813	GO:0005515; GO:0030229; GO:0005509; GO:0034185; GO:0005041; GO:0048306; GO:0034189; GO:0038024; GO:0038025	GO:0016020; GO:0016021; GO:0005905; GO:0034361; GO:0005886; GO:0005765; GO:0043235; GO:0005615	7436	TRUE	-0.273606	0.000488957	0.0537642	chr9	2621182	2660056	38875	+	1513.63	1614.04	1467.37	1258.04	1242.35	1296.45	1033.89	1033.86	1095.81	1021.01	954.28	988.964	12.2964	13.1412	11.9033	10.2188	10.2221	10.5147	8.47856	8.59669	9.01985	8.34648	7.72167	8.03698
ENSG00000138798	ENST00000265171; ENST00000509793; ENST00000652245; ENST00000503392; ENST00000502723; ENST00000504633; ENST00000502579; ENST00000541061; ENST00000511228; ENST00000509996; ENST00000544918; ENST00000537316; ENST00000540840	EGF	protein_coding	protein_coding	epidermal growth factor [Source:HGNC Symbol;Acc:HGNC:3229]	0.4401	2026	GO:0045893; GO:0007171; GO:0010800; GO:0010628; GO:0008284; GO:0030335; GO:0014068; GO:0051897; GO:0001938; GO:0070371; GO:0010595; GO:1905278; GO:0038134; GO:0045740; GO:0045741; GO:0007173; GO:0043388; GO:0090263; GO:0043410; GO:1900127; GO:0001525; GO:0002092; GO:0008283; GO:0018108; GO:0021930; GO:0021940; GO:0038029; GO:0042327; GO:0043406; GO:0045840; GO:0046425; GO:0048754; GO:0050673; GO:…	GO:0005509; GO:0005085; GO:0005515; GO:0008083; GO:0005154; GO:0030297; GO:0048018	GO:0016020; GO:0016021; GO:0005765; GO:0005615; GO:0005886; GO:0005576; GO:0070062; GO:0031093; GO:0030669	1950	TRUE	-0.319441	0.000497952	0.0543621	chr4	109912883	110013766	100884	+	750.542	700.304	704.605	571.272	583.148	568.834	718.395	789.208	732.939	759.545	729.564	763.217	9.96141	9.31526	9.33811	7.58115	7.83906	7.53728	9.62495	10.7213	9.8564	10.1442	9.64467	10.1332
ENSG00000125872	ENST00000698795; ENST00000378858; ENST00000698796; ENST00000698797	LRRN4	protein_coding	protein_coding	leucine rich repeat neuronal 4 [Source:HGNC Symbol;Acc:HGNC:16208]	0.5944	2608	GO:0007616; GO:0008542	GO:0005515	GO:0016020; GO:0016021; GO:0005887; GO:0070062	164312	TRUE	1.13549	0.000510835	0.0547898	chr20	6040546	6054060	13515	-	9.19362	11.2525	6.37716	19.3419	43.791	33.5419	13.9014	10.1763	8.01955	9.38999	7.53766	6.4516	0.0947903	0.116275	0.0656558	0.199399	0.4573	0.345261	0.144686	0.107393	0.0837785	0.0974225	0.0774092	0.0665426	1
ENSG00000187688	ENST00000338560; ENST00000455666; ENST00000583241; ENST00000577277; ENST00000581560; ENST00000580788; ENST00000577865; ENST00000475513; ENST00000493434	TRPV2	protein_coding	protein_coding	transient receptor potential cation channel subfamily V member 2 [Source:HGNC Symbol;Acc:HGNC:18082]	0.5781	827	GO:0055085; GO:0006811; GO:0006816; GO:0070588; GO:0009408; GO:0098703; GO:0120162; GO:0007600; GO:0009266; GO:0045773; GO:0090280	GO:0005515; GO:0005216; GO:0005262; GO:0005261; GO:0015075	GO:0016020; GO:0005737; GO:0016021; GO:0005886; GO:0042470; GO:0005887; GO:0009986; GO:0030424; GO:0032584; GO:0044295; GO:0044297	51393	TRUE	0.466879	0.000512185	0.0547898	chr17	16415571	16437003	21433	+	170.328	200.898	181.198	276.079	253.296	245.515	384.018	381.727	393.523	326.813	371.859	351.151	5.53348	6.54111	5.87806	8.96794	8.33449	7.96295	12.5937	12.6933	12.9535	10.6839	12.0329	11.412
ENSG00000149809	ENST00000526809; ENST00000524986; ENST00000528026; ENST00000533766; ENST00000534371; ENST00000279263; ENST00000533646; ENST00000529601; ENST00000525385; ENST00000345348; ENST00000531321; ENST00000529292; ENST00000529414; ENST00000526085; ENST00000530650; ENST00000530750; ENST00000524690; ENST00000530892; ENST00000531029; ENST00000529233; ENST00000527851; ENST00000534667; ENST00000532328; ENST0000…	TM7SF2	protein_coding	protein_coding	transmembrane 7 superfamily member 2 [Source:HGNC Symbol;Acc:HGNC:11863]	0.6306	927	GO:0016126; GO:0006629; GO:0006694; GO:0006695; GO:0008202; GO:0008203	GO:0016628; GO:0016491; GO:0005515; GO:0050613; GO:0016627; GO:0050661	GO:0016020; GO:0016021; GO:0043231; GO:0005783; GO:0005789; GO:0031090; GO:0005637; GO:0030176; GO:0005887; GO:0043235	7108	TRUE	-0.433988	0.000512624	0.0547898	chr11	65111845	65116384	4540	+	852.662	908.607	987.942	665.098	598.601	763.933	704.643	698.877	697.097	780.913	685.117	705.067	24.7147	26.3947	28.5941	19.2757	17.5733	22.1063	20.6175	20.7343	20.4727	22.777	19.7797	20.4439
ENSG00000088899	ENST00000329152; ENST00000360342; ENST00000645462; ENST00000337576	LZTS3	protein_coding	protein_coding	leucine zipper tumor suppressor family member 3 [Source:HGNC Symbol;Acc:HGNC:30139]	0.6256	4391	GO:0061001		GO:0005737; GO:0042995; GO:0005856; GO:0030425; GO:0045202; GO:0014069; GO:0043197	9762	TRUE	0.261062	0.000522423	0.0552217	chr20	3162617	3173549	10933	-	1777.74	1719.05	1741.87	2004.71	2086.98	2196.92	2106.61	1917.97	2193.35	2491.81	2617.93	2260.83	10.8866	10.5505	10.6514	12.275	12.9443	13.4313	13.0225	12.0219	13.6093	15.3551	15.9683	13.8498
ENSG00000183779	ENST00000331569	ZNF703	protein_coding	protein_coding	zinc finger protein 703 [Source:HGNC Symbol;Acc:HGNC:25883]	0.6523	3316	GO:0006355; GO:0051726; GO:0008284; GO:0045892; GO:0030335; GO:0010718; GO:0060644; GO:0034333; GO:0071392; GO:0060828; GO:0017015; GO:0034111; GO:0033601	GO:0046872; GO:0005515; GO:0140297	GO:0005634; GO:0005737; GO:0032991; GO:0016363	80139	TRUE	-0.26937	0.000523891	0.0552217	chr8	37695782	37700019	4238	+	11519.1	11795.9	11831.6	10237.9	9060.2	9882.22	7054.96	6579.05	7194.98	8016.68	7476.61	7035.01	93.4091	95.866	95.8039	83.0097	74.4127	80.0035	57.7504	54.6066	59.116	65.4157	60.3884	57.0677
ENSG00000221869	ENST00000408965	CEBPD	protein_coding	protein_coding	CCAAT enhancer binding protein delta [Source:HGNC Symbol;Acc:HGNC:1835]	0.6597	1252	GO:0006355; GO:0006357; GO:0045595; GO:0006366; GO:0140467; GO:0002244; GO:0045444; GO:0045669; GO:0045892; GO:0045944; GO:0048839	GO:0003700; GO:0003677; GO:0005515; GO:0000981; GO:0000978; GO:1990837; GO:0000976; GO:0001228; GO:0042802	GO:0005634; GO:0000785; GO:0005654; GO:0090575	1052	TRUE	0.561965	0.000531434	0.0556331	chr8	47736913	47738164	1252	-	264.162	263.679	304.122	498.824	384.274	363.871	113.377	105.477	95.1374	134.166	113.108	113.364	5.67351	5.67569	6.52224	10.7121	8.35912	7.8021	2.45807	2.31873	2.07032	2.8996	2.41965	2.43562	1
ENSG00000248871	ENST00000293826	TNFSF12-TNFSF13	protein_coding	protein_coding	TNFSF12-TNFSF13 readthrough [Source:HGNC Symbol;Acc:HGNC:33537]	0.5843	1816	GO:0006955; GO:0007165; GO:0007154; GO:0023052	GO:0005164; GO:0005125; GO:0005102	GO:0016020; GO:0005615	407977	TRUE	-1.15622	0.000554801	0.0575648	chr17	7549099	7561601	12503	+	5.61981	17.4664	19.3313	0	1.67255	0	12.4823	0	2.77114	0	7.32235	0	0.083213	0.2592	0.285823	0	0.0250835	0	0.186575	0	0.0415751	0	0.107994	0	2
ENSG00000021300	ENST00000398492; ENST00000536527; ENST00000354190; ENST00000227214; ENST00000398494; ENST00000543085; ENST00000544532; ENST00000545798; ENST00000539157; ENST00000546251; ENST00000535582; ENST00000538227; ENST00000541760; ENST00000543524; ENST00000541597; ENST00000535129; ENST00000542389; ENST00000540431; ENST00000426191; ENST00000540157; ENST00000545106; ENST00000544282	PLEKHB1	protein_coding	protein_coding	pleckstrin homology domain containing B1 [Source:HGNC Symbol;Acc:HGNC:19079]	0.5931	941	GO:0007602; GO:0045595	GO:0005515	GO:0005737; GO:0016020; GO:0016021	58473	TRUE	-0.348803	0.000557419	0.0575648	chr11	73646178	73662819	16642	+	1211.68	1051.29	1122.7	953.726	845.402	856.857	1416.6	1370.49	1410.63	1651.27	1565.22	1376.04	34.6244	30.1079	32.0353	27.2499	24.468	24.4448	40.8632	40.0849	40.8426	47.4822	44.5501	39.3351
ENSG00000105516	ENST00000222122; ENST00000599385; ENST00000594723; ENST00000593500; ENST00000601104	DBP	protein_coding	protein_coding	D-box binding PAR bZIP transcription factor [Source:HGNC Symbol;Acc:HGNC:2697]	0.6193	2167	GO:0006355; GO:0006357; GO:0007623; GO:0048511; GO:0045944	GO:0003700; GO:0003677; GO:0005515; GO:0000977; GO:0000981; GO:0000978; GO:1990837; GO:0001228	GO:0005634; GO:0000785; GO:0090575	1628	TRUE	-0.432089	0.000572889	0.0587653	chr19	48630030	48637379	7350	-	542.047	476.996	601.918	390.986	385.588	419.424	560.573	531.44	536.467	537.325	464.73	473.195	6.7261	5.93203	7.45816	4.85103	4.84606	5.19593	7.02179	6.74981	6.74488	6.70934	5.74388	5.87384
ENSG00000163701	ENST00000461534; ENST00000421412; ENST00000489181; ENST00000444427; ENST00000434065; ENST00000383814; ENST00000454190; ENST00000383815; ENST00000454992; ENST00000483258; ENST00000480244	IL17RE	protein_coding	protein_coding	interleukin 17 receptor E [Source:HGNC Symbol;Acc:HGNC:18439]	0.5791	1622	GO:0019221; GO:0006954	GO:0030368; GO:0005515	GO:0016020; GO:0016021; GO:0005737; GO:0005886; GO:0005576	132014	TRUE	-0.711491	0.000579442	0.0590412	chr3	9902612	9916402	13791	+	58.6396	63.9259	68.5187	32.4183	38.1209	34.2535	69.4973	53.8536	56.3187	73.3931	78.8469	84.7955	0.972132	1.06212	1.13426	0.537368	0.640083	0.566921	1.16303	0.913819	0.946002	1.22435	1.30196	1.40625	2
ENSG00000229292	ENST00000341750	RFPL4AL1	protein_coding	protein_coding	ret finger protein like 4A like 1 [Source:HGNC Symbol;Acc:HGNC:45147]	0.4701	1172	GO:0016567; GO:0045893	GO:0005515; GO:0046872; GO:0004842	GO:0005654; GO:0000785	729974	TRUE	-0.907897	0.000604939	0.0610152	chr19	55769118	55773420	4303	+	83.4655	50.4577	78.1726	35.1968	37.0807	27.4941	193.561	188.457	190.779	194.671	178.696	207.544	1.91498	1.16024	1.79094	0.807434	0.861676	0.629767	4.48296	4.42569	4.43499	4.49444	4.08367	4.76347	2
ENSG00000013588	ENST00000537783; ENST00000014914; ENST00000542056; ENST00000534831; ENST00000648791; ENST00000540125	GPRC5A	protein_coding	protein_coding	G protein-coupled receptor class C group 5 member A [Source:HGNC Symbol;Acc:HGNC:9836]	0.5148	2115	GO:0007186; GO:0007165; GO:0032147; GO:0007175	GO:0004930; GO:0005515; GO:0045296; GO:0030295	GO:0016021; GO:0016020; GO:0030659; GO:0031410; GO:0043231; GO:0005730; GO:0005886; GO:0070062; GO:0005887; GO:0043235; GO:0031982	9052	TRUE	-0.317205	0.000606798	0.0610152	chr12	12891559	12917937	26379	+	11430.4	11381.4	9706.16	8520.36	8770.82	8823.26	13653.8	12971.2	13738.3	18846.4	19137.6	17340.8	145.323	145.022	123.223	108.313	112.942	111.992	175.233	168.797	176.975	241.113	242.348	220.546
ENSG00000118972	ENST00000237837; ENST00000648269	FGF23	protein_coding	protein_coding	fibroblast growth factor 23 [Source:HGNC Symbol;Acc:HGNC:3680]	0.4588	2480	GO:0030154; GO:0030334; GO:0008543; GO:0009887; GO:0010628; GO:0008284; GO:0001934; GO:0045668; GO:0030502; GO:0042369; GO:0055062; GO:0000165; GO:0006796; GO:0010966; GO:0010980; GO:0030500; GO:0030643; GO:0032026; GO:0042359; GO:0044320; GO:0045893; GO:0046888; GO:0055074; GO:0070371; GO:0070374; GO:0071305; GO:0071354; GO:0071374; GO:0090080; GO:1904383	GO:0008083; GO:0005515; GO:0005104; GO:0005105	GO:0005576; GO:0005615; GO:0005737; GO:0005788; GO:0005796	8074	TRUE	-0.8604	0.000622147	0.0621496	chr12	4368227	4379712	11486	-	42.8371	42.2354	40.9746	13.5948	17.3194	24.4537	56.0789	35.8771	42.3794	48.162	27.703	32.258	0.464466	0.458958	0.443625	0.147385	0.190197	0.264705	0.613793	0.398164	0.465579	0.525478	0.299184	0.349885	2
ENSG00000223443	ENST00000333796	USP17L2	protein_coding	protein_coding	ubiquitin specific peptidase 17 like family member 2 [Source:HGNC Symbol;Acc:HGNC:34434]	0.5043	2415	GO:0006511; GO:0016579; GO:0006508; GO:0006915; GO:0007049; GO:0042981; GO:0030334; GO:0042127; GO:0043547; GO:0071586; GO:0070536; GO:0071108; GO:0090315; GO:1900245; GO:1900246; GO:0000165; GO:0034260; GO:1900027; GO:0010955; GO:0050691; GO:0031064; GO:0110030	GO:0004843; GO:0008233; GO:0008234; GO:0016787; GO:0005515; GO:0004197	GO:0005634; GO:0005783; GO:0005789; GO:0005829	377630	TRUE	-0.542791	0.000649109	0.064422	chr8	12136435	12138849	2415	-	132.372	142.882	161.787	98.6298	92.6039	99.7994	192.265	189.05	185.481	124.749	200.43	188.008	1.47388	1.59444	1.79878	1.09805	1.04433	1.10938	2.16102	2.15455	2.09253	1.39772	2.22285	2.09411	2
ENSG00000149090	ENST00000622144; ENST00000619888; ENST00000615849; ENST00000621476; ENST00000527605; ENST00000531219; ENST00000529303; ENST00000534803	PAMR1	protein_coding	protein_coding	peptidase domain containing associated with muscle regeneration 1 [Source:HGNC Symbol;Acc:HGNC:24554]	0.5387	1952	GO:0006508	GO:0004252; GO:0005509	GO:0005576	25891	TRUE	0.320872	0.0007205	0.0710459	chr11	35431823	35530300	98478	-	780.248	766.643	692.925	899.347	931.999	974.235	580.294	566.133	557.85	560.743	419.808	453.626	10.7483	10.5843	9.53146	12.3874	13.0035	13.3984	8.06942	7.98242	7.78625	7.77296	5.76016	6.25112
ENSG00000181773	ENST00000374024	GPR3	protein_coding	protein_coding	G protein-coupled receptor 3 [Source:HGNC Symbol;Acc:HGNC:4484]	0.5653	2137	GO:0007186; GO:0007165; GO:0007189; GO:0040020; GO:0043950; GO:0051480; GO:0120162; GO:0019222	GO:0004930; GO:0005515	GO:0016021; GO:0016020; GO:0005886; GO:0005737; GO:0005887	2827	TRUE	0.527533	0.000732337	0.0717502	chr1	27392622	27395814	3193	+	162.169	158.664	162.988	215.425	216.492	278.772	407.181	406.123	489.525	443.779	541.274	494.93	2.04056	2.00088	2.04787	2.71034	2.75906	3.50198	5.17199	5.23057	6.24109	5.61906	6.78385	6.22987	3
ENSG00000228696	ENST00000570618; ENST00000705759; ENST00000656849; ENST00000705760; ENST00000434041; ENST00000572991; ENST00000575698; ENST00000575960; ENST00000571246; ENST00000450673; ENST00000705717; ENST00000705761; ENST00000705718	ARL17B	protein_coding	protein_coding	ADP ribosylation factor like GTPase 17B [Source:HGNC Symbol;Acc:HGNC:32387]	0.4493	1677	GO:0015031; GO:0016192; GO:0006886	GO:0005525; GO:0003924; GO:0000166	GO:0005794; GO:0005886	100506084	TRUE	0.336008	0.000778361	0.0754737	chr17	46274784	46361766	86983	-	566.197	593.743	524.788	722.343	739.278	672.39	847.503	805.651	758.374	585.683	887.726	789.445	9.07862	9.54142	8.40242	11.5809	12.006	10.7636	13.7177	13.2224	12.3208	9.44999	14.1778	12.6628
ENSG00000096088	ENST00000373025; ENST00000356667; ENST00000425343; ENST00000415707	PGC	protein_coding	protein_coding	progastricsin [Source:HGNC Symbol;Acc:HGNC:8890]	0.5626	850	GO:0006508; GO:0007586; GO:0002803	GO:0004190; GO:0008233; GO:0016787	GO:0005576; GO:0005615	5225	TRUE	0.893885	0.000780218	0.0754737	chr6	41736711	41754109	17399	-	4.07973	4.56586	1.82109	17.7778	14.072	13.6941	3.65732	1.43506	3.45954	3.44014	3.1965	1.84331	0.128986	0.144676	0.0574924	0.561998	0.450615	0.432243	0.116725	0.0464401	0.110824	0.109447	0.100662	0.0582995	1
ENSG00000033122	ENST00000651989; ENST00000310961; ENST00000370958; ENST00000651217; ENST00000415775; ENST00000588515; ENST00000609498; ENST00000608815; ENST00000608744; ENST00000609072; ENST00000608470; ENST00000607936; ENST00000565615; ENST00000441830	LRRC7	protein_coding	protein_coding	leucine rich repeat containing 7 [Source:HGNC Symbol;Acc:HGNC:18531]	0.3836	4011		GO:0005515	GO:0005654; GO:0005829; GO:0005886; GO:0005813	57554	TRUE	-0.737505	0.000792188	0.0758932	chr1	69567922	70151945	584024	+	112.946	108.727	77.1922	49.2889	60.2285	57.2106	66.8615	71.0545	61.6383	58.6491	66.165	73.4493	0.757184	0.730524	0.516742	0.330391	0.408953	0.382907	0.452479	0.487568	0.418686	0.39565	0.441813	0.492578	2
ENSG00000182253	ENST00000560674; ENST00000328642; ENST00000594047; ENST00000336292	SYNM	protein_coding	protein_coding	synemin [Source:HGNC Symbol;Acc:HGNC:24466]	0.5088	5907	GO:0045104; GO:0031443	GO:0005200; GO:0008307; GO:0005515; GO:0017166; GO:0019215	GO:0005882; GO:0005737; GO:0005856; GO:0005912; GO:0070161; GO:0045111; GO:0042383; GO:0043034; GO:0060053; GO:0016020	23336	TRUE	0.418459	0.000794686	0.0758932	chr15	99098217	99135593	37377	+	2437.64	2448.44	1950.39	2965.76	3370.78	2813.15	3462.27	3530.26	3415.43	3756.64	4510.26	4312.43	11.0965	11.1704	8.86557	13.499	15.5413	12.7848	15.9099	16.4489	15.7532	17.2082	20.4502	19.6379
ENSG00000172716	ENST00000308377; ENST00000394566; ENST00000685675; ENST00000592108; ENST00000586099; ENST00000591682; ENST00000441608; ENST00000589811; ENST00000430814; ENST00000427966; ENST00000588579; ENST00000589562; ENST00000592122; ENST00000498396	SLFN11	protein_coding	protein_coding	schlafen family member 11 [Source:HGNC Symbol;Acc:HGNC:26633]	0.4733	1601	GO:0006974; GO:0002376; GO:0051607; GO:0010942; GO:0008156; GO:2000134; GO:0043111	GO:0003723; GO:0000166; GO:0005524; GO:0016787; GO:0004386; GO:0000049; GO:0005515; GO:0016887	GO:0005634; GO:0005654; GO:0005829; GO:0005694; GO:0090734	91607	TRUE	-0.232709	0.000799451	0.0758932	chr17	35350305	35373701	23397	-	2688.7	2838	2652.61	2267.75	2354.11	2336.56	3889.52	3575.2	3737.43	3122.66	3389.34	3656.09	45.1581	47.7714	44.4871	38.0833	40.046	39.1791	65.9446	61.4617	63.6021	52.7759	56.7005	61.4278
ENSG00000240053	ENST00000375864; ENST00000409525; ENST00000471088	LY6G5B	protein_coding	protein_coding	lymphocyte antigen 6 family member G5B [Source:HGNC Symbol;Acc:HGNC:13931]	0.5203	1676		GO:0042802	GO:0032991; GO:0005576; GO:0009897	58496	TRUE	0.775416	0.000833356	0.0786235	chr6	31669976	31673776	3801	+	56.0296	96.2364	61.8369	115.424	130.133	140.349	230.5	127.373	142.287	161.792	292.198	233.786	0.898935	1.54744	0.990665	1.85163	2.11464	2.24805	3.73311	2.09169	2.31302	2.61208	4.66946	3.75218	3
ENSG00000118515	ENST00000474427; ENST00000413996; ENST00000477460; ENST00000237305; ENST00000367858; ENST00000367855; ENST00000367857; ENST00000528577; ENST00000475719; ENST00000531782; ENST00000473704; ENST00000525877; ENST00000489458; ENST00000524764; ENST00000475882; ENST00000534658; ENST00000490149; ENST00000524387; ENST00000531575; ENST00000532021; ENST00000532856; ENST00000461976; ENST00000530421; ENST0000…	SGK1	protein_coding	protein_coding	serum/glucocorticoid regulated kinase 1 [Source:HGNC Symbol;Acc:HGNC:10810]	0.4541	1255	GO:0006468; GO:0016310; GO:0006915; GO:0042981; GO:0030334; GO:0042127; GO:0050790; GO:0048812; GO:0018105; GO:0001558; GO:0006814; GO:0007616; GO:0008217; GO:0032411; GO:0035556; GO:0051090; GO:0060453; GO:0070294; GO:1901796; GO:0006974; GO:1904045	GO:0005524; GO:0004672; GO:0004674; GO:0000166; GO:0016301; GO:0016740; GO:0106310; GO:0005515; GO:0015459; GO:0004712; GO:0005246; GO:0017080; GO:0017081; GO:0035091	GO:0005634; GO:0005737; GO:0016607; GO:0016020; GO:0005783; GO:0005789; GO:0005829; GO:0005886; GO:0005739; GO:0005654	6446	TRUE	-0.293095	0.000840799	0.0787513	chr6	134169248	134318112	148865	-	918.974	912.032	994.334	741.438	764.293	797.191	1508.04	1402.98	1391.65	1610.01	1562.02	1579.72	19.6899	19.5846	21.2736	15.8841	16.5859	17.0525	32.6171	30.7683	30.2119	34.7126	33.3355	33.8592
ENSG00000157111	ENST00000287773; ENST00000454765	TMEM171	protein_coding	protein_coding	transmembrane protein 171 [Source:HGNC Symbol;Acc:HGNC:27031]	0.5432	1246		GO:0005515	GO:0016020; GO:0016021	134285	TRUE	0.37304	0.000849122	0.0787513	chr5	73120569	73131809	11241	+	320.258	328.742	376.055	453.856	429.737	455.817	80.461	88.2565	75.245	73.3897	58.6025	68.2026	6.91141	7.11026	8.10377	9.79337	9.3931	9.82066	1.75284	1.94951	1.64532	1.59375	1.25968	1.47239
ENSG00000166793	ENST00000528797; ENST00000532314; ENST00000300022; ENST00000534810; ENST00000524669; ENST00000524592; ENST00000534711; ENST00000529776; ENST00000533025; ENST00000531442	YPEL4	protein_coding	protein_coding	yippee like 4 [Source:HGNC Symbol;Acc:HGNC:18328]	0.5675	1532		GO:0046872	GO:0005634; GO:0005730	219539	TRUE	-0.544321	0.000850168	0.0787513	chr11	57645087	57649944	4858	-	353.916	271.669	321.422	188.235	207.833	244.537	196.276	147.094	200.653	157.1	164.087	111.52	6.21193	4.77891	5.6334	3.3035	3.6947	4.28504	3.47763	2.64261	3.56844	2.77472	2.86866	1.9581	1
ENSG00000081913	ENST00000262719; ENST00000497351; ENST00000588452; ENST00000487409; ENST00000588953; ENST00000591386; ENST00000591106	PHLPP1	protein_coding	protein_coding	PH domain and leucine rich repeat protein phosphatase 1 [Source:HGNC Symbol;Acc:HGNC:20610]	0.4665	1633	GO:0006915; GO:0042981; GO:0007165; GO:0051898; GO:1900744; GO:0002667; GO:0009649; GO:0043408; GO:0046328	GO:0005515; GO:0004722; GO:0046872; GO:0016787; GO:0004721; GO:0017018	GO:0005634; GO:0005737; GO:0016020; GO:0005886; GO:0043231; GO:0005829	23239	TRUE	-0.357475	0.000863064	0.0793648	chr18	62715541	62980433	264893	+	2306.59	2362.19	1888.03	1678.6	1770.1	1664.27	1347.48	1517.15	1421.74	1453.69	1359.52	1380.85	37.9812	38.9831	31.0438	27.6371	29.5214	27.3593	22.3981	25.5705	23.7205	24.0872	22.2978	22.7458
ENSG00000140557	ENST00000268164; ENST00000539113; ENST00000555434; ENST00000556382	ST8SIA2	protein_coding	protein_coding	ST8 alpha-N-acetyl-neuraminide alpha-2,8-sialyltransferase 2 [Source:HGNC Symbol;Acc:HGNC:10870]	0.5469	2137	GO:0006486; GO:0097503; GO:0006491; GO:0030182; GO:0042220; GO:0051965; GO:1901216; GO:1990138; GO:0007399; GO:0005975; GO:0036211; GO:0009311; GO:0001574	GO:0008373; GO:0016740; GO:0016757; GO:0003828; GO:0033691	GO:0016020; GO:0016021; GO:0005794; GO:0000139; GO:0005769; GO:0005886; GO:0048471; GO:0055037	8128	TRUE	0.485282	0.000867176	0.0793648	chr15	92393881	92468728	74848	+	327.398	312.761	244.937	398.432	404.841	445.057	682.698	642.909	687.583	685.736	752.242	606.451	4.11961	3.94418	3.07754	5.01281	5.15946	5.59088	8.67159	8.2802	8.76619	8.68269	9.42794	7.63363
ENSG00000161714	ENST00000619929; ENST00000539433; ENST00000543623; ENST00000618022; ENST00000615898; ENST00000611986; ENST00000546350; ENST00000542173; ENST00000538988; ENST00000590644; ENST00000538093; ENST00000544446	PLCD3	protein_coding	protein_coding	phospholipase C delta 3 [Source:HGNC Symbol;Acc:HGNC:9061]	0.6451	983	GO:0007165; GO:0035556; GO:0006629; GO:0016042; GO:0001525; GO:0042127; GO:0048015; GO:0060716	GO:0004435; GO:0046872; GO:0016787; GO:0008081	GO:0005737; GO:0016020; GO:0032154; GO:0005886; GO:0005829	113026	TRUE	0.247089	0.000887139	0.0804766	chr17	45108959	45133354	24396	-	3410.2	3713.78	3705.14	4382.88	4083.5	4402.09	3630.28	3435.06	3457.27	3669	3542.19	3541.91	93.2849	101.815	101.206	119.877	113.137	120.219	100.245	96.1783	95.8232	100.994	96.5122	96.9225
ENSG00000283873	ENST00000638166	SSU72P4	protein_coding	protein_coding	SSU72 pseudogene 4 [Source:HGNC Symbol;Acc:HGNC:43623]	0.4906	585	GO:0006397; GO:0006369; GO:0006378; GO:0070940	GO:0004721; GO:0016787; GO:0004722; GO:0017018; GO:0008420	GO:0005634; GO:0005847	441584	TRUE	-1.12101	0.000889855	0.0804766	chr11	4287499	4288083	585	-	18.726	14.9346	11.9717	0	0	4.38261	171.563	179.473	109.757	141.697	142.826	138.284	0.860746	0.687995	0.54948	0	0	0.201116	7.96056	8.44385	5.11173	6.55401	6.53905	6.3585	5
ENSG00000160678	ENST00000368698; ENST00000469893; ENST00000368696; ENST00000292169; ENST00000436839	S100A1	protein_coding	protein_coding	S100 calcium binding protein A1 [Source:HGNC Symbol;Acc:HGNC:10486]	0.5908	944	GO:0008016; GO:0035556; GO:0021762; GO:0051000; GO:1903672	GO:0005509; GO:0046872; GO:0005515; GO:0042802; GO:0042803; GO:0051117; GO:0048306; GO:0044548	GO:0005737; GO:0005794; GO:0005654; GO:0005829; GO:0005739; GO:0005634; GO:0032991; GO:0016529; GO:0005576	6271	TRUE	-0.521601	0.000908202	0.0816527	chr1	153627926	153632039	4114	+	137.691	136.976	160.256	105.621	92.0091	96.8366	75.5845	81.0811	78.7045	100.911	91.633	110.599	3.92044	3.90873	4.55628	3.00695	2.65338	2.75266	2.17246	2.36298	2.27056	2.89124	2.59872	3.15017	1
ENSG00000129667	ENST00000590168; ENST00000313080; ENST00000675367; ENST00000591885; ENST00000591860; ENST00000589582; ENST00000674875; ENST00000587640; ENST00000592123; ENST00000592378; ENST00000585989; ENST00000589526; ENST00000591697; ENST00000591879; ENST00000585701; ENST00000591192; ENST00000590322; ENST00000590288; ENST00000591255; ENST00000593103	RHBDF2	protein_coding	protein_coding	rhomboid 5 homolog 2 [Source:HGNC Symbol;Acc:HGNC:20788]	0.6206	1398	GO:0015031; GO:0050709; GO:0002862; GO:0042058; GO:0050708; GO:0072659; GO:1904683	GO:0004252; GO:0019838; GO:0005515; GO:0140318	GO:0016021; GO:0016020; GO:0005783; GO:0005789; GO:0005886; GO:0005796	79651	TRUE	0.255676	0.000917172	0.081977	chr17	76470891	76501790	30900	-	872.494	924.936	907.888	1093.21	1075.88	1068.17	1110.67	1031.67	1046.88	973.58	1115.61	1031.82	16.7819	17.83	17.4373	21.0245	20.9595	20.5118	21.5651	20.3109	20.4023	18.8437	21.3731	19.8536
ENSG00000156398	ENST00000602831; ENST00000602287; ENST00000480358; ENST00000602544; ENST00000602647; ENST00000602785; ENST00000602439; ENST00000602764; ENST00000459894; ENST00000369893; ENST00000602670; ENST00000602660; ENST00000602868	SFXN2	protein_coding	protein_coding	sideroflexin 2 [Source:HGNC Symbol;Acc:HGNC:16086]	0.5545	1352	GO:0055085; GO:0006811; GO:0034220; GO:0006865; GO:1990542; GO:0140300	GO:0015075; GO:0005515; GO:0022857; GO:0022889	GO:0016020; GO:0016021; GO:0005739; GO:0005743; GO:0005741; GO:0031305	118980	TRUE	0.358103	0.000928047	0.0824667	chr10	102714538	102743492	28955	+	430.374	437.313	451.099	612.731	577.404	512.014	848.253	809.759	780.95	850.751	961.837	972.563	8.55962	8.71693	8.95877	12.185	11.6313	10.1665	17.0303	16.4845	15.7375	17.0266	19.0541	19.35
ENSG00000064195	ENST00000434704; ENST00000512495	DLX3	protein_coding	protein_coding	distal-less homeobox 3 [Source:HGNC Symbol;Acc:HGNC:2916]	0.613	1718	GO:0006355; GO:0045944; GO:0006357; GO:0030855; GO:0030154; GO:0001568; GO:0001890; GO:0001942; GO:0010467; GO:0016055; GO:0030509; GO:0031069; GO:0035315; GO:0042475; GO:0042633; GO:0071335; GO:0071895	GO:0003677; GO:0000981; GO:0005515; GO:0000978; GO:1990837; GO:0003700; GO:0001228; GO:0003682	GO:0005634; GO:0000785	1747	TRUE	0.349463	0.000942281	0.0828254	chr17	49990005	49995224	5220	-	264.162	260.255	271.343	332.549	351.8	339.417	370.609	364.506	336.44	318.787	296.209	326.267	4.13459	4.08247	4.2408	5.20433	5.57695	5.3037	5.85554	5.83953	5.33549	5.02087	4.61784	5.10846
ENSG00000187634	ENST00000616016; ENST00000618323; ENST00000437963; ENST00000342066; ENST00000616125; ENST00000618779; ENST00000622503; ENST00000618181; ENST00000617307; ENST00000341065; ENST00000455979; ENST00000478729; ENST00000474461; ENST00000466827; ENST00000464948	SAMD11	protein_coding	protein_coding	sterile alpha motif domain containing 11 [Source:HGNC Symbol;Acc:HGNC:28706]	0.7035	1698	GO:0045892	GO:0005515; GO:0003677; GO:0003682; GO:0042393	GO:0005634	148398	TRUE	-0.370542	0.000942922	0.0828254	chr1	923923	944575	20653	+	1308.57	1352.64	1536.09	1122.09	952.566	1167.91	1027.71	850.993	920.237	958.654	924.853	827.649	20.7226	21.468	24.2903	17.7674	15.2785	18.4646	16.4288	13.7938	14.7656	15.2766	14.5881	13.1114
ENSG00000175445	ENST00000520959; ENST00000524029; ENST00000522701; ENST00000650287; ENST00000519773; ENST00000521994; ENST00000523696; ENST00000650478	LPL	protein_coding	protein_coding	lipoprotein lipase [Source:HGNC Symbol;Acc:HGNC:6677]	0.5138	1144	GO:0006629; GO:0050729; GO:0006631; GO:0016042; GO:0009409; GO:0009410; GO:0009617; GO:0010744; GO:0019432; GO:0019433; GO:0031670; GO:0032731; GO:0032755; GO:0032760; GO:0071398; GO:1900077; GO:2000343; GO:0010890; GO:0032722; GO:0006633; GO:0042632; GO:0070328; GO:0006641; GO:0034372; GO:0034371; GO:0010886; GO:0006644; GO:0009749; GO:0010884; GO:0045600; GO:0055096	GO:0016298; GO:0004465; GO:0005515; GO:0046872; GO:0016787; GO:0005509; GO:0042803; GO:0008201; GO:0008970; GO:0052689; GO:0052739; GO:0052740; GO:0004806; GO:0017129; GO:0043395; GO:0005102; GO:0004620; GO:0034185; GO:0043495; GO:0071813	GO:0005576; GO:0005615; GO:0016020; GO:0005886; GO:0034361; GO:0042627; GO:0009986; GO:1902494	4023	TRUE	-0.364579	0.000993464	0.0865629	chr8	19901717	19967259	65543	+	1443.2	1296.71	1418.63	1030.07	975.297	1219.75	1092.32	1111.46	1238.52	1020.58	998.373	941.934	33.9223	30.5467	33.2963	24.2087	23.2186	28.6229	25.9178	26.7401	29.4962	24.1391	23.3738	22.148
ENSG00000186767	ENST00000374884	SPIN4	protein_coding	protein_coding	spindlin family member 4 [Source:HGNC Symbol;Acc:HGNC:27040]	0.373	4105	GO:0007276; GO:0006355	GO:0035064; GO:0005515	GO:0005829; GO:0005654	139886	TRUE	0.238724	0.000996799	0.0865629	chrX	63347228	63351332	4105	-	1471.76	1451.94	1438.66	1780.92	1741.68	1635.46	2067.6	2110.26	2211.51	1669.62	1987.16	1875.57	9.64071	9.53201	9.4102	11.6644	11.5552	10.6954	13.6719	14.1488	14.678	11.0054	12.9653	12.2902
ENSG00000117318	ENST00000374561; ENST00000463312; ENST00000486541	ID3	protein_coding	protein_coding	inhibitor of DNA binding 3, HLH protein [Source:HGNC Symbol;Acc:HGNC:5362]	0.5648	821	GO:0007517; GO:0045892; GO:0048511; GO:0000122; GO:0030154; GO:0032922; GO:0043433; GO:0001656; GO:0006275; GO:0007417; GO:0007507; GO:0007623; GO:0009611; GO:0010628; GO:0010629; GO:0030182; GO:0030855; GO:0030903; GO:0042476; GO:0043065; GO:0045662; GO:0045668; GO:0051726; GO:0072750	GO:0046983; GO:0005515; GO:0140416; GO:0019904; GO:0043425; GO:1901707	GO:0005634; GO:0005737; GO:0005654	3399	TRUE	-0.367227	0.00105334	0.0909563	chr1	23557926	23559501	1576	-	5149.63	5412.83	6534.99	4598.18	4074.38	4587.51	3398.87	3330.78	3289.15	3121.36	2816.11	2985.25	168.519	177.525	213.543	150.454	135.043	149.876	112.278	111.565	109.059	102.786	91.791	97.7254
ENSG00000179218	ENST00000587486; ENST00000586760; ENST00000316448; ENST00000586967; ENST00000680816; ENST00000590325; ENST00000588454; ENST00000586803	CALR	protein_coding	protein_coding	calreticulin [Source:HGNC Symbol;Acc:HGNC:1455]	0.5507	1355	GO:0006457; GO:0042981; GO:0050821; GO:0030433; GO:0006611; GO:0017148; GO:0008284; GO:0006874; GO:2000510; GO:0000122; GO:0045892; GO:0034504; GO:0051208; GO:0006355; GO:0048387; GO:0045787; GO:0022417; GO:1900026; GO:0090398; GO:0034975; GO:0002502; GO:0007283; GO:0009410; GO:0010033; GO:0010595; GO:0010628; GO:0030866; GO:0032355; GO:0033144; GO:0033574; GO:0040020; GO:0042921; GO:0045665; GO:…	GO:0005509; GO:0051082; GO:0046872; GO:0003723; GO:0030246; GO:0003677; GO:0031625; GO:0005515; GO:0051087; GO:0050681; GO:0008270; GO:0001849; GO:0005178; GO:0044183; GO:0003729; GO:0005506; GO:0042277; GO:0042562	GO:0005783; GO:0005788; GO:0005737; GO:0005634; GO:0016020; GO:0031410; GO:0005576; GO:0005925; GO:0005635; GO:0005829; GO:0005615; GO:0005764; GO:0016529; GO:0033018; GO:0009986; GO:0005789; GO:0070062; GO:0030670; GO:0048471; GO:0033116; GO:0071556; GO:0042824; GO:0071682; GO:0060473; GO:0044194; GO:0001669; GO:0005790; GO:0005794; GO:0005844; GO:0005886; GO:0009897; GO:0032991; GO:0043231; GO:…	811	TRUE	-0.247414	0.00106348	0.091316	chr19	12938578	12944489	5912	+	33715.9	32289.8	35428.5	28760.3	27160	29596.8	33453.5	34283.6	33202.9	34258.1	29812.7	30972.2	669.084	642.204	702.047	570.671	545.902	586.374	670.158	696.376	667.617	684.109	589.285	614.856
ENSG00000163435	ENST00000359651; ENST00000367283; ENST00000367284; ENST00000495848; ENST00000490203; ENST00000498017; ENST00000446188; ENST00000470384; ENST00000479874; ENST00000475698	ELF3	protein_coding	protein_coding	E74 like ETS transcription factor 3 [Source:HGNC Symbol;Acc:HGNC:3318]	0.5916	1512	GO:0006355; GO:0006357; GO:0006366; GO:0030154; GO:0006954; GO:0030855; GO:0045944; GO:0045892; GO:0060056; GO:0001824; GO:0009653; GO:0030198	GO:0003700; GO:0043565; GO:0003677; GO:0005515; GO:1990837; GO:0000981; GO:0001228; GO:0000978	GO:0005634; GO:0005737; GO:0005794; GO:0005654; GO:0005829; GO:0000785	1999	TRUE	0.385952	0.00112642	0.0961795	chr1	202007945	202017183	9239	+	338.9	316.51	357.846	418.651	424.346	492.01	81.6802	69.3552	54.5581	63.0692	44.751	49.7695	6.02704	5.64135	6.35473	7.44444	7.6435	8.73556	1.46636	1.26248	0.983101	1.12867	0.79271	0.885424
ENSG00000143502	ENST00000343846; ENST00000679807; ENST00000484758; ENST00000366878; ENST00000494793; ENST00000681669; ENST00000681305; ENST00000681285; ENST00000679975; ENST00000681404; ENST00000680429; ENST00000608996; ENST00000484503; ENST00000470249; ENST00000344029; ENST00000497669; ENST00000342943	SUSD4	protein_coding	protein_coding	sushi domain containing 4 [Source:HGNC Symbol;Acc:HGNC:25470]	0.5128	2288	GO:0002376; GO:0045087; GO:0006958; GO:0030449; GO:0045959; GO:0045957	GO:0005515	GO:0016020; GO:0016021; GO:0005576	55061	TRUE	0.357557	0.00116857	0.098841	chr1	223220819	223364233	143415	-	398.793	437.181	361.487	530.197	501.179	509.615	119.472	139.201	121.084	153.66	112.943	111.52	4.68681	5.14936	4.24218	6.23036	5.9657	5.97936	1.41738	1.67449	1.44185	1.81721	1.32211	1.31111
ENSG00000082074	ENST00000512982; ENST00000351578; ENST00000646045; ENST00000647313; ENST00000642942; ENST00000515010; ENST00000646444; ENST00000644817; ENST00000510188; ENST00000512138; ENST00000506557; ENST00000509072; ENST00000504542; ENST00000503065	FYB1	protein_coding	protein_coding	FYN binding protein 1 [Source:HGNC Symbol;Acc:HGNC:4036]	0.4153	1818	GO:0006955; GO:0007229; GO:0050852; GO:0008150; GO:0072659	GO:0005515; GO:0008289; GO:0005102; GO:0044877	GO:0005634; GO:0005737; GO:0005886; GO:0015629; GO:0070161; GO:0005829; GO:0032991	2533	TRUE	0.920472	0.00117052	0.098841	chr5	39105252	39274528	169277	-	1.01993	3.4244	4.55273	17.7777	16.2369	10.7596	8.53373	9.32792	11.2435	2.29343	4.26199	7.37325	0.0150856	0.0507619	0.0672405	0.262914	0.243239	0.158881	0.127415	0.141217	0.168499	0.0341345	0.0627888	0.109095	1
ENSG00000164442	ENST00000367651; ENST00000537332; ENST00000536159; ENST00000618718	CITED2	protein_coding	protein_coding	Cbp/p300 interacting transactivator with Glu/Asp rich carboxy-terminal domain 2 [Source:HGNC Symbol;Acc:HGNC:1987]	0.5181	1715	GO:0006355; GO:0030154; GO:0045893; GO:0010629; GO:0007507; GO:0010628; GO:0043066; GO:0001666; GO:0001568; GO:0001570; GO:0001701; GO:0001829; GO:0001841; GO:0001843; GO:0001889; GO:0001892; GO:0001944; GO:0001947; GO:0002089; GO:0002244; GO:0002521; GO:0003151; GO:0003156; GO:0003197; GO:0003281; GO:0006357; GO:0007179; GO:0007368; GO:0007417; GO:0007422; GO:0007530; GO:0008584; GO:0009612; GO:…	GO:0005515; GO:0003713; GO:0003682; GO:0046332; GO:0061629; GO:0019904; GO:0140677; GO:0003714; GO:0035035; GO:0050693	GO:0005634; GO:0005654; GO:0000785; GO:0032991	10370	TRUE	-0.253995	0.00118728	0.0997052	chr6	139371807	139374648	2842	-	1323.87	1251.05	1353.98	1109.54	1052.15	1131.72	1618.97	1598.66	1508.36	1897.81	1929.62	1857.14	20.7571	19.6588	21.1983	17.3945	16.7085	17.715	25.6242	25.656	23.9624	29.9427	30.135	29.1287
ENSG00000080031	ENST00000376350; ENST00000263434; ENST00000588559; ENST00000586852; ENST00000586310; ENST00000588370; ENST00000587662	PTPRH	protein_coding	protein_coding	protein tyrosine phosphatase receptor type H [Source:HGNC Symbol;Acc:HGNC:9672]	0.5888	1760	GO:0006470; GO:0016311; GO:0006915; GO:1990264	GO:0005515; GO:0016791; GO:0004725; GO:0016787; GO:0004721; GO:0005001; GO:0045296	GO:0005737; GO:0016020; GO:0016021; GO:0005886; GO:0042995; GO:0016324; GO:0031528; GO:0005887; GO:0005902	5794	TRUE	-0.408448	0.00120766	0.100828	chr19	55181247	55209506	28260	-	355.958	312.806	298.66	226.929	252.214	242.676	379.147	403.756	347.856	396.764	376.129	322.651	5.43839	4.78972	4.55636	3.46664	3.90284	3.70155	5.84748	6.31396	5.3849	6.09988	5.72384	4.93129
ENSG00000125968	ENST00000376105; ENST00000376112	ID1	protein_coding	protein_coding	inhibitor of DNA binding 1, HLH protein [Source:HGNC Symbol;Acc:HGNC:5360]	0.5822	1108	GO:0045892; GO:0048511; GO:0000122; GO:0030154; GO:0120163; GO:0032922; GO:0001525; GO:0007179; GO:0048514; GO:0043433; GO:0010621; GO:0043534; GO:0007420; GO:0010628; GO:0014070; GO:0030182; GO:0032091; GO:0032233; GO:0036164; GO:0043066; GO:0043392; GO:0045602; GO:0050679; GO:0050774; GO:0071364; GO:0071560; GO:1901342; GO:1901653; GO:1903351; GO:1990090	GO:0046983; GO:0005515; GO:0140416; GO:0008022; GO:0042802; GO:0047485; GO:0070628	GO:0005634; GO:0005737; GO:0005794; GO:0005654; GO:0005813	3397	TRUE	-0.311343	0.00121874	0.100828	chr20	31605283	31606515	1233	+	2413.16	2488.39	2903.73	2220.14	1978.74	2093.23	1617.75	1320.97	1222.08	1135.25	1150.74	1148.39	58.564	60.5239	70.367	53.873	48.6376	50.7161	39.6321	32.8133	30.0504	27.7238	27.8164	27.8797
ENSG00000163207	ENST00000368764	IVL	protein_coding	protein_coding	involucrin [Source:HGNC Symbol;Acc:HGNC:6187]	0.5869	2152	GO:0031424; GO:0030216; GO:0018149; GO:0010224; GO:0018153	GO:0005515; GO:0060090	GO:0005737; GO:0005829; GO:0016604; GO:0005813; GO:0001533; GO:0070062	3713	TRUE	1.0336	0.00122044	0.100828	chr1	152908546	152911886	3341	+	2.03986	2.28293	5.46328	27.1896	10.8246	14.6722	3.65732	0.717532	1.72977	1.14671	0	0.921657	0.0254885	0.028589	0.0681654	0.339697	0.136992	0.18303	0.0461312	0.00917688	0.0218996	0.0144183	0	0.0115204	1
ENSG00000101224	ENST00000344256; ENST00000379598; ENST00000467519; ENST00000439880; ENST00000245960; ENST00000340833; ENST00000480816; ENST00000468979; ENST00000495915	CDC25B	protein_coding	protein_coding	cell division cycle 25B [Source:HGNC Symbol;Acc:HGNC:1726]	0.5704	1999	GO:0006470; GO:1902751; GO:0051301; GO:0007049; GO:0006468; GO:0000086; GO:0000278; GO:0032467; GO:0045931; GO:0008284; GO:0010971; GO:0110032; GO:0001556; GO:0007144; GO:0045860	GO:0004725; GO:0016787; GO:0004721; GO:0005515; GO:0019901	GO:0005737; GO:0005856; GO:0005815; GO:0005634; GO:0000922; GO:0005813; GO:0005654; GO:0005829	994	TRUE	-0.227573	0.00124364	0.102192	chr20	3786772	3806121	19350	+	11034.6	11883.8	12180.4	10026.7	9854.73	10112.1	15972.7	15125.6	15633.6	13252.6	13711.9	13090.3	148.433	160.21	163.607	134.858	134.263	135.799	216.891	208.255	213.078	179.386	183.717	176.148
ENSG00000143013	ENST00000370544; ENST00000495705; ENST00000370542; ENST00000489303	LMO4	protein_coding	protein_coding	LIM domain only 4 [Source:HGNC Symbol;Acc:HGNC:6644]	0.5009	1942	GO:0030334; GO:0001843; GO:0033674; GO:0045944; GO:0003281; GO:0006357; GO:0021514; GO:0021522; GO:0021527; GO:0031333; GO:0042659; GO:0048538; GO:0050865	GO:0046872; GO:0005515; GO:0003713; GO:0140297	GO:0005634; GO:0005667; GO:0031252; GO:0090575	8543	TRUE	-0.234021	0.00129521	0.104876	chr1	87328880	87348923	20044	+	2206.11	2149.38	2373.79	1961.84	1859.66	1902.5	1367.84	1449.41	1389.01	1303.81	1260.49	1326.26	30.5466	29.8272	32.8206	27.161	26.0801	26.2993	19.1187	20.5418	19.487	18.1664	17.3841	18.3705
ENSG00000104879	ENST00000221476	CKM	protein_coding	protein_coding	creatine kinase, M-type [Source:HGNC Symbol;Acc:HGNC:1994]	0.5842	1556	GO:0016310; GO:0046314	GO:0016772; GO:0016301; GO:0000166; GO:0005524; GO:0016740; GO:0003824; GO:0005515; GO:0004111	GO:0005737; GO:0005615; GO:0005829	1158	TRUE	-0.796858	0.00129587	0.104876	chr19	45306413	45322875	16463	-	30.5979	34.244	43.7062	17.7778	19.4843	12.7159	30.4776	21.526	19.8924	22.9343	28.7685	25.8064	0.528771	0.593092	0.7542	0.307185	0.341035	0.219385	0.531675	0.380758	0.348311	0.398821	0.495189	0.446126	2
ENSG00000120129	ENST00000239223	DUSP1	protein_coding	protein_coding	dual specificity phosphatase 1 [Source:HGNC Symbol;Acc:HGNC:3064]	0.5524	2013	GO:0006470; GO:0016311; GO:0007049; GO:1990869; GO:0043409; GO:0035970; GO:0043407; GO:0090027; GO:0035335; GO:0007162; GO:0001706; GO:0008285; GO:0051447; GO:0070262; GO:0090266; GO:1903753	GO:0016791; GO:0008138; GO:0016787; GO:0004722; GO:0004721; GO:0017018; GO:0005515; GO:0004725; GO:0017017; GO:0051019; GO:0008330	GO:0005634; GO:0005737	1843	TRUE	0.253066	0.00129688	0.104876	chr5	172768096	172771195	3100	-	8455.23	8160.34	8713.01	10096.7	9400.09	10720.5	9394.43	9114.09	9689.31	11834.1	11551.1	10507.8	112.945	109.248	116.219	134.856	127.178	142.968	126.678	124.614	131.141	159.072	153.689	140.413
ENSG00000131094	ENST00000253407	C1QL1	protein_coding	protein_coding	complement C1q like 1 [Source:HGNC Symbol;Acc:HGNC:24182]	0.7138	1527	GO:0007626; GO:0016322; GO:0061743; GO:0099558	GO:0005515; GO:0003674; GO:0005102	GO:0005576; GO:0005581; GO:0005615; GO:0005575; GO:0005737; GO:0043083; GO:0044301; GO:0098793	10882	TRUE	-0.293705	0.00133308	0.107236	chr17	44959693	44968303	8611	-	1458.5	1378.89	1532.45	1290.46	1092.2	1181.6	1629.94	1634.54	1638.96	1663.88	1468.26	1500.46	25.6834	24.3354	26.9463	22.7215	19.48	20.7731	28.974	29.4613	29.2428	29.4839	25.7529	26.4317
ENSG00000136842	ENST00000395211; ENST00000259365; ENST00000375175	TMOD1	protein_coding	protein_coding	tropomodulin 1 [Source:HGNC Symbol;Acc:HGNC:11871]	0.4568	3029	GO:0051694; GO:0007015; GO:0006936; GO:0030239; GO:0008344; GO:0070307	GO:0005523; GO:0003779; GO:0051015	GO:0005737; GO:0005856; GO:0008180; GO:0030017; GO:0005829; GO:0030016; GO:0005884; GO:0005865; GO:0016020; GO:0030863	7111	TRUE	0.23791	0.00137263	0.109839	chr9	97501180	97601743	100564	+	2173.47	1942.78	2076.04	2402.09	2427.96	2486.45	2328.49	2410.91	2477.04	3085.81	2561.46	2526.27	19.2948	17.2851	18.4031	21.3217	21.8307	22.0368	20.8665	21.9067	22.2804	27.5659	22.6491	22.4347
ENSG00000186665	ENST00000580729; ENST00000536693; ENST00000334461; ENST00000449250	C17orf58	protein_coding	protein_coding	chromosome 17 open reading frame 58 [Source:HGNC Symbol;Acc:HGNC:27568]	0.4964	1594		GO:0005515	GO:0062023	284018	TRUE	-0.27414	0.0013921	0.11006	chr17	67991099	67996469	5371	-	1372.83	1272.73	1425.91	1092.81	1080.3	1192.36	1315.41	1292.28	1361.33	1420.78	1221.06	1317.05	23.1586	21.5178	24.0192	18.4327	18.4578	20.0811	22.4	22.3132	23.2683	24.1179	20.517	22.2256
ENSG00000100626	ENST00000554858; ENST00000554317; ENST00000555920; ENST00000337827; ENST00000448469; ENST00000553471; ENST00000553669; ENST00000553740; ENST00000556677; ENST00000556829	GALNT16	protein_coding	protein_coding	polypeptide N-acetylgalactosaminyltransferase 16 [Source:HGNC Symbol;Acc:HGNC:23233]	0.5963	2023	GO:0006486; GO:0006493; GO:0018243; GO:0018242	GO:0046872; GO:0016740; GO:0030246; GO:0016757; GO:0004653	GO:0016020; GO:0016021; GO:0005794; GO:0000139	57452	TRUE	0.253259	0.00139614	0.11006	chr14	69259277	69357033	97757	+	1134.89	1239.29	1213.01	1505.54	1355.96	1422.5	686.233	673.618	717.521	667.402	713.026	731.389	15.085	16.5091	16.0998	20.0091	18.2547	18.8767	9.20768	9.1646	9.66338	8.92675	9.44002	9.72507
ENSG00000268089	ENST00000598523	GABRQ	protein_coding	protein_coding	gamma-aminobutyric acid type A receptor subunit theta [Source:HGNC Symbol;Acc:HGNC:14454]	0.4907	6468	GO:0006811; GO:0006821; GO:0034220; GO:0060078; GO:0060079; GO:0007165; GO:0007268; GO:0042391; GO:0050877; GO:1902476; GO:0006836	GO:0005230; GO:0005216; GO:0005515; GO:0004888; GO:0005254; GO:0004890; GO:0005231; GO:0030594; GO:1904315; GO:0005326	GO:0016021; GO:0016020; GO:0005886; GO:0045202; GO:0045211; GO:0034707; GO:0005887; GO:0043005; GO:1902711; GO:0043235	55879	TRUE	-0.27956	0.00139699	0.11006	chrX	152637895	152657542	19648	+	1869.53	1723.61	1602.56	1481.83	1362.82	1432.99	2530.86	2663.48	2534.11	2573.23	2431.47	2358.52	7.77228	7.18154	6.65269	6.15971	5.73842	5.94758	10.6212	11.3338	10.6745	10.7649	10.0684	9.80866
ENSG00000109814	ENST00000316423; ENST00000501493; ENST00000506179; ENST00000507089; ENST00000515021; ENST00000514106; ENST00000510881; ENST00000503779; ENST00000509391; ENST00000515398; ENST00000505698; ENST00000510490	UGDH	protein_coding	protein_coding	UDP-glucose 6-dehydrogenase [Source:HGNC Symbol;Acc:HGNC:12525]	0.4728	1273	GO:0005975; GO:0008152; GO:0015012; GO:0030206; GO:0048666; GO:0034214; GO:0001702; GO:0006024; GO:0006065	GO:0051287; GO:0016616; GO:0016491; GO:0003824; GO:0042802; GO:0003979	GO:0005654; GO:0005634; GO:0005829; GO:0070062	7358	TRUE	-0.247361	0.00140978	0.110498	chr4	39498755	39528311	29557	-	1317.52	1307.12	1226.73	1095.96	1104.73	1041	1301.07	1255.67	1253.02	1277.52	1180.52	1213.72	27.83	27.6717	25.8746	23.1471	23.6348	21.9528	27.7426	27.1483	26.8175	27.1545	24.8375	25.6466
ENSG00000154734	ENST00000284984; ENST00000517777; ENST00000678221; ENST00000676955; ENST00000677958; ENST00000464589; ENST00000451462; ENST00000679152; ENST00000679316; ENST00000492656	ADAMTS1	protein_coding	protein_coding	ADAM metallopeptidase with thrombospondin type 1 motif 1 [Source:HGNC Symbol;Acc:HGNC:217]	0.4565	4221	GO:0006508; GO:1904707; GO:0030198; GO:0008285; GO:0007229; GO:0016525; GO:1900087; GO:1904754; GO:0001542; GO:0001822; GO:0060347	GO:0004222; GO:0008270; GO:0046872; GO:0008233; GO:0016787; GO:0005515; GO:0008201; GO:0008237	GO:0005576; GO:0031012; GO:0062023; GO:0005604; GO:0031410	9510	TRUE	-0.218389	0.00143968	0.112265	chr21	26835755	26845409	9655	-	13125.4	13938.5	12821.1	11589.2	11335.4	11379.4	5645.38	5475.3	5531.63	5296.9	5024.49	4926.29	83.6146	88.9917	81.5573	73.8192	73.1383	72.3725	36.3038	35.7017	35.7049	33.9554	31.8816	31.3938
ENSG00000164877	ENST00000493998; ENST00000496184; ENST00000472100; ENST00000467783; ENST00000297508; ENST00000467394; ENST00000470807; ENST00000471899; ENST00000479007; ENST00000413446; ENST00000487187; ENST00000460198; ENST00000487156; ENST00000482839; ENST00000490608	MICALL2	protein_coding	protein_coding	MICAL like 2 [Source:HGNC Symbol;Acc:HGNC:29672]	0.6412	1621	GO:0032456; GO:0030041; GO:0031175; GO:1903955; GO:0031532; GO:0070830; GO:0034446	GO:0005515; GO:0046872; GO:0031267; GO:0051015; GO:0031005; GO:0042805	GO:0005737; GO:0016020; GO:0005886; GO:0042995; GO:0005768; GO:0005856; GO:0005829; GO:0070161; GO:0043005; GO:0055037; GO:0005923; GO:0001725; GO:0005911; GO:0032432	79778	TRUE	0.350852	0.00152579	0.117898	chr7	1428465	1459470	31006	-	366.155	383.533	390.624	475.818	448.139	538.96	858.25	645.062	780.126	669.681	936.574	759.445	6.0739	6.37628	6.47037	7.89204	7.52928	8.9257	14.3716	10.9525	13.1121	11.1786	15.4747	12.6024
ENSG00000124145	ENST00000372733	SDC4	protein_coding	protein_coding	syndecan 4 [Source:HGNC Symbol;Acc:HGNC:10661]	0.4879	2613	GO:0016477; GO:1903543; GO:1903553; GO:0001657; GO:0001843; GO:0010762; GO:0042060; GO:0042130; GO:0045860; GO:0051496; GO:0051894; GO:0060122	GO:0005515; GO:0042802; GO:0070053; GO:0001968; GO:0005080	GO:0016020; GO:0016021; GO:0005576; GO:0005886; GO:0005887; GO:0070062; GO:0009986; GO:0043202; GO:0005796; GO:0005925; GO:0043034; GO:0045121	6385	TRUE	0.230634	0.00152733	0.117898	chr20	45325288	45348424	23137	-	6098.17	6192.45	6557.75	7236.61	7130.17	7771.38	6847.72	6608.47	6800.59	6220.93	6363.16	6113.35	62.7545	63.8662	67.3858	74.4607	74.3164	79.8413	71.1346	69.6077	70.9084	64.4195	65.2225	62.9332
ENSG00000149596	ENST00000372980; ENST00000342272	JPH2	protein_coding	protein_coding	junctophilin 2 [Source:HGNC Symbol;Acc:HGNC:14202]	0.5524	5712	GO:0055074; GO:0060314; GO:0060402; GO:0007204; GO:0055024; GO:0060316	GO:0003677; GO:0005515; GO:0032266; GO:0010314; GO:0080025; GO:0005546; GO:0005547; GO:0001786; GO:0070300; GO:0070273	GO:0005634; GO:0016020; GO:0016021; GO:0005783; GO:0005789; GO:0005886; GO:0016529; GO:0033017; GO:0030314; GO:0014701; GO:0030018	57158	TRUE	0.426825	0.00157625	0.121063	chr20	44106590	44187188	80599	-	113.271	121.316	115.676	154.823	168.174	158.66	99.9583	92.4085	99.6912	111.998	88.8743	61.0768	0.533232	0.57237	0.543761	0.728749	0.801854	0.745673	0.475013	0.445266	0.475509	0.530549	0.416727	0.287626
ENSG00000129244	ENST00000577026; ENST00000250111; ENST00000577113	ATP1B2	protein_coding	protein_coding	ATPase Na+/K+ transporting subunit beta 2 [Source:HGNC Symbol;Acc:HGNC:805]	0.5318	1493	GO:0006813; GO:0006814; GO:0006811; GO:0007155; GO:1990573; GO:1903278; GO:0050821; GO:0150104; GO:0010976; GO:0006883; GO:0030007; GO:0036376; GO:0086009; GO:0086064; GO:0032781; GO:1901018; GO:1903288; GO:0031589; GO:0001895; GO:0021670; GO:0021678; GO:0021944; GO:0045494; GO:0061744; GO:0120036; GO:1903976	GO:0005515; GO:0046982; GO:0051117; GO:0030674; GO:0001671	GO:0005890; GO:0016020; GO:0016021; GO:0005886; GO:0016324; GO:0016328; GO:0001917; GO:0098984; GO:0009897; GO:0071944; GO:0005737; GO:0031253; GO:0044298; GO:0097449; GO:0097450	482	TRUE	-0.301323	0.00159185	0.121649	chr17	7646627	7657770	11144	+	1629.66	1633.8	1423.79	1190.54	1243.15	1364.84	1305.5	1170.59	1210.1	1182.29	1218.38	1099.67	29.351	29.4908	25.6058	21.4395	22.6771	24.541	23.7352	21.5794	22.0827	21.4272	21.8568	19.8127
ENSG00000185885	ENST00000680299; ENST00000679353; ENST00000679982; ENST00000681350; ENST00000680855; ENST00000680588; ENST00000680310; ENST00000681702; ENST00000681111; ENST00000680342; ENST00000680870; ENST00000681293; ENST00000680802; ENST00000528780; ENST00000681761; ENST00000681821; ENST00000328221; ENST00000680699; ENST00000681938; ENST00000679380; ENST00000680938; ENST00000408968; ENST00000679765; ENST0000…	IFITM1	protein_coding	protein_coding	interferon induced transmembrane protein 1 [Source:HGNC Symbol;Acc:HGNC:5412]	0.5677	522	GO:0002376; GO:0009615; GO:0045087; GO:0051607; GO:0001503; GO:0008285; GO:0045071; GO:0030336; GO:0060337; GO:0007166; GO:0046597; GO:0035456; GO:0034341; GO:0045669; GO:0035455	GO:0005515	GO:0016021; GO:0016020; GO:0005765; GO:0005886; GO:0005764; GO:0032991	8519	TRUE	-0.322737	0.00162676	0.123698	chr11	310041	315272	5232	+	966.752	867.035	1000	730.957	709.914	821.741	934.197	979.248	928.354	998.832	942.669	819.484	49.7714	44.7367	51.4083	37.6273	37.0177	42.2361	48.5504	51.6023	48.4266	51.7457	48.3395	42.2047
ENSG00000173530	ENST00000312584	TNFRSF10D	protein_coding	protein_coding	TNF receptor superfamily member 10d [Source:HGNC Symbol;Acc:HGNC:11907]	0.4707	3535	GO:0006915; GO:0007165; GO:0043066	GO:0005515; GO:0045569; GO:0004888	GO:0016020; GO:0016021; GO:0005886; GO:0009986	8793	TRUE	0.218382	0.00165837	0.125478	chr8	23135588	23164027	28440	-	1576.81	1579.79	1605.29	1789.28	1825.03	1934.78	2513.99	2535.76	2537.57	2390.9	2389.92	2388.01	11.9943	12.0436	12.1932	13.6088	14.0606	14.693	19.3041	19.7431	19.5578	18.301	18.1074	18.1714
ENSG00000187775	ENST00000591369; ENST00000389840; ENST00000590227; ENST00000586052; ENST00000591647; ENST00000586850; ENST00000592192; ENST00000592152; ENST00000587177; ENST00000589793	DNAH17	protein_coding	protein_coding	dynein axonemal heavy chain 17 [Source:HGNC Symbol;Acc:HGNC:2946]	0.5673	3434	GO:0007018; GO:0003341; GO:0036158; GO:0060285	GO:0008569; GO:0045505; GO:0051959; GO:0005524; GO:0000166; GO:0003777	GO:0030286; GO:0005737; GO:0005929; GO:0031514; GO:0042995; GO:0005856; GO:0005874; GO:0005930; GO:0097729; GO:0036126; GO:0036157; GO:0005858	8632	TRUE	0.396536	0.001697	0.127768	chr17	78423697	78577396	153700	-	1024.03	1021.62	819.505	1175.42	1408.35	1196.4	3403.75	3840.39	3866.97	5088	4561.62	3823.99	8.01854	8.01745	6.40773	9.20293	11.1696	9.3529	26.9049	30.7802	30.6803	40.0912	35.578	29.9541
ENSG00000171552	ENST00000376062; ENST00000376055; ENST00000307677; ENST00000677194; ENST00000434194; ENST00000676582; ENST00000676942; ENST00000678563; ENST00000456404; ENST00000420488; ENST00000439267; ENST00000678671; ENST00000677494; ENST00000422920; ENST00000450273	BCL2L1	protein_coding	protein_coding	BCL2 like 1 [Source:HGNC Symbol;Acc:HGNC:992]	0.5688	2424	GO:0042981; GO:0043066; GO:0006915; GO:0009605; GO:0006897; GO:0008630; GO:0097192; GO:2001240; GO:1902042; GO:0032465; GO:1902230; GO:0090201; GO:2001243; GO:0001836; GO:0034097; GO:0046902; GO:0051881; GO:1903077; GO:0008637; GO:0019050; GO:0051607; GO:1900118; GO:1902236; GO:0001541; GO:0001701; GO:0007281; GO:0007283; GO:0008584; GO:0009314; GO:0009566; GO:0009615; GO:0032946; GO:0035234; GO:…	GO:0005515; GO:0042802; GO:0042803; GO:0019901; GO:0051434; GO:0046982	GO:0005634; GO:0005737; GO:0016020; GO:0016021; GO:0031410; GO:0005739; GO:0005743; GO:0005759; GO:0005741; GO:0005856; GO:0005829; GO:0070161; GO:0031965; GO:0045202; GO:0005815; GO:0030672; GO:0005813; GO:0097136; GO:0005783; GO:0031966	598	TRUE	0.215999	0.0017249	0.129232	chr20	31664452	31723989	59538	-	2043.94	2011.26	2157.99	2353.99	2382.5	2492.32	2289.48	2451.09	2447.62	2345.03	2329.18	2360.36	22.6736	22.3606	23.904	26.1098	26.7685	27.602	25.6377	27.8306	27.5107	26.1769	25.7356	26.1931
ENSG00000153094	ENST00000432179; ENST00000337565; ENST00000357757; ENST00000308659; ENST00000393256; ENST00000610735; ENST00000615946; ENST00000619294; ENST00000620862; ENST00000621302; ENST00000622509; ENST00000622612; ENST00000393252; ENST00000433098; ENST00000405953; ENST00000361493; ENST00000415458; ENST00000436733; ENST00000437029; ENST00000452231; ENST00000431217; ENST00000439718; ENST00000438054	BCL2L11	protein_coding	protein_coding	BCL2 like 11 [Source:HGNC Symbol;Acc:HGNC:994]	0.499	2256	GO:0006915; GO:0034976; GO:0043065; GO:0031334; GO:0090200; GO:0008630; GO:0007127; GO:0042981; GO:0071385; GO:1902237; GO:1903896; GO:2000271; GO:0001701; GO:0001776; GO:0001782; GO:0001822; GO:0002260; GO:0002262; GO:0007160; GO:0007283; GO:0007420; GO:0008584; GO:0009791; GO:0010942; GO:0030879; GO:0034263; GO:0035148; GO:0042475; GO:0043029; GO:0043280; GO:0043525; GO:0043583; GO:0045787; GO:…	GO:0005515; GO:0008017; GO:0019901; GO:0060090	GO:0016020; GO:0005739; GO:0012505; GO:0005829; GO:0005741; GO:0097136; GO:0005737; GO:0019898; GO:0043231	10018	TRUE	0.219486	0.00175637	0.130948	chr2	111119378	111168445	49068	+	1439.48	1469.07	1356.71	1675.96	1644.38	1652.09	1993.24	1892.85	1811.41	1859.97	1814.55	1764.05	17.1574	17.5489	16.1474	19.9736	19.8512	19.6591	23.9825	23.0926	21.876	22.3084	21.5423	21.0335
ENSG00000183718	ENST00000503005; ENST00000513146; ENST00000611618; ENST00000688015; ENST00000691252; ENST00000686030; ENST00000685507; ENST00000510796; ENST00000612671; ENST00000514805	TRIM52	protein_coding	protein_coding	tripartite motif containing 52 [Source:HGNC Symbol;Acc:HGNC:19024]	0.4777	2584	GO:0016567; GO:0045893; GO:0043123; GO:0051865; GO:0051607; GO:0051092; GO:0051091	GO:0008270; GO:0046872; GO:0016740; GO:0061630; GO:0003713	GO:0005634; GO:0005737; GO:0005829; GO:0016604	84851	TRUE	0.275368	0.00176959	0.130966	chr5	181254077	181261150	7074	-	761.274	728.25	742.338	841.588	948.242	919.473	1832.13	1437.57	1662.27	1216.36	1779.52	1349.79	7.92198	7.59514	7.71369	8.75667	9.99427	9.55246	19.2459	15.312	17.5267	12.7372	18.4448	14.0513
ENSG00000074527	ENST00000343702; ENST00000344911; ENST00000538383; ENST00000553059; ENST00000674345; ENST00000552603; ENST00000547980; ENST00000674466	NTN4	protein_coding	protein_coding	netrin 4 [Source:HGNC Symbol;Acc:HGNC:13658]	0.4894	1814	GO:0016477; GO:0009887; GO:0009888; GO:0034446; GO:0070831; GO:0016322; GO:0060668	GO:0005515; GO:0043237	GO:0110165; GO:0005576; GO:0005604; GO:0005886; GO:0043256	59277	TRUE	-0.32606	0.00177374	0.130966	chr12	95657807	95791189	133383	-	642.556	551.328	590.944	500.915	450.304	468.533	996.009	957.185	1008.46	974.707	888.627	866.357	9.52487	8.1907	8.74706	7.42436	6.76072	6.9338	14.9039	14.5229	15.1464	14.5391	13.1204	12.8469
ENSG00000113302	ENST00000231228; ENST00000696750; ENST00000696751; ENST00000696752	IL12B	protein_coding	protein_coding	interleukin 12B [Source:HGNC Symbol;Acc:HGNC:5970]	0.4355	2025	GO:0001817; GO:0016477; GO:0019221; GO:0032946; GO:0032729; GO:0032700; GO:0032733; GO:0032735; GO:0032760; GO:0042088; GO:0050729; GO:0050829; GO:1901224; GO:0045785; GO:0030101; GO:0045672; GO:0050671; GO:0042531; GO:0042104; GO:0010536; GO:0034393; GO:0048662; GO:0032725; GO:0042102; GO:0050709; GO:0010224; GO:0032740; GO:0043382; GO:1900747; GO:1903588; GO:0002860; GO:0032816; GO:0051135; GO:…	GO:0005515; GO:0004896; GO:0005125; GO:0008083; GO:0042802; GO:0046982; GO:0005143; GO:0019955; GO:0045519; GO:0005126; GO:0042164; GO:0044877	GO:0016020; GO:0005576; GO:0005615; GO:0009897; GO:0005829; GO:0043235; GO:0005788; GO:0031906; GO:0043514; GO:0005737; GO:0009986; GO:0070743	3593	TRUE	1.01433	0.00179383	0.131812	chr5	159314780	159330863	16084	-	4.08455	8.00076	0.911356	14.6737	17.3194	24.4537	15.8484	12.9156	11.2633	9.17372	12.786	16.6201	0.0542381	0.106477	0.0120842	0.194826	0.232933	0.324181	0.212439	0.175544	0.151541	0.122581	0.169111	0.220775	3
ENSG00000164125	ENST00000585682; ENST00000296530; ENST00000393807; ENST00000590648; ENST00000592586; ENST00000593260; ENST00000589306; ENST00000592057; ENST00000587787	GASK1B	protein_coding	protein_coding	golgi associated kinase 1B [Source:HGNC Symbol;Acc:HGNC:25312]	0.4227	2314			GO:0016020; GO:0016021; GO:0005794; GO:0000139	51313	TRUE	-0.788491	0.00189426	0.138092	chr4	158124474	158173318	48845	-	29.578	42.2342	28.2269	14.6405	18.4018	11.7378	37.7922	27.2662	26.8114	26.3745	31.965	30.4147	0.343709	0.491868	0.327531	0.170108	0.216582	0.136173	0.443316	0.324308	0.31568	0.308406	0.369977	0.353558	2
ENSG00000117266	ENST00000512922; ENST00000504648; ENST00000506784; ENST00000360066; ENST00000507067; ENST00000429964; ENST00000462976; ENST00000478560; ENST00000443813; ENST00000506215; ENST00000419301; ENST00000507240; ENST00000515494; ENST00000476153; ENST00000505932; ENST00000489617; ENST00000506489; ENST00000468954; ENST00000504162; ENST00000512008; ENST00000484080; ENST00000515514; ENST00000459862	CDK18	protein_coding	protein_coding	cyclin dependent kinase 18 [Source:HGNC Symbol;Acc:HGNC:8751]	0.6172	1302	GO:0006468; GO:0016310; GO:0051726; GO:0000083	GO:0005524; GO:0004672; GO:0000166; GO:0004674; GO:0016301; GO:0016740; GO:0106310; GO:0005515; GO:0004693	GO:0005634; GO:0005737; GO:0005575	5129	TRUE	0.233814	0.00189737	0.138092	chr1	205504596	205532793	28198	+	1957.32	2004.5	1915.79	2252.55	2193.74	2472.91	2261.53	1940.95	2099.53	1682.25	2025.23	1682.06	40.4237	41.49	39.5085	46.5153	45.8879	50.9878	47.1482	41.0297	43.934	34.9609	41.6606	34.7513
ENSG00000115255	ENST00000591735; ENST00000233596; ENST00000395479; ENST00000395484	REEP6	protein_coding	protein_coding	receptor accessory protein 6 [Source:HGNC Symbol;Acc:HGNC:30078]	0.6442	1110	GO:0050908; GO:0007029; GO:0032386	GO:0005515	GO:0005634; GO:0016020; GO:0016021; GO:0031410; GO:0005783; GO:0005789; GO:0030665; GO:0001917	92840	TRUE	-0.294708	0.00193013	0.138105	chr19	1491166	1497927	6762	+	454.89	481.699	480.769	395.294	364.789	390.281	470.575	426.215	416.874	326.814	381.449	316.128	11.0197	11.695	11.6296	9.5748	8.95042	9.43893	11.5075	10.5682	10.2323	7.96671	9.204	7.66091
ENSG00000124900	ENST00000449290; ENST00000244891	TRIM51	protein_coding	protein_coding	tripartite motif-containing 51 [Source:HGNC Symbol;Acc:HGNC:19023]	0.4357	1479	GO:0045087; GO:0016567; GO:0010468	GO:0005515; GO:0008270; GO:0046872; GO:0061630	GO:0005737	84767	TRUE	-0.774225	0.00193094	0.138105	chr11	55883297	55891810	8514	+	13.9706	11.4147	13.4803	5.22876	2.16492	2.93444	133.635	113.303	132.118	123.628	127.505	120.955	0.253999	0.20799	0.244728	0.0950523	0.0398656	0.0532631	2.45259	2.10847	2.43379	2.26178	2.309	2.19987	5
ENSG00000175832	ENST00000538265; ENST00000393664; ENST00000319349; ENST00000545954; ENST00000545089; ENST00000591713; ENST00000586826; ENST00000590236; ENST00000585508; ENST00000587151; ENST00000586764	ETV4	protein_coding	protein_coding	ETS variant transcription factor 4 [Source:HGNC Symbol;Acc:HGNC:3493]	0.6046	1386	GO:0006355; GO:0006357; GO:0030154; GO:0045944; GO:0045618	GO:0003700; GO:0043565; GO:0003677; GO:0005515; GO:0000981; GO:0000978; GO:1990837; GO:0001228	GO:0005634; GO:0005730; GO:0005694; GO:0000785; GO:0005654	2118	TRUE	0.300098	0.00193358	0.138105	chr17	43527844	43579620	51777	-	1086.23	1085.32	1280.23	1354.14	1397.46	1512.22	2515.02	2390.62	2271.63	1896.67	2308.94	2220.07	21.0738	21.1029	24.8014	26.2684	27.4599	29.29	49.2552	47.4727	44.6544	37.028	44.6183	43.0867
ENSG00000188157	ENST00000379370; ENST00000620552; ENST00000651234; ENST00000652369; ENST00000469403; ENST00000479707; ENST00000466223; ENST00000478677; ENST00000492947; ENST00000461111	AGRN	protein_coding	protein_coding	agrin [Source:HGNC Symbol;Acc:HGNC:329]	0.6598	3590	GO:0007213; GO:0043113; GO:0007165; GO:0030154; GO:0007010; GO:0045944; GO:0043547; GO:0009887; GO:0009888; GO:0007528; GO:0045162; GO:0045887; GO:0050808; GO:0051491	GO:0005515; GO:0043236; GO:0046872; GO:0005509; GO:0005200; GO:0005201; GO:0002162; GO:0033691; GO:0035374; GO:0043395	GO:0016020; GO:0016021; GO:0005886; GO:0005576; GO:0071944; GO:0045202; GO:0005604; GO:0070062; GO:0062023; GO:0043202; GO:0005796	375790	TRUE	-0.236409	0.00193369	0.138105	chr1	1020120	1056118	35999	+	7724.54	8497.08	7609.43	7060.92	6502.35	6675.86	12382.5	10567.1	11601.6	10182.8	10340.7	9350.27	57.858	63.7857	56.9129	52.8809	49.3288	49.9208	93.6239	81.0135	88.0469	76.7495	77.147	70.0599
ENSG00000178917	ENST00000650400; ENST00000436261; ENST00000489411; ENST00000463067	ZNF852	protein_coding	protein_coding	zinc finger protein 852 [Source:HGNC Symbol;Acc:HGNC:27713]	0.452	1982	GO:0006355; GO:0006357	GO:0046872; GO:0000981; GO:0000978	GO:0005634	285346	TRUE	0.345089	0.0020655	0.146833	chr3	44494847	44510636	15790	-	282.861	272.394	243.116	331.481	342.849	347.242	424.653	397.249	403.761	333.783	442.471	364.829	3.83756	3.70376	3.29354	4.49663	4.71111	4.70324	5.81574	5.5164	5.55023	4.55682	5.97923	4.95137
ENSG00000130635	ENST00000371817; ENST00000371820; ENST00000464187; ENST00000469093; ENST00000463925; ENST00000460264; ENST00000465877	COL5A1	protein_coding	protein_coding	collagen type V alpha 1 chain [Source:HGNC Symbol;Acc:HGNC:2209]	0.592	3059	GO:0007155; GO:0001568; GO:0003007; GO:0030199; GO:0035989; GO:0043588; GO:0051128; GO:0030198; GO:0016477; GO:0032964; GO:0097435; GO:0048592; GO:1903225; GO:0035313; GO:0045112	GO:0005201; GO:0046872; GO:0005515; GO:0008201; GO:0030020; GO:0005178; GO:0043394; GO:0048407	GO:0005576; GO:0005581; GO:0005788; GO:0005604; GO:0031012; GO:0005615; GO:0062023; GO:0005592; GO:0005588	1289	TRUE	0.284647	0.00214021	0.15144	chr9	134641803	134844843	203041	+	2988.39	3302.26	2714.34	3597.38	3869.8	3511.55	5979.71	6197.32	6373.34	6494.99	6106.38	5745.61	26.269	29.0924	23.8252	31.6183	34.4535	30.8169	53.061	55.7597	56.7646	57.4515	53.4648	50.5239
ENSG00000143384	ENST00000617352; ENST00000678770; ENST00000464132; ENST00000678610; ENST00000620947; ENST00000369026; ENST00000676522; ENST00000307940	MCL1	protein_coding	protein_coding	MCL1 apoptosis regulator, BCL2 family member [Source:HGNC Symbol;Acc:HGNC:6943]	0.4824	2982	GO:0042981; GO:0071806; GO:0006915; GO:0030154; GO:0043066; GO:0008630; GO:0097192; GO:0001709; GO:0010507; GO:2001243; GO:0043065; GO:2000811; GO:0034097; GO:0019725; GO:2001240; GO:2001020; GO:1903378	GO:0005515; GO:0042803; GO:0046982; GO:0008320; GO:0051434	GO:0005634; GO:0005737; GO:0016020; GO:0016021; GO:0005739; GO:0005741; GO:0005829; GO:0005654; GO:0097136	4170	TRUE	0.193117	0.00219104	0.154322	chr1	150560895	150579738	18844	-	9797.47	9692.37	9761.97	11437.4	11137.3	10900.5	9349.32	9230.95	9074.67	8955.87	9760.67	9673.71	88.3469	87.5932	87.8987	103.122	101.717	98.1311	85.1034	85.199	82.9113	81.2647	87.6669	87.2621
ENSG00000223417	ENST00000530311; ENST00000605881; ENST00000420869	TRIM49D1	protein_coding	protein_coding	tripartite motif containing 49D1 [Source:HGNC Symbol;Acc:HGNC:43973]	0.4479	1917	GO:0045087; GO:0016567; GO:0010468	GO:0005515; GO:0008270; GO:0046872; GO:0061630	GO:0005737	399939	TRUE	-0.698989	0.00222157	0.155755	chr11	89911111	89922245	11135	-	122.234	107.14	105.082	66.665	83.1419	44.9127	497.067	536.399	392.031	376.618	462.546	410.231	1.71456	1.50618	1.47184	0.934992	1.1812	0.62895	7.03829	7.70126	5.57171	5.31595	6.46244	5.75634	2
ENSG00000165655	ENST00000372524	ZNF503	protein_coding	protein_coding	zinc finger protein 503 [Source:HGNC Symbol;Acc:HGNC:23589]	0.62	3205	GO:0010629; GO:0045892; GO:0008285; GO:0070315; GO:0061351	GO:0046872; GO:0005515	GO:0005634	84858	TRUE	-0.270082	0.00224348	0.156572	chr10	75397830	75401764	3935	-	3042.46	2990.64	3095.86	2826.67	2322.96	2423.85	1122.8	1107.87	1095.81	1400.14	1191.23	1244.24	25.5259	25.1469	25.9362	23.7126	19.7396	20.3023	9.50927	9.51386	9.31531	11.8207	9.95475	10.4428
ENSG00000232810	ENST00000449264; ENST00000699334	TNF	protein_coding	protein_coding	tumor necrosis factor [Source:HGNC Symbol;Acc:HGNC:11892]	0.5778	1167	GO:0006955; GO:0050729; GO:1901647; GO:0010629; GO:0010628; GO:0000122; GO:0001934; GO:0045893; GO:0065008; GO:0006954; GO:0007154; GO:0023052; GO:0050793; GO:0045944; GO:0010573; GO:0051046; GO:0097527; GO:0043123; GO:0051092; GO:0043065; GO:0006919; GO:0000165; GO:0045892; GO:0033138; GO:0032757; GO:1901224; GO:0031334; GO:0043406; GO:0032715; GO:0032722; GO:0032755; GO:1900017; GO:0045785; GO:…	GO:0005164; GO:0005515; GO:0005125; GO:0005102; GO:0042802; GO:0000976; GO:0002020	GO:0016020; GO:0005615; GO:0016021; GO:0005886; GO:0005576; GO:0009986; GO:0009897; GO:0005887; GO:0045121; GO:0001891; GO:0005737; GO:0043025; GO:0055037	7124	TRUE	0.629053	0.0022902	0.158866	chr6	31575565	31578336	2772	+	59.156	44.5172	62.8277	90.9804	77.9372	106.618	76.8036	77.4935	68.3259	27.5212	42.62	34.1013	1.36305	1.02803	1.44555	2.09609	1.81885	2.45262	1.78643	1.82764	1.59516	0.638113	0.978152	0.786032	1
ENSG00000161011	ENST00000506042; ENST00000514093; ENST00000506690; ENST00000512234; ENST00000422245; ENST00000481335; ENST00000464493; ENST00000508284; ENST00000626660; ENST00000453046; ENST00000504627; ENST00000389805; ENST00000510187; ENST00000360718; ENST00000485412; ENST00000466342	SQSTM1	protein_coding	protein_coding	sequestosome 1 [Source:HGNC Symbol;Acc:HGNC:11280]	0.6103	1119	GO:0006914; GO:0006915; GO:0030154; GO:0002376; GO:0035556; GO:0045944; GO:0016236; GO:0061635; GO:0016197; GO:0008104; GO:0031397; GO:0043122; GO:0006511; GO:0010821; GO:0000423; GO:0007032; GO:0000422; GO:1900273; GO:1903078; GO:0046578; GO:0043065; GO:1905719; GO:0000122; GO:0001659; GO:0001934; GO:0002931; GO:0006366; GO:0006468; GO:0006606; GO:0035973; GO:0061912; GO:0070342; GO:0097009; GO:…	GO:0008270; GO:0046872; GO:0005515; GO:0004674; GO:0031625; GO:0043130; GO:0019899; GO:0042802; GO:0070530; GO:0019901; GO:0042169; GO:0005080; GO:0030971; GO:0035255; GO:0044877	GO:0031410; GO:0005764; GO:0005776; GO:0005634; GO:0005737; GO:0043231; GO:0005783; GO:0005829; GO:0005768; GO:0005770; GO:0000932; GO:0016605; GO:0030017; GO:0005654; GO:0070062; GO:0016235; GO:0016234; GO:0044753; GO:0000407; GO:0005739; GO:0044754; GO:0097225; GO:0097413	8878	TRUE	0.232096	0.00229714	0.158866	chr5	179806398	179838078	31681	+	8547.32	8593.01	9514.65	10716.3	9924.4	10699	8632.49	8633.51	8754.73	7666.9	8147.96	8396.79	205.393	206.949	228.305	257.481	241.545	256.674	209.402	212.35	213.159	185.392	195.021	201.847
ENSG00000004139	ENST00000379061; ENST00000585482; ENST00000585453; ENST00000582323; ENST00000578128; ENST00000577870; ENST00000580711; ENST00000579593	SARM1	protein_coding	protein_coding	sterile alpha and TIR motif containing 1 [Source:HGNC Symbol;Acc:HGNC:17074]	0.581	2349	GO:0007165; GO:0030154; GO:0002376; GO:0045087; GO:0007399; GO:0048678; GO:0034128; GO:0048814; GO:1901214; GO:1901216; GO:0009749; GO:0019677; GO:0043523; GO:1901564	GO:0005515; GO:0016787; GO:0035591; GO:0003953; GO:0050135; GO:0061809; GO:0003824	GO:0005737; GO:0042995; GO:0005739; GO:0030425; GO:0005874; GO:0045202; GO:0030424; GO:0005829; GO:0015630; GO:0031315	23098	TRUE	0.288681	0.00240087	0.165292	chr17	28364356	28404049	39694	+	619.209	675.748	599.14	830.756	740.887	749.481	534.007	482.364	453.299	529.925	543.501	561.467	7.08826	7.75264	6.84854	9.50873	8.59	8.56537	6.17076	5.65182	5.25766	6.10426	6.19699	6.42956
ENSG00000148053	ENST00000689651; ENST00000692804; ENST00000686542; ENST00000685209; ENST00000693539; ENST00000686332; ENST00000692181; ENST00000691415; ENST00000686259; ENST00000689685; ENST00000693109; ENST00000692389; ENST00000686496; ENST00000692506; ENST00000687636; ENST00000688013; ENST00000692762; ENST00000689815; ENST00000359847; ENST00000395882; ENST00000376208; ENST00000376213; ENST00000688333; ENST0000…	NTRK2	protein_coding	protein_coding	neurotrophic receptor tyrosine kinase 2 [Source:HGNC Symbol;Acc:HGNC:8032]	0.4557	6254	GO:0006468; GO:0007169; GO:0016310; GO:0018108; GO:0030154; GO:0007399; GO:0038179; GO:0008284; GO:0046777; GO:0010628; GO:0043410; GO:0021987; GO:0043087; GO:0010976; GO:0043524; GO:1902430; GO:0007612; GO:0001934; GO:0030182; GO:0033674; GO:0014068; GO:0001764; GO:0050772; GO:0051896; GO:1990090; GO:0031547; GO:0021954; GO:0099551; GO:1990416; GO:0001570; GO:0007623; GO:0007631; GO:0014047; GO:…	GO:0005515; GO:0005524; GO:0004672; GO:0004714; GO:0000166; GO:0016301; GO:0004713; GO:0005030; GO:0016740; GO:0042803; GO:0002020; GO:0043121; GO:0048403; GO:0060175	GO:0016020; GO:0016021; GO:0005886; GO:0005887; GO:0005737; GO:0005769; GO:0042995; GO:0005768; GO:0030425; GO:0010008; GO:0045202; GO:0048471; GO:0030424; GO:0031901; GO:0014069; GO:0043235; GO:0043679; GO:0043197; GO:0005829; GO:0043195	4915	TRUE	0.338113	0.0024186	0.165766	chr9	84668375	85095751	427377	+	226.425	261.396	253.133	309.543	307.501	327.68	76.8037	102.609	89.0831	137.606	100.157	129.039	0.973535	1.12639	1.08678	1.33075	1.3391	1.40657	0.333349	0.451567	0.388086	0.595361	0.42893	0.555014
ENSG00000144010	ENST00000639673	TRIM43B	protein_coding	protein_coding	tripartite motif containing 43B [Source:HGNC Symbol;Acc:HGNC:37146]	0.4485	1650	GO:0045087; GO:0016567; GO:0010468	GO:0005515; GO:0008270; GO:0046872; GO:0061630	GO:0005737	653192	TRUE	-0.764646	0.00245963	0.167664	chr2	95477008	95484754	7747	-	19.0602	26.9678	27.5459	13.2998	8.05812	9.95353	371.672	380.497	354.828	305.172	332.13	346.325	0.310619	0.440463	0.448256	0.216717	0.133007	0.161943	6.11436	6.34692	5.859	5.00452	5.39123	5.64598	5
ENSG00000173267	ENST00000372017; ENST00000465679; ENST00000348795; ENST00000483064	SNCG	protein_coding	protein_coding	synuclein gamma [Source:HGNC Symbol;Acc:HGNC:11141]	0.6186	718	GO:0007268; GO:0048488; GO:0050808; GO:0008344; GO:0009306; GO:0014059; GO:0046928; GO:1901214	GO:0005515; GO:1903136	GO:0005737; GO:0005856; GO:0048471; GO:0045202; GO:0005815; GO:0005819; GO:0070062; GO:0043025; GO:0043679; GO:0030424	6623	TRUE	-0.384552	0.00246823	0.167664	chr10	86958599	86963258	4660	+	343.717	324.177	371.503	268.758	230.564	290.51	323.063	345.85	328.656	432.311	401.693	424.883	12.8581	12.1541	13.8774	10.0528	8.73589	10.8498	12.1998	13.2427	12.4573	16.2738	14.9675	15.9002
ENSG00000179833	ENST00000313349; ENST00000476805; ENST00000608423	SERTAD2	protein_coding	protein_coding	SERTA domain containing 2 [Source:HGNC Symbol;Acc:HGNC:30784]	0.5503	2312	GO:0030308; GO:0045893	GO:0005515; GO:0003713	GO:0005634; GO:0005737; GO:0005654; GO:0005829	9792	TRUE	0.21751	0.00251019	0.16976	chr2	64631621	64751005	119385	-	4851.81	4770.18	4354.23	5358.44	5415.55	5493.28	5065.38	4808.9	4631.46	4049.05	4735.08	4539.16	56.4288	55.6026	50.5681	62.3135	63.7939	63.7841	59.4701	57.2472	54.5783	47.3879	54.8534	52.8114
ENSG00000144711	ENST00000613206; ENST00000273221; ENST00000646269; ENST00000618604; ENST00000648114; ENST00000648386; ENST00000647458; ENST00000473088; ENST00000474467	IQSEC1	protein_coding	protein_coding	IQ motif and Sec7 domain ArfGEF 1 [Source:HGNC Symbol;Acc:HGNC:29112]	0.6105	3657	GO:0032012; GO:0043547; GO:0030036; GO:0060996; GO:0051549; GO:0120183	GO:0005515; GO:0005085; GO:0008289	GO:0005634; GO:0005737; GO:0016020; GO:0031410; GO:0043231; GO:0005730; GO:0045202; GO:0008021; GO:0014069	9922	TRUE	0.319988	0.00256405	0.171988	chr3	12897043	13283281	386239	-	3520.81	3612.74	2852.74	4193.47	4350.41	3935.09	2547.93	2646.26	2690.66	2746.38	2780.95	2762.2	25.8882	26.6231	20.9455	30.8305	32.3988	28.8867	18.912	19.9161	20.0458	20.3206	20.3672	20.3175
ENSG00000104888	ENST00000221485; ENST00000600601; ENST00000600672; ENST00000596689; ENST00000598018	SLC17A7	protein_coding	protein_coding	solute carrier family 17 member 7 [Source:HGNC Symbol;Acc:HGNC:16704]	0.5845	2110	GO:0055085; GO:0006811; GO:0006813; GO:0006814; GO:0035725; GO:0071805; GO:1902476; GO:0006821; GO:0006836; GO:0035435; GO:0006817; GO:0015813; GO:0006820; GO:0035249; GO:0044341; GO:0050803; GO:0098700; GO:0003407; GO:0007420; GO:0055062; GO:1900242	GO:0022857; GO:0015293; GO:0015297; GO:0005254; GO:0005313; GO:0005436; GO:0005326; GO:0015386; GO:0005315; GO:0015319	GO:0016020; GO:0016021; GO:0031410; GO:0005886; GO:0043005; GO:0045202; GO:0034707; GO:0030672; GO:0030285; GO:0060203; GO:0060076; GO:0043229; GO:0048786	57030	TRUE	-0.27053	0.00258253	0.171988	chr19	49429401	49442360	12960	-	1179.25	1154.02	1063.52	958.927	864.256	987.929	850.09	823.636	835.975	537.195	597.837	535.901	15.0282	14.7394	13.5336	12.219	11.1554	12.5693	10.936	10.7436	10.7945	6.88893	7.58864	6.83191
ENSG00000186130	ENST00000373659	ZBTB6	protein_coding	protein_coding	zinc finger and BTB domain containing 6 [Source:HGNC Symbol;Acc:HGNC:16764]	0.3496	4099	GO:0000122; GO:0006357	GO:0005515; GO:0046872; GO:0003677; GO:0001227; GO:0000978	GO:0005634; GO:0005654; GO:0005739	10773	TRUE	0.199931	0.00258523	0.171988	chr9	122908056	122913323	5268	-	1218.82	1219.09	1244.72	1391.9	1422.35	1424.18	696.109	659.412	787.91	780.913	794.863	823.961	7.99551	8.01501	8.15353	9.12979	9.45048	9.32731	4.60971	4.42767	5.23708	5.15497	5.19371	5.40716
ENSG00000196670	ENST00000502412; ENST00000506377; ENST00000512132; ENST00000507843; ENST00000504225; ENST00000506439; ENST00000509066	ZFP62	protein_coding	protein_coding	ZFP62 zinc finger protein [Source:HGNC Symbol;Acc:HGNC:23241]	0.4541	1576	GO:0045944; GO:0006357	GO:0046872; GO:0000978; GO:0001228	GO:0005634	643836	TRUE	0.204112	0.00258815	0.171988	chr5	180847611	180861285	13675	-	1472.78	1586.64	1508.78	1762.09	1789.31	1718.61	1842.07	1757.23	1958.1	1898.96	2020.18	1913.36	25.1285	27.1312	25.7052	30.061	30.921	29.2745	31.7266	30.6881	33.8508	32.6032	34.3319	32.6573
ENSG00000237693	ENST00000522154; ENST00000609660; ENST00000520549	IRGM	protein_coding	protein_coding	immunity related GTPase M [Source:HGNC Symbol;Acc:HGNC:29597]	0.4606	960	GO:0006914; GO:0001934; GO:0000045; GO:0002376; GO:0045087; GO:0006954; GO:0098586; GO:0042742; GO:0050821; GO:0006952; GO:0010508; GO:0010800; GO:0031648; GO:0033138; GO:0035458; GO:0043254; GO:0050829; GO:0060335; GO:0061635; GO:0061739; GO:0061762; GO:0070431; GO:0071222; GO:0071902; GO:1901098	GO:0005525; GO:0000166; GO:0016787; GO:0005515; GO:0003924; GO:0019901; GO:0043539; GO:0050700; GO:0051434	GO:0016020; GO:0005794; GO:0031410; GO:0005886; GO:0042995; GO:0005739; GO:0005829; GO:0000139; GO:0030670; GO:0000421; GO:0005789; GO:0001891	345611	TRUE	-0.684447	0.00262369	0.17336	chr5	150846521	150900736	54216	+	27.2737	24.4822	23.3766	9.95062	14.4895	10.4978	51.1953	38.5318	43.0029	24.3798	41.6578	32.7663	0.76338	0.686768	0.653352	0.27848	0.41076	0.293345	1.44649	1.10389	1.21955	0.686663	1.16137	0.917444	2
ENSG00000163975	ENST00000469783; ENST00000445739; ENST00000296350; ENST00000696016; ENST00000296351; ENST00000489445; ENST00000439320; ENST00000491399; ENST00000473501	MELTF	protein_coding	protein_coding	melanotransferrin [Source:HGNC Symbol;Acc:HGNC:7037]	0.5907	2607	GO:0006811; GO:0055072; GO:0006826; GO:1900025; GO:0090091; GO:0010756	GO:0046872; GO:0005506; GO:0005515	GO:0005576; GO:0016020; GO:0005615; GO:0005886; GO:0031225; GO:0009986; GO:0070062; GO:0005769; GO:0055037; GO:0005788; GO:0046658	4241	TRUE	0.188362	0.00263711	0.17336	chr3	196980590	197029835	49246	-	3769.71	3768.85	3932.02	4476.17	4297.54	4313.36	4694.41	4289.48	4670.53	5053.17	5242.12	4844.7	38.8823	38.9597	40.4975	46.1634	44.8955	44.4164	48.8781	45.2856	48.8107	52.4475	53.8554	49.9881
ENSG00000197467	ENST00000357811; ENST00000398978; ENST00000645393; ENST00000673830; ENST00000479733; ENST00000354547; ENST00000674121; ENST00000673842; ENST00000520267; ENST00000673802; ENST00000517713; ENST00000520133; ENST00000522165; ENST00000673914; ENST00000674008; ENST00000674040; ENST00000673641; ENST00000673957; ENST00000673628; ENST00000398969; ENST00000682679; ENST00000673927; ENST00000684387; ENST0000…	COL13A1	protein_coding	protein_coding	collagen type XIII alpha 1 chain [Source:HGNC Symbol;Acc:HGNC:2190]	0.5712	1766	GO:0007155; GO:0030154; GO:0001503; GO:0098609; GO:0030198; GO:0007160; GO:0001501; GO:0001958; GO:0030199; GO:0030903; GO:0001763	GO:0008201; GO:0005515; GO:0005201; GO:0030020	GO:0016020; GO:0016021; GO:0005886; GO:0005581; GO:0045202; GO:0045211; GO:0005615; GO:0005576; GO:0031012; GO:0062023; GO:0005788; GO:0005911; GO:0005600	1305	TRUE	0.273648	0.00264345	0.17336	chr10	69801880	69964275	162396	+	437.551	449.737	476.216	535.425	549.89	571.238	504.71	523.081	513.742	460.98	474.147	435.022	6.66228	6.86303	7.24045	8.15155	8.48027	8.68351	7.75756	8.15219	7.92582	7.06306	7.19094	6.62614
ENSG00000111432	ENST00000539839; ENST00000229030	FZD10	protein_coding	protein_coding	frizzled class receptor 10 [Source:HGNC Symbol;Acc:HGNC:4039]	0.5838	3280	GO:0007166; GO:0007165; GO:0007186; GO:0016055; GO:0071300; GO:0060070; GO:0043547; GO:0030182; GO:0043507; GO:0038031; GO:0034260; GO:0032956	GO:0005515; GO:0004888; GO:0004930; GO:0042813; GO:0017147	GO:0016020; GO:0016021; GO:0005737; GO:0005654; GO:0005886; GO:0009986; GO:0005887	11211	TRUE	0.632348	0.00265416	0.17336	chr12	130162459	130165740	3282	+	36.7175	43.3758	29.1375	57.5163	66.0301	61.6233	157.265	170.773	137.517	144.486	135.319	136.405	0.301013	0.356386	0.238523	0.471465	0.548267	0.504359	1.30146	1.43298	1.14228	1.19194	1.10496	1.11866	2
ENSG00000136099	ENST00000377942; ENST00000338862; ENST00000613548	PCDH8	protein_coding	protein_coding	protocadherin 8 [Source:HGNC Symbol;Acc:HGNC:8660]	0.5825	3180	GO:0007156; GO:0007155; GO:0007267; GO:0001756; GO:0007268; GO:0016331; GO:0099179	GO:0005509	GO:0016020; GO:0005886; GO:0016021; GO:0042995; GO:0030425; GO:0045202; GO:0045211; GO:0042734; GO:0005887; GO:0098978; GO:0099055	5100	TRUE	-0.671137	0.00267931	0.174258	chr13	52842889	52848641	5753	-	80.5746	86.7514	94.6968	59.6079	34.6387	58.6888	87.7756	76.776	46.7038	37.8416	64.9954	69.1243	0.681328	0.735186	0.799579	0.503974	0.29666	0.495447	0.74924	0.664499	0.400143	0.321991	0.547418	0.584714	2
ENSG00000077150	ENST00000601386; ENST00000428099; ENST00000369966; ENST00000652277; ENST00000189444; ENST00000661543; ENST00000467116; ENST00000471698; ENST00000697881; ENST00000697882; ENST00000651907; ENST00000697916; ENST00000697917; ENST00000336486; ENST00000697918; ENST00000697919; ENST00000697883; ENST00000697920; ENST00000473400; ENST00000697884	NFKB2	protein_coding	protein_coding	nuclear factor kappa B subunit 2 [Source:HGNC Symbol;Acc:HGNC:7795]	0.6131	1400	GO:0007165; GO:0006355; GO:0048511; GO:0006357; GO:0010605; GO:0045944; GO:0002268; GO:0002467; GO:0030198; GO:0038061; GO:0048536	GO:0005515; GO:0003677; GO:0003700; GO:0000981; GO:0000978; GO:1990837; GO:0001228	GO:0005634; GO:0005737; GO:0005829; GO:0071159; GO:0000785; GO:0005654; GO:0033257	4791	TRUE	0.203028	0.0027045	0.174593	chr10	102394110	102402524	8415	+	3635.04	3747.43	3850.02	4397.39	4090.62	4456.45	3462.27	3266.3	3359.67	3005.76	3219.54	3068.75	69.8178	72.1363	73.8394	84.4498	79.5765	85.4534	67.1286	64.2131	65.3821	58.0937	61.5928	58.9622
ENSG00000126218	ENST00000375559; ENST00000409306; ENST00000375551; ENST00000477269; ENST00000483537; ENST00000410083; ENST00000498455	F10	protein_coding	protein_coding	coagulation factor X [Source:HGNC Symbol;Acc:HGNC:3528]	0.5978	1147	GO:0006508; GO:0007596; GO:0007599; GO:0050878; GO:0051897; GO:0030335	GO:0005509; GO:0004252; GO:0008233; GO:0016787; GO:0005515; GO:0008236; GO:0004175; GO:0005543	GO:0005576; GO:0005788; GO:0005615; GO:0005886; GO:0005796; GO:1905370; GO:0031233; GO:0005783	2159	TRUE	-0.403317	0.0027102	0.174593	chr13	113122799	113149529	26731	+	494.666	373.259	435.241	325.229	304.171	350.176	502.272	487.204	464.443	637.573	483.737	445.16	11.5967	8.76991	10.1887	7.62356	7.22235	8.19581	11.8864	11.6908	11.0321	15.0407	11.2956	10.4398
ENSG00000284018	ENST00000639584	SSU72P5	protein_coding	protein_coding	SSU72 pseudogene 5 [Source:HGNC Symbol;Acc:HGNC:43624]	0.4906	585	GO:0006397; GO:0006369; GO:0006378; GO:0070940	GO:0004721; GO:0016787; GO:0004722; GO:0017018; GO:0008420	GO:0005634; GO:0005847	196120	TRUE	-0.812457	0.00271874	0.174593	chr11	4233288	4233872	585	+	10.6015	12.2019	4.52809	2.0915	0	0	50.1488	42.3767	51.4134	66.7141	28.7503	62.7422	0.487299	0.562109	0.207832	0.0961246	0	0	2.32691	1.99374	2.39448	3.08577	1.31628	2.88499	2
ENSG00000163497	ENST00000295727; ENST00000470119	FEV	protein_coding	protein_coding	FEV transcription factor, ETS family member [Source:HGNC Symbol;Acc:HGNC:18562]	0.6712	975	GO:0006355; GO:0006357; GO:0030154; GO:0007399; GO:0010628; GO:0042551; GO:0045893; GO:0045944; GO:0048665	GO:0003700; GO:0043565; GO:0003677; GO:0000981; GO:1990837; GO:0000978; GO:0001228; GO:0003690	GO:0005634; GO:0016607; GO:0000785	54738	TRUE	0.86111	0.00278314	0.177981	chr2	218981087	218985184	4098	-	3.05979	9.13173	10.9266	25.098	23.8142	18.5848	1.21911	3.58766	0.864885	0	4.26199	1.84331	0.0843864	0.252404	0.300906	0.692096	0.665204	0.511707	0.0339399	0.101275	0.0241682	0	0.117077	0.0508551	1
ENSG00000141753	ENST00000269593	IGFBP4	protein_coding	protein_coding	insulin like growth factor binding protein 4 [Source:HGNC Symbol;Acc:HGNC:5473]	0.6263	2205	GO:0000165; GO:0001558; GO:0006954; GO:0010906; GO:0014070; GO:0040008; GO:0043410; GO:0043568; GO:0044342; GO:0007165; GO:0090090; GO:0043567	GO:0005515; GO:0005520; GO:0019838; GO:0005102; GO:0031994; GO:0031995	GO:0005576; GO:0005615; GO:0005788	3487	TRUE	0.262319	0.00284496	0.180581	chr17	40443450	40457725	14276	+	524.245	555.894	521.743	613.857	661.384	652.424	354.76	398.23	386.604	446.072	463.492	377.879	6.39309	6.79409	6.35332	7.48497	8.169	7.9431	4.36717	4.97075	4.77692	5.47392	5.62986	4.60983
ENSG00000105329	ENST00000598758; ENST00000221930; ENST00000600196; ENST00000677934; ENST00000597453	TGFB1	protein_coding	protein_coding	transforming growth factor beta 1 [Source:HGNC Symbol;Acc:HGNC:11766]	0.6076	1213	GO:0071902; GO:0051781; GO:0000122; GO:0000902; GO:0001570; GO:0001657; GO:0001666; GO:0001763; GO:0001775; GO:0001837; GO:0001843; GO:0002028; GO:0002069; GO:0002460; GO:0002513; GO:0003179; GO:0003180; GO:0006468; GO:0006874; GO:0006954; GO:0007179; GO:0007219; GO:0007406; GO:0007492; GO:0007507; GO:0007565; GO:0007568; GO:0008283; GO:0008354; GO:0009314; GO:0009410; GO:0009749; GO:0010033; GO:…	GO:0008083; GO:0005160; GO:0042802; GO:0043539; GO:0044877; GO:0047485	GO:0005615; GO:0005576; GO:0005737; GO:0009986; GO:0030141; GO:0030424; GO:0031012; GO:0043025; GO:0062023	7040	TRUE	0.205149	0.00284762	0.180581	chr19	41301587	41353922	52336	-	2561.04	2628.79	2714.34	3171.77	2870.69	3082.14	3552.47	3488.65	3315.96	3795.63	3961.53	4003.68	56.7729	58.4041	60.0836	70.3028	64.4539	68.212	79.4959	79.1575	74.48	84.669	87.4713	88.7848
ENSG00000163395	ENST00000335211; ENST00000437879; ENST00000295591; ENST00000444705; ENST00000473483	IGFN1	protein_coding	protein_coding	immunoglobulin like and fibronectin type III domain containing 1 [Source:HGNC Symbol;Acc:HGNC:24607]	0.6003	4918	GO:0008150; GO:0007156; GO:0007416; GO:0010842	GO:0005515	GO:0005634; GO:0005737; GO:0030018; GO:0045202	91156	TRUE	0.837818	0.00286706	0.180581	chr1	201190824	201228952	38129	+	116.273	117.571	61.0066	143.268	232.729	171.176	154.826	96.1493	118.489	110.085	203.51	151.151	0.635732	0.644258	0.333074	0.783238	1.2888	0.934379	0.854538	0.538088	0.656416	0.605675	1.10831	0.82673	1
ENSG00000118960	ENST00000446825; ENST00000415264; ENST00000651498; ENST00000304031; ENST00000458740; ENST00000445102; ENST00000402541; ENST00000406618; ENST00000631166	HS1BP3	protein_coding	protein_coding	HCLS1 binding protein 3 [Source:HGNC Symbol;Acc:HGNC:24979]	0.5708	2189	GO:0042981	GO:0035091; GO:0005515	GO:0005783; GO:0005739	64342	TRUE	-0.213181	0.00287423	0.180581	chr2	20560448	20651130	90683	-	1498.28	1478.2	1569.79	1293.6	1259.98	1367.55	1388.56	1270.13	1309.02	1189.24	997.371	1117.97	18.4048	18.1985	19.2552	15.8886	15.6763	16.7713	17.2184	15.9697	16.2926	14.7003	12.2032	13.738
ENSG00000118407	ENST00000393004; ENST00000498523; ENST00000237172; ENST00000370020	FILIP1	protein_coding	protein_coding	filamin A interacting protein 1 [Source:HGNC Symbol;Acc:HGNC:21015]	0.4173	5064			GO:0005737; GO:0005730; GO:0005886; GO:0005856; GO:0015629; GO:0005829	27145	TRUE	-0.440454	0.00289956	0.180581	chr6	75291859	75493800	201942	-	299.871	260.267	222.198	185.122	201.338	181.935	212.147	201.133	191.164	227.049	277.03	215.681	1.5923	1.38507	1.17815	0.982872	1.08282	0.964476	1.13715	1.09316	1.0285	1.21319	1.4652	1.14566
ENSG00000142794	ENST00000454000; ENST00000475869; ENST00000318249; ENST00000318220; ENST00000478653; ENST00000485941; ENST00000342104; ENST00000486229; ENST00000434838; ENST00000467103; ENST00000619554; ENST00000469876; ENST00000477050	NBPF3	protein_coding	protein_coding	NBPF member 3 [Source:HGNC Symbol;Acc:HGNC:25076]	0.5183	1867			GO:0005737	84224	TRUE	-0.225016	0.00289989	0.180581	chr1	21440128	21485005	44878	+	1029.42	1044.78	1020.25	863.445	917.21	863.26	1219.44	1187.16	1149.81	1014.17	1177.43	1110.98	14.8264	15.081	14.6728	12.4343	13.3798	12.4127	17.7293	17.501	16.7793	14.6983	16.8909	16.0068
ENSG00000149131	ENST00000405496; ENST00000619430; ENST00000457869; ENST00000340687; ENST00000677275; ENST00000278407; ENST00000677915; ENST00000677856; ENST00000677624; ENST00000378323; ENST00000378324; ENST00000403558; ENST00000677625; ENST00000678592; ENST00000676670; ENST00000678533; ENST00000531605; ENST00000528996; ENST00000531797; ENST00000531133; ENST00000676741; ENST00000530113	SERPING1	protein_coding	protein_coding	serpin family G member 1 [Source:HGNC Symbol;Acc:HGNC:1228]	0.542	1631	GO:0010951; GO:0030193; GO:0045916; GO:0002376; GO:0045087; GO:0007596; GO:0007599; GO:0010466; GO:0006958; GO:0042730; GO:0007568; GO:0008015; GO:0001869	GO:0004867; GO:0005515; GO:0030414	GO:0005615; GO:0005576; GO:0070062; GO:0072562; GO:0062023; GO:0005788; GO:0031093	710	TRUE	-0.247992	0.00292865	0.180581	chr11	57597387	57619171	21785	+	1326.56	1191.06	1186.44	1079.66	998.259	1040.1	867.021	871.488	918.492	962.971	930.064	884.731	21.8704	19.6801	19.5319	17.7977	16.6692	17.1195	14.4295	14.7063	15.343	15.9757	15.2729	14.5914
ENSG00000170835	ENST00000372080	CEL	protein_coding	protein_coding	carboxyl ester lipase [Source:HGNC Symbol;Acc:HGNC:1848]	0.6434	2381	GO:0006629; GO:0016042; GO:0042572; GO:0030157; GO:0046514; GO:0030299	GO:0016787; GO:0003824; GO:0008201; GO:0016788; GO:0005515; GO:0052689; GO:0004806; GO:0008126; GO:0004771; GO:0050253	GO:0005737; GO:0005576; GO:0005615; GO:0070062	1056	TRUE	-0.25292	0.00293615	0.180581	chr9	133061981	133071861	9881	+	978.114	890.343	906.904	742.484	782.619	801.103	1488.53	1370.49	1452.14	1001.08	1071.89	970.505	11.0463	10.0773	10.2272	8.38416	8.9519	9.03228	16.9696	15.842	16.6165	11.3766	12.0574	10.9642
ENSG00000172426	ENST00000372163; ENST00000372165	RSPH9	protein_coding	protein_coding	radial spoke head component 9 [Source:HGNC Symbol;Acc:HGNC:21057]	0.5652	2566	GO:0030030; GO:0044458; GO:0035082; GO:0060294; GO:1904158; GO:0003341; GO:0062177	GO:0005515	GO:0005737; GO:0005929; GO:0031514; GO:0042995; GO:0005856; GO:0005930; GO:0060091; GO:0097729	221421	TRUE	-0.64	0.00294375	0.180581	chr6	43645036	43672600	27565	+	64.2557	75.3367	87.4124	51.2418	34.6387	48.9074	109.72	90.4089	85.6236	69.9496	86.3055	81.1058	0.673349	0.791221	0.91468	0.536908	0.367646	0.511666	1.16065	0.969729	0.909132	0.737617	0.900835	0.850228	2
ENSG00000035862	ENST00000585421; ENST00000536189; ENST00000262768; ENST00000586057; ENST00000592761	TIMP2	protein_coding	protein_coding	TIMP metallopeptidase inhibitor 2 [Source:HGNC Symbol;Acc:HGNC:11821]	0.5255	3247	GO:0010466; GO:0010951; GO:0009725; GO:0010033; GO:0034097; GO:0051045; GO:1905049	GO:0005515; GO:0008191; GO:0030414; GO:0004857; GO:0046872; GO:0008270; GO:0002020; GO:0140678	GO:0005576; GO:0005615; GO:0031012; GO:0062023; GO:1904813; GO:0035580; GO:1904724	7077	TRUE	0.190756	0.00295166	0.180581	chr17	78852977	78925387	72411	-	9874.73	9662.32	9414.14	10901.8	10886.9	11286.8	11931.9	11760.4	12039.1	11690.9	11113.2	11450.8	81.7764	80.195	77.8487	90.2711	91.3155	93.3164	99.7478	99.6866	101.019	97.4241	91.6682	94.8623
ENSG00000160161	ENST00000586018; ENST00000291495; ENST00000588333	CILP2	protein_coding	protein_coding	cartilage intermediate layer protein 2 [Source:HGNC Symbol;Acc:HGNC:24213]	0.6695	2997			GO:0110165; GO:0005576; GO:0005615; GO:0070062	148113	TRUE	-0.221247	0.00297803	0.180581	chr19	19538248	19546659	8412	+	1114.78	1225.93	1197.37	1002.88	1012.1	1017.27	1353.2	1296.58	1291.27	1304.96	1338.27	1314.28	10.002	11.0237	10.7274	8.99689	9.19732	9.11212	12.2561	11.9072	11.7387	11.7818	11.9597	11.7962
ENSG00000261934	ENST00000573521; ENST00000616887	PCDHGA9	protein_coding	protein_coding	protocadherin gamma subfamily A, 9 [Source:HGNC Symbol;Acc:HGNC:8707]	0.525	3672	GO:0007156; GO:0007155; GO:0007399	GO:0005509; GO:0003723; GO:0005515	GO:0016020; GO:0005886; GO:0016021; GO:0005887	56107	TRUE	0.630166	0.002979	0.180581	chr5	141402778	141512975	110198	+	15.299	20.5464	17.7791	33.8596	34.5986	31.8502	108.054	139.631	101.523	73.8797	82.5554	127.367	0.112033	0.150793	0.130005	0.247919	0.256613	0.232851	0.798756	1.04658	0.753273	0.544408	0.602153	0.933029	2
ENSG00000163132	ENST00000382723; ENST00000468421	MSX1	protein_coding	protein_coding	msh homeobox 1 [Source:HGNC Symbol;Acc:HGNC:7391]	0.5969	1224	GO:0006355; GO:0006357; GO:0048598; GO:0050821; GO:0034504; GO:0030308; GO:0000902; GO:0003161; GO:0060325; GO:0000122; GO:0001701; GO:0001837; GO:0003007; GO:0003198; GO:0006366; GO:0007507; GO:0007517; GO:0008285; GO:0009952; GO:0010463; GO:0023019; GO:0030326; GO:0030509; GO:0030513; GO:0030900; GO:0030901; GO:0035115; GO:0035116; GO:0035880; GO:0042474; GO:0042475; GO:0042476; GO:0042481; GO:…	GO:0003677; GO:0000981; GO:0005515; GO:0000977; GO:1990837; GO:0002039; GO:0000987; GO:0001227; GO:0001228; GO:0043565	GO:0005634; GO:0005654; GO:0000785; GO:0005667	4487	TRUE	0.252199	0.00298877	0.180581	chr4	4859665	4863936	4272	+	1028.09	1014.44	1109.96	1347.98	1170.14	1248.12	974.065	984.474	972.993	1095.11	1018.62	1035.95	22.5857	22.3353	24.3488	29.6096	26.0364	27.3743	21.6014	22.137	21.658	24.2091	22.2891	22.7665
ENSG00000136160	ENST00000377211; ENST00000646948; ENST00000646607; ENST00000646605; ENST00000626030; ENST00000475537; ENST00000645696; ENST00000643890	EDNRB	protein_coding	protein_coding	endothelin receptor type B [Source:HGNC Symbol;Acc:HGNC:3180]	0.4155	2999	GO:0007186; GO:0007165; GO:0065008; GO:0035556; GO:0008015; GO:0008217; GO:0042310; GO:0048484; GO:0086100; GO:0019722; GO:0007399; GO:0007166; GO:0000122; GO:0007194; GO:0014826; GO:0051248; GO:0048246; GO:0007200; GO:0014043; GO:0035645; GO:0048066; GO:0001755; GO:0001934; GO:0002001; GO:0002027; GO:0006885; GO:0007204; GO:0007249; GO:0007422; GO:0007497; GO:0007568; GO:0008284; GO:0010033; GO:…	GO:0004930; GO:0005515; GO:0004962; GO:0017046; GO:0031702	GO:0016021; GO:0016020; GO:0005886; GO:0005887; GO:0031965; GO:0045121	1910	TRUE	0.498305	0.00298921	0.180581	chr13	77895481	77975529	80049	-	88.734	67.3464	86.5019	119.216	125.565	112.487	7.31463	4.30519	5.18931	2.29343	2.131	0.921657	0.795607	0.605182	0.774465	1.06878	1.1403	1.00692	0.066205	0.0395105	0.0471437	0.0206924	0.0190314	0.00826671
ENSG00000189221	ENST00000542639; ENST00000497485; ENST00000686980; ENST00000688006; ENST00000689087; ENST00000338702; ENST00000693128; ENST00000686683; ENST00000688859; ENST00000490604	MAOA	protein_coding	protein_coding	monoamine oxidase A [Source:HGNC Symbol;Acc:HGNC:6833]	0.4393	3935	GO:0006584; GO:0042135; GO:0006576; GO:0042420; GO:0009967	GO:0016491; GO:0005515; GO:0050660; GO:0008131; GO:0052595; GO:0052596; GO:0097621	GO:0016020; GO:0016021; GO:0005829; GO:0005739; GO:0005741	4128	TRUE	-0.250408	0.00304154	0.181982	chrX	43654907	43746817	91911	+	1151.5	1131.2	1075.36	920.262	888.701	1009.45	917.989	927.77	860.567	847.422	798.067	851.62	7.86874	7.74713	7.3377	6.2878	6.15085	6.88665	6.33238	6.48921	5.9584	5.82716	5.43198	5.82159
ENSG00000184867	ENST00000330154; ENST00000328766; ENST00000356824; ENST00000413506; ENST00000433318; ENST00000440675; ENST00000458024; ENST00000467416; ENST00000431597; ENST00000479333; ENST00000496581; ENST00000488982; ENST00000475854	ARMCX2	protein_coding	protein_coding	armadillo repeat containing X-linked 2 [Source:HGNC Symbol;Acc:HGNC:16869]	0.5398	1113			GO:0016020; GO:0016021; GO:0005739; GO:0005741	9823	TRUE	-0.243504	0.00305053	0.181982	chrX	101655281	101659850	4570	-	761.889	739.67	734.81	638.955	601.849	644.6	850.935	856.016	800.018	745.365	722.409	741.012	18.4069	17.9098	17.7269	15.435	14.7271	15.5476	20.7528	21.1681	19.5837	18.1207	17.3841	17.909
ENSG00000171206	ENST00000643721; ENST00000302424; ENST00000642664; ENST00000462202; ENST00000643376; ENST00000645961; ENST00000479004; ENST00000646349; ENST00000487927; ENST00000644979; ENST00000644572; ENST00000646757; ENST00000643100; ENST00000644914; ENST00000642304	TRIM8	protein_coding	protein_coding	tripartite motif containing 8 [Source:HGNC Symbol;Acc:HGNC:15579]	0.582	1565	GO:0016567; GO:0045893; GO:0043123; GO:0002376; GO:0045087; GO:0010508; GO:0051092; GO:0051091; GO:0044790; GO:0019827; GO:0032897; GO:0046597; GO:1900182	GO:0046872; GO:0016740; GO:0008270; GO:0042803; GO:0005515; GO:0042802; GO:0003713	GO:0005634; GO:0005737; GO:0016605; GO:0005829; GO:0016604	81603	TRUE	0.183293	0.00306795	0.181982	chr10	102644479	102658318	13840	+	2279.55	2183.31	2231.11	2551.64	2525.43	2535.36	2094.42	2157.04	2140.59	2702.8	2639.93	2515.22	39.1669	37.5966	38.2789	43.8366	43.9486	43.4905	36.3266	37.9349	37.2658	46.7306	45.1796	43.2316
ENSG00000090975	ENST00000280562; ENST00000320201; ENST00000436074; ENST00000546049; ENST00000451868; ENST00000542210; ENST00000535289; ENST00000541244	PITPNM2	protein_coding	protein_coding	phosphatidylinositol transfer protein membrane associated 2 [Source:HGNC Symbol;Acc:HGNC:21044]	0.5728	2551	GO:0015914; GO:0120009; GO:0048015; GO:0006661	GO:0046872; GO:0005548; GO:0005509; GO:0008289; GO:0008526; GO:0031210; GO:0035091; GO:0030971; GO:0008525	GO:0110165; GO:0016020; GO:0012505; GO:0005737; GO:0005829	57605	TRUE	0.353948	0.00307339	0.181982	chr12	122983480	123151090	167611	-	679.278	714.559	539.956	808.367	834.583	833.382	780.265	741.245	735.16	745.369	915.293	803.686	7.16015	7.54876	5.6833	8.51982	8.91012	8.77006	8.30245	7.99737	7.85166	7.90611	9.60977	8.47454
ENSG00000117602	ENST00000538532; ENST00000618490; ENST00000374395; ENST00000436717; ENST00000616511; ENST00000425530; ENST00000412742; ENST00000630217; ENST00000374393; ENST00000482807	RCAN3	protein_coding	protein_coding	RCAN family member 3 [Source:HGNC Symbol;Acc:HGNC:3042]	0.4801	1997	GO:0019722; GO:0050790; GO:0009653	GO:0003676; GO:0005515; GO:0019902; GO:0003723; GO:0031013; GO:0008597	GO:0005634; GO:0005737	11123	TRUE	-0.199602	0.00308312	0.181982	chr1	24502351	24541040	38690	+	2293.41	2388.21	2270.98	2009.25	2104.3	1941.43	2225.29	2251.1	2209.7	2087.95	2016.27	2080.29	30.8808	32.2286	30.5343	27.0513	28.6981	26.0983	30.2471	31.0251	30.1471	28.2907	27.0417	28.0211
ENSG00000134470	ENST00000620345; ENST00000435171; ENST00000397251; ENST00000397248; ENST00000525219; ENST00000379977; ENST00000534292; ENST00000532948; ENST00000379972; ENST00000528354; ENST00000447291; ENST00000379974; ENST00000532039; ENST00000397250; ENST00000379971; ENST00000397246; ENST00000397255; ENST00000530685; ENST00000622442; ENST00000620865; ENST00000429135; ENST00000453922	IL15RA	protein_coding	protein_coding	interleukin 15 receptor subunit alpha [Source:HGNC Symbol;Acc:HGNC:5978]	0.5924	1069	GO:0035723; GO:0050766; GO:0001779; GO:0032825	GO:0042010; GO:0005515; GO:0019901; GO:0004896	GO:0016020; GO:0016021; GO:0005634; GO:0005794; GO:0030659; GO:0031410; GO:0005783; GO:0005789; GO:0005576; GO:0005615; GO:0000139; GO:0031965; GO:0009986; GO:0005886; GO:0005768	3601	TRUE	0.34153	0.00308384	0.181982	chr10	5943639	5978187	34549	-	219.285	208.888	208.515	287.582	248.966	278.772	104.843	121.263	112.435	113.525	82.0435	97.6956	5.5159	5.26604	5.23735	7.23295	6.34288	7.00069	2.66217	3.1221	2.86559	2.87352	2.05556	2.45832
ENSG00000186648	ENST00000342740; ENST00000559694; ENST00000561354; ENST00000560349	CARMIL3	protein_coding	protein_coding	capping protein regulator and myosin 1 linker 3 [Source:HGNC Symbol;Acc:HGNC:20272]	0.594	3034	GO:0016477; GO:0034315; GO:2000249	GO:0005515	GO:0005737; GO:0016020; GO:0005886; GO:0030027	90668	TRUE	0.486633	0.00310503	0.182528	chr14	24052009	24069729	17721	+	79.5546	68.488	68.291	100.392	115.823	99.771	29.2585	21.5259	25.9465	17.2007	24.5065	27.6497	0.705075	0.60834	0.604367	0.889644	1.03969	0.88279	0.261765	0.195273	0.232999	0.153403	0.216336	0.245141
ENSG00000111752	ENST00000538657; ENST00000544916; ENST00000543824; ENST00000433847; ENST00000433083; ENST00000544539; ENST00000539063; ENST00000540574; ENST00000541181; ENST00000542346; ENST00000539928; ENST00000537610; ENST00000535510; ENST00000540809	PHC1	protein_coding	protein_coding	polyhomeotic homolog 1 [Source:HGNC Symbol;Acc:HGNC:3182]	0.5463	1865	GO:0045892; GO:0016574	GO:0005515; GO:0008270; GO:0046872; GO:0003677; GO:0003682; GO:0042393	GO:0005634; GO:0005654; GO:0031519; GO:0035102	1911	TRUE	0.253662	0.00314476	0.182881	chr12	8913896	8941467	27572	+	4999.7	5222.2	4363.34	5933.61	5589.82	5881.6	5156.82	4890.7	5036.23	5045.55	5608.79	5172.34	72.0859	75.4611	62.8193	85.5405	81.6288	84.6614	75.0546	72.1753	73.5727	73.2034	80.5478	74.6017
ENSG00000068831	ENST00000464324; ENST00000377494; ENST00000421556; ENST00000394432; ENST00000377497; ENST00000354024; ENST00000488071; ENST00000494001; ENST00000497441; ENST00000465852; ENST00000445445; ENST00000431822; ENST00000441258; ENST00000394428; ENST00000394429; ENST00000377486; ENST00000377487; ENST00000377489; ENST00000394430; ENST00000377485; ENST00000430645; ENST00000480443; ENST00000419843	RASGRP2	protein_coding	protein_coding	RAS guanyl releasing protein 2 [Source:HGNC Symbol;Acc:HGNC:9879]	0.6322	1187	GO:0007264; GO:0007165; GO:0050896; GO:0050790; GO:0043547; GO:0007265; GO:0001558; GO:0071277	GO:0005085; GO:0005509; GO:0046872; GO:0008289; GO:0019992	GO:0005737; GO:0016020; GO:0005886; GO:0042995; GO:0005829; GO:0043005; GO:0045202; GO:0032587	10235	TRUE	0.356698	0.00314557	0.182881	chr11	64726911	64745456	18546	-	230.505	199.757	244.026	302.222	279.275	293.444	171.894	116.24	141.841	133.019	179.004	126.267	5.22173	4.53522	5.52	6.84553	6.40775	6.63656	3.93083	2.69526	3.25568	3.03225	4.03901	2.8614
ENSG00000167617	ENST00000301200; ENST00000472703	CDC42EP5	protein_coding	protein_coding	CDC42 effector protein 5 [Source:HGNC Symbol;Acc:HGNC:17408]	0.7112	592	GO:0031274; GO:0007266; GO:0008360; GO:0030838; GO:0007254	GO:0031267	GO:0005737; GO:0016020; GO:0005856; GO:0012505; GO:0005886; GO:0005829	148170	TRUE	0.463135	0.00314693	0.182881	chr19	54465026	54473296	8271	-	127.491	140.4	140.224	189.281	161.287	223.017	171.894	153.552	177.301	214.435	161.956	157.604	5.79088	6.39137	6.35995	8.5964	7.41997	10.1131	7.88157	7.13887	8.15981	9.80114	7.32722	7.16118
ENSG00000150054	ENST00000337532; ENST00000375732; ENST00000683449; ENST00000496637; ENST00000375719; ENST00000441595; ENST00000481244; ENST00000474731; ENST00000474682	MPP7	protein_coding	protein_coding	MAGUK p55 scaffold protein 7 [Source:HGNC Symbol;Acc:HGNC:26542]	0.4234	2847	GO:0031334; GO:0070830; GO:0071896; GO:0030010	GO:0005515; GO:0045296; GO:0019904; GO:0060090; GO:0035591	GO:0005737; GO:0016020; GO:0005654; GO:0005886; GO:0005912; GO:0070161; GO:0030054; GO:0005938; GO:0016328; GO:0005923; GO:0005911; GO:0097025	143098	TRUE	-0.204393	0.00316066	0.182983	chr10	28050993	28334486	283494	-	1404.77	1353.21	1383.41	1193.11	1236.54	1164.92	1010.64	948.697	856.72	888.364	819.338	875.097	13.2679	12.8093	13.0472	11.2674	11.8289	10.9844	9.63568	9.1714	8.19864	8.44317	7.70796	8.26816
ENSG00000049249	ENST00000377507; ENST00000474475; ENST00000492571; ENST00000674210	TNFRSF9	protein_coding	protein_coding	TNF receptor superfamily member 9 [Source:HGNC Symbol;Acc:HGNC:11924]	0.4659	1877	GO:0006915; GO:0008285; GO:0042127; GO:0033084	GO:0005515; GO:0038023; GO:0019955	GO:0016020; GO:0016021; GO:0009897; GO:0005886; GO:0005887	3604	TRUE	-0.221382	0.00320138	0.184641	chr1	7915871	7943165	27295	-	2061.25	1965.04	2133.07	1698.97	1706.98	1878.49	2820.77	2850.83	3125.22	3009.44	2682.9	2519.32	29.5292	28.2133	30.5136	24.3362	24.7679	26.8667	40.7922	41.8026	45.3634	43.3834	38.2828	36.1044
ENSG00000109846	ENST00000650687; ENST00000524660; ENST00000526167; ENST00000525823; ENST00000526180; ENST00000652223; ENST00000527950; ENST00000616970; ENST00000651650; ENST00000651164; ENST00000533475; ENST00000533879; ENST00000527899; ENST00000528961; ENST00000533280; ENST00000227251; ENST00000531198; ENST00000652606; ENST00000533971; ENST00000529647; ENST00000528628	CRYAB	protein_coding	protein_coding	crystallin alpha B [Source:HGNC Symbol;Acc:HGNC:2389]	0.507	1063	GO:0043066; GO:0045892; GO:0006936; GO:0009408; GO:0042026; GO:0006457; GO:0071480; GO:1905907; GO:0032387; GO:0050821; GO:0010941; GO:0001666; GO:0002088; GO:0007021; GO:0007517; GO:0007568; GO:0010259; GO:0010629; GO:0030308; GO:0031109; GO:0031333; GO:0032355; GO:0042542; GO:0043010; GO:0043154; GO:0051403; GO:0060561; GO:2000378	GO:0005212; GO:0046872; GO:0042802; GO:0042803; GO:0005515; GO:0051082; GO:0005198; GO:0001540; GO:0044877; GO:0008017; GO:0008092	GO:0005634; GO:0005737; GO:0032991; GO:0005576; GO:0005764; GO:0005654; GO:0070062; GO:0005739; GO:0005794; GO:0005829; GO:0005886; GO:0009986; GO:0014069; GO:0015630; GO:0030018; GO:0030424; GO:0031430; GO:0031674; GO:0032432; GO:0043197; GO:0043204; GO:0043292; GO:0045202; GO:0097060; GO:0097512	1410	TRUE	0.391189	0.0032465	0.18654	chr11	111908564	111923722	15159	-	162.169	136.976	147.509	197.647	186.183	212.258	284.051	274.815	320.872	439.192	303.667	255.299	4.10223	3.47263	3.72595	4.99908	4.77013	5.36043	7.25334	7.11546	8.22411	11.1795	7.65118	6.46035
ENSG00000267952	ENST00000597384	ENSG00000267952	protein_coding	protein_coding	novel transcript	0.5473	634					TRUE	-0.852292	0.00329722	0.188745	chr19	7507052	7519622	12571	+	34.4441	26.8876	17.2331	5.90486	12.9549	10.3156	44.5745	22.384	23.8089	45.5257	25.8973	50.3982	1.46087	1.1429	0.729838	0.25041	0.556505	0.436793	1.90841	0.971727	1.02315	1.94298	1.09403	2.13829	2
ENSG00000128342	ENST00000249075; ENST00000403987	LIF	protein_coding	protein_coding	LIF interleukin 6 family cytokine [Source:HGNC Symbol;Acc:HGNC:6596]	0.5895	2232	GO:0006955; GO:0010646; GO:0023051; GO:0008284; GO:0045595; GO:0045944; GO:0042531; GO:1900182; GO:0033141; GO:0033138; GO:0043410; GO:0050731; GO:0046888; GO:0045651; GO:0001974; GO:0007260; GO:0007566; GO:0008283; GO:0008285; GO:0010628; GO:0030225; GO:0030324; GO:0033630; GO:0035019; GO:0045835; GO:0046697; GO:0048144; GO:0048146; GO:0048286; GO:0048644; GO:0048666; GO:0048711; GO:0048861; GO:…	GO:0005125; GO:0005515; GO:0008083; GO:0005102; GO:0005146	GO:0005576; GO:0005615; GO:0005829	3976	TRUE	0.251387	0.00332406	0.18957	chr22	30240453	30246759	6307	-	581.361	615.25	582.749	677.648	706.847	739.48	1482.43	1250.66	1325.01	1027.46	1562.02	1308.76	7.00385	7.42857	7.01036	8.16285	8.62493	8.89407	18.0283	15.422	16.1739	12.4558	18.7437	15.7726
ENSG00000102172	ENST00000404933; ENST00000379404; ENST00000478094; ENST00000457085	SMS	protein_coding	protein_coding	spermine synthase [Source:HGNC Symbol;Acc:HGNC:11123]	0.5029	1074	GO:0006597; GO:0006596; GO:0006595; GO:0006555; GO:0008215	GO:0016740; GO:0016768	GO:0005829; GO:0070062	6611	TRUE	-0.205856	0.00334555	0.190087	chrX	21940709	21994837	54129	+	14530	13671.3	15146	12594	12166.8	12851.9	27073.9	28239.9	28268.7	35755.8	33646.3	33385.1	363.786	343.048	378.658	315.277	308.53	321.242	684.26	723.694	717.121	900.832	839.067	836.159
ENSG00000226742	ENST00000592352; ENST00000589516; ENST00000451882; ENST00000587347; ENST00000590571	HSBP1L1	protein_coding	protein_coding	heat shock factor binding protein 1 like 1 [Source:HGNC Symbol;Acc:HGNC:37243]	0.5042	777	GO:0045892; GO:0070370	GO:0003714; GO:0005515	GO:0005634; GO:0005829	440498	TRUE	-0.37355	0.00339886	0.192401	chr18	79964582	79970822	6241	+	507.739	422.136	515.917	379.964	327.924	404.123	603.408	606.797	591.547	638.675	667.721	649.68	17.5713	14.6413	17.8284	13.1478	11.4942	13.9624	21.0797	21.4941	20.7424	22.2413	23.0164	22.4915
ENSG00000130475	ENST00000594202; ENST00000699196; ENST00000699197; ENST00000699176; ENST00000699198; ENST00000699199; ENST00000699177; ENST00000699200; ENST00000699201; ENST00000600209; ENST00000699202; ENST00000699203; ENST00000600676; ENST00000699204; ENST00000699205; ENST00000699206; ENST00000699207; ENST00000699208; ENST00000598539; ENST00000596951; ENST00000596309; ENST00000597474; ENST00000699209; ENST0000…	FCHO1	protein_coding	protein_coding	FCH and mu domain containing endocytic adaptor 1 [Source:HGNC Symbol;Acc:HGNC:29002]	0.6168	1997	GO:0072583; GO:0006897; GO:0050870; GO:0048268; GO:0050852	GO:0005515; GO:0035612	GO:0005905; GO:0005654; GO:0005829; GO:0016020; GO:0005886; GO:0005737	23149	TRUE	-0.291244	0.00342089	0.192933	chr19	17747718	17788568	40851	+	506.288	529.182	496.337	397.217	396.72	451.866	461.377	440.293	463.118	426.799	440.869	399.731	6.81718	7.14126	6.67347	5.34788	5.4104	6.07436	6.27122	6.06819	6.31836	5.78292	5.91282	5.38431
ENSG00000183628	ENST00000413981; ENST00000331444; ENST00000483718; ENST00000427407; ENST00000608842; ENST00000480608; ENST00000477156; ENST00000436645	DGCR6	protein_coding	protein_coding	DiGeorge syndrome critical region gene 6 [Source:HGNC Symbol;Acc:HGNC:2846]	0.6147	1401	GO:0007155; GO:0009887	GO:0005515; GO:0003674	GO:0005634; GO:0031012	8214	TRUE	-0.337561	0.00344756	0.193723	chr22	18906028	18914238	8211	+	430.17	355.703	436.791	323.918	326.24	315.045	564.8	300.83	334.509	402.26	365.465	379.679	8.25632	6.84222	8.37122	6.21625	6.34196	6.03674	10.9429	5.90988	6.50519	7.7691	6.98668	7.28984
ENSG00000099785	ENST00000381035; ENST00000595142; ENST00000601724; ENST00000601283; ENST00000215555; ENST00000595213; ENST00000602117; ENST00000594796	MARCHF2	protein_coding	protein_coding	membrane associated ring-CH-type finger 2 [Source:HGNC Symbol;Acc:HGNC:28038]	0.626	943	GO:0016567; GO:0006897; GO:0140374; GO:0044790; GO:0140367; GO:1905167	GO:0008270; GO:0046872; GO:0016740; GO:0005515; GO:0061630; GO:0004842	GO:0005737; GO:0016020; GO:0016021; GO:0005765; GO:0005794; GO:0031410; GO:0005783; GO:0005789; GO:0005829; GO:0005886; GO:0005768; GO:0000139; GO:0010008; GO:0005764	51257	TRUE	-0.283453	0.003467	0.194101	chr19	8413270	8439017	25748	+	705.534	614.342	725.004	565.752	549.701	562.827	425.407	436.013	453.357	439.109	371.696	387.954	20.1098	17.5494	20.6347	16.1236	15.8692	16.0158	12.24	12.7204	13.0929	12.5944	10.5525	11.0618
ENSG00000204962	ENST00000378123; ENST00000531613	PCDHA8	protein_coding	protein_coding	protocadherin alpha 8 [Source:HGNC Symbol;Acc:HGNC:8674]	0.5199	4007	GO:0007156; GO:0007155; GO:0007399	GO:0005509	GO:0016020; GO:0005886; GO:0016021; GO:0005887	56140	TRUE	-0.43588	0.00352452	0.196601	chr5	140841187	141012347	171161	+	140.215	182.853	154.399	115.871	113.073	115.165	368.662	349.004	350.176	318.987	276.027	307.67	0.940937	1.22979	1.03462	0.777478	0.768533	0.771562	2.49738	2.39722	2.38099	2.15405	1.845	2.06541
ENSG00000168539	ENST00000306960; ENST00000543973; ENST00000536524	CHRM1	protein_coding	protein_coding	cholinergic receptor muscarinic 1 [Source:HGNC Symbol;Acc:HGNC:1950]	0.6051	1773	GO:0007186; GO:0007165; GO:0046541; GO:0095500; GO:0098664; GO:0060078; GO:0007268; GO:0040012; GO:0050890; GO:0007399; GO:0007187; GO:0007205; GO:0007197; GO:0007207; GO:0007213; GO:0043270; GO:0007274; GO:0060251; GO:0090316	GO:0004930; GO:0016907; GO:0005515; GO:0030594; GO:0004435; GO:0004993; GO:0099529	GO:0016021; GO:0016020; GO:0005886; GO:0005887; GO:0070161; GO:0045202; GO:0030054; GO:0045211; GO:0030425; GO:0014069; GO:0032279; GO:0043679; GO:0098685; GO:0098978; GO:0098981; GO:0099055; GO:0099056; GO:0099061	1128	TRUE	-0.639259	0.00361919	0.201148	chr11	62908679	62921807	13129	-	25.4983	27.3952	25.4953	15.6863	11.9071	11.7378	24.3821	20.8085	32.0007	21.7876	23.441	17.5114	0.386712	0.416403	0.386104	0.237872	0.182903	0.177724	0.373283	0.323018	0.491747	0.332509	0.354105	0.265677	2
ENSG00000158711	ENST00000616704; ENST00000617725; ENST00000357992; ENST00000289703; ENST00000468523	ELK4	protein_coding	protein_coding	ETS transcription factor ELK4 [Source:HGNC Symbol;Acc:HGNC:3326]	0.4618	3211	GO:0006355; GO:0006357; GO:0000122; GO:0030154; GO:0045944; GO:0070932	GO:0003677; GO:0003700; GO:0043565; GO:0005515; GO:0000981; GO:0003682; GO:0000978; GO:1990837; GO:0001228	GO:0005634; GO:0005654; GO:0005829; GO:0000785	2005	TRUE	0.277793	0.00365123	0.202193	chr1	205597556	205632011	34456	-	3709.19	4037.82	3262.78	4430.72	4713.85	4214.2	5605.52	4588.25	5319.09	4640.41	5634.67	4752.35	31.0616	33.8887	27.2835	37.0993	39.9815	35.2325	47.386	39.3281	45.1323	39.1037	46.9993	39.8115
ENSG00000109906	ENST00000682278; ENST00000335953; ENST00000684612; ENST00000682810; ENST00000683233; ENST00000541602; ENST00000544220; ENST00000684295; ENST00000535700; ENST00000683318; ENST00000392996; ENST00000682971; ENST00000682697; ENST00000683554; ENST00000539918; ENST00000683006; ENST00000545851; ENST00000682218; ENST00000535379; ENST00000535509	ZBTB16	protein_coding	protein_coding	zinc finger and BTB domain containing 16 [Source:HGNC Symbol;Acc:HGNC:12930]	0.565	3509	GO:0016567; GO:0006915; GO:0000122; GO:0045944; GO:0045893; GO:0051216; GO:0006357; GO:0045892; GO:0032332; GO:0045638; GO:0030097; GO:0001823; GO:0045600; GO:0007417; GO:0045778; GO:0061036; GO:0030099; GO:0001501; GO:0006355; GO:0008283; GO:0008285; GO:0009880; GO:0009952; GO:0034504; GO:0035116; GO:0035136; GO:0035137; GO:0042733; GO:0043065; GO:0043931; GO:0048133; GO:0051138	GO:0005515; GO:0046872; GO:0003677; GO:0042803; GO:0042802; GO:0001227; GO:0000978; GO:0001228; GO:0001222; GO:0003690; GO:0003700; GO:0008022; GO:0019904	GO:0005634; GO:0016607; GO:0032991; GO:0016605; GO:0005829; GO:0016604; GO:0017053; GO:0001673; GO:0005886	7704	TRUE	-0.323466	0.00372793	0.205696	chr11	114059041	114256765	197725	+	794.843	791.159	645.816	604.601	612.979	559.5	560.954	558.773	552.087	479.427	425.207	430.383	6.09092	6.07615	4.94172	4.63252	4.75759	4.28041	4.33928	4.38277	4.28662	3.69693	3.24549	3.29923
ENSG00000111331	ENST00000679812; ENST00000680090; ENST00000681346; ENST00000681002; ENST00000681572; ENST00000680230; ENST00000679505; ENST00000680044; ENST00000680966; ENST00000548514; ENST00000681497; ENST00000551007; ENST00000681665; ENST00000681594; ENST00000228928; ENST00000679547; ENST00000681134; ENST00000679517; ENST00000681764; ENST00000679912; ENST00000680438; ENST00000681147; ENST00000681527; ENST0000…	OAS3	protein_coding	protein_coding	2'-5'-oligoadenylate synthetase 3 [Source:HGNC Symbol;Acc:HGNC:8088]	0.5441	4612	GO:0002376; GO:0045087; GO:0051607; GO:0009615; GO:0045071; GO:0006139; GO:0032760; GO:0042742; GO:0032728; GO:0060339; GO:0060700; GO:0071639; GO:0071659; GO:2000342; GO:0071650; GO:0035395; GO:0039529; GO:0039530	GO:0003725; GO:0016779; GO:0001730; GO:0003723; GO:0046872; GO:0000166; GO:0005524; GO:0016740; GO:0005515	GO:0005737; GO:0005829; GO:0005886; GO:0005634; GO:0005654; GO:0005615; GO:0016020; GO:0043231	4940	TRUE	0.243879	0.00376102	0.206775	chr12	112938051	112976460	38410	+	1668.2	1740.98	1481.45	1865.59	2017.01	1914.8	1529.06	1629.64	1552.16	1331.47	1514.64	1391.66	9.72624	10.1731	8.62484	10.8758	11.9109	11.1456	8.99934	9.72519	9.16935	7.81167	8.79599	8.11681
ENSG00000159388	ENST00000475157; ENST00000290551	BTG2	protein_coding	protein_coding	BTG anti-proliferation factor 2 [Source:HGNC Symbol;Acc:HGNC:1131]	0.5164	2002	GO:0017148; GO:0008285; GO:0031175; GO:0006281; GO:0006974; GO:0045930; GO:0060213; GO:0000122; GO:0006479; GO:0008306; GO:0009612; GO:0009952; GO:0010033; GO:0010243; GO:0014070; GO:0021542; GO:0021954; GO:0030182; GO:0035914; GO:0043066; GO:0043434; GO:0043524; GO:0051602; GO:0061351; GO:2000178	GO:0005515; GO:0003714	GO:0005634; GO:0005737; GO:0005829; GO:0070062	7832	TRUE	0.175547	0.00379832	0.206908	chr1	203305491	203309602	4112	+	3465.72	3588.77	3648.56	4048.1	3981.29	4072.03	2611.32	2386.51	2340.38	2061.79	2318.52	2296.77	46.5495	48.3091	48.934	54.365	54.1606	54.6028	35.4055	32.8092	31.8502	27.8665	31.0178	30.8598
ENSG00000182053	ENST00000622138; ENST00000332682	TRIM49B	protein_coding	protein_coding	tripartite motif containing 49B [Source:HGNC Symbol;Acc:HGNC:42955]	0.4252	1928	GO:0045087; GO:0016567; GO:0010468	GO:0005515; GO:0008270; GO:0046872; GO:0061630	GO:0005737	283116	TRUE	-0.78771	0.00380563	0.206908	chr11	49027501	49038451	10951	+	17.9543	16.1008	16.7356	2.53181	6.84493	7.86749	205.186	168.035	181.538	168.412	163.995	172.824	0.250406	0.225055	0.23307	0.0353066	0.096691	0.109546	2.88879	2.39877	2.56538	2.36357	2.27818	2.41123	5
ENSG00000006210	ENST00000563383; ENST00000006053; ENST00000564948; ENST00000565912	CX3CL1	protein_coding	protein_coding	C-X3-C motif chemokine ligand 1 [Source:HGNC Symbol;Acc:HGNC:10647]	0.6028	3239	GO:0006955; GO:0060326; GO:0019221; GO:0050902; GO:0007155; GO:0006935; GO:0006954; GO:0006952; GO:0007186; GO:0030593; GO:0032914; GO:0042060; GO:0048247; GO:0060055; GO:0097192; GO:2001240; GO:0050729; GO:0045944; GO:0002548; GO:0043547; GO:0048245; GO:0070098; GO:0070374; GO:0071346; GO:0071347; GO:0071356; GO:0051092; GO:0008284; GO:0033622; GO:0030336; GO:0043123; GO:0048167; GO:0001774; GO:…	GO:0008009; GO:0005125; GO:0005515; GO:0005102; GO:0031737; GO:0048020; GO:0005178; GO:0042056; GO:0045237	GO:0005576; GO:0016020; GO:0016021; GO:0005615; GO:0005886; GO:0009986; GO:0043005; GO:0043025; GO:0044297; GO:0048471; GO:0042995	6376	TRUE	-0.42695	0.00382124	0.206908	chr16	57372477	57385044	12568	+	183.608	171.242	179.379	110.873	131.413	147.898	198.812	187.002	185.29	215.348	212.708	181.674	1.52428	1.42478	1.48701	0.920336	1.10498	1.2258	1.66612	1.58902	1.55858	1.799	1.75888	1.50877
ENSG00000233802	ENST00000623787; ENST00000526396	TRIM49D2	protein_coding	protein_coding	tripartite motif containing 49D2 [Source:HGNC Symbol;Acc:HGNC:37217]	0.4587	1531	GO:0045087; GO:0016567; GO:0010468	GO:0005515; GO:0008270; GO:0046872; GO:0061630	GO:0005737	729384	TRUE	-1.72423	0.00382311	0.206908	chr11	89924064	89933063	9000	+	0	39.8051	40.8046	0	0	3.01654	736.529	672.828	723.598	561.883	673.35	699.119	0	0.700666	0.715627	0	0	0.0528935	13.0584	12.0955	12.8769	9.93054	11.7796	12.2833	5
ENSG00000145569	ENST00000274217; ENST00000513825; ENST00000506258	OTULINL	protein_coding	protein_coding	OTU deubiquitinase with linear linkage specificity like [Source:HGNC Symbol;Acc:HGNC:25629]	0.4116	2668		GO:0005515	GO:0005634; GO:0005737; GO:0016020; GO:0005783; GO:0005789; GO:0005635; GO:0042406	54491	TRUE	-0.220317	0.00383114	0.206908	chr5	14581792	14616180	34389	+	1563.54	1559.07	1413.59	1353.2	1262.46	1275.93	1454.86	1597.65	1565.42	1608.21	1486.8	1598.54	15.7583	15.7481	14.2263	13.6366	12.8871	12.8383	14.8016	16.4813	15.9858	16.3102	14.9256	16.1168
ENSG00000105289	ENST00000590545; ENST00000541714; ENST00000539908; ENST00000587912; ENST00000589378; ENST00000587686; ENST00000591493; ENST00000586032; ENST00000587641	TJP3	protein_coding	protein_coding	tight junction protein 3 [Source:HGNC Symbol;Acc:HGNC:11829]	0.6157	1685	GO:0045216; GO:0098609; GO:0035633; GO:0090557; GO:0150105; GO:1905605	GO:0005515; GO:0050839	GO:0005923; GO:0005634; GO:0016020; GO:0005654; GO:0005886; GO:0070161; GO:0030054; GO:0070160	27134	TRUE	-0.298284	0.00387716	0.208657	chr19	3708362	3750813	42452	+	360.035	344.723	392.445	302.223	300.924	285.619	84.1183	66.7304	84.7587	73.3898	58.6025	63.5943	5.74553	5.51338	6.25362	4.82235	4.86387	4.55047	1.35508	1.08998	1.37049	1.17852	0.931493	1.01522
ENSG00000196954	ENST00000525116; ENST00000444739; ENST00000393150; ENST00000533252; ENST00000529565; ENST00000530309; ENST00000533730; ENST00000534356; ENST00000529183; ENST00000524843; ENST00000531333; ENST00000417440; ENST00000531546	CASP4	protein_coding	protein_coding	caspase 4 [Source:HGNC Symbol;Acc:HGNC:1505]	0.4282	1130	GO:0006508; GO:0042981; GO:0012501; GO:0016540; GO:0002376; GO:0045087; GO:0006954; GO:0050830; GO:0050729; GO:0006915; GO:0050727; GO:0070059; GO:0070269; GO:1903265; GO:0097193; GO:1904646; GO:2000494	GO:0004197; GO:0008233; GO:0008234; GO:0016787; GO:0005515; GO:0050700; GO:0097199	GO:0005737; GO:0016020; GO:0032991; GO:0005783; GO:0005789; GO:0005829; GO:0005886; GO:0005739; GO:0005576; GO:0061702; GO:0097169; GO:0072557; GO:0072559	837	TRUE	-0.525285	0.00394927	0.211198	chr11	104942866	104969366	26501	-	199.585	171.898	187.718	97.255	128.172	154.547	675.415	728.478	672.861	585.085	576.983	628.517	4.74934	4.09959	4.46046	2.31401	3.08915	3.67157	16.2243	17.7433	16.2232	14.0101	13.6757	14.9616	2
ENSG00000128591	ENST00000325888; ENST00000346177; ENST00000388853	FLNC	protein_coding	protein_coding	filamin C [Source:HGNC Symbol;Acc:HGNC:3756]	0.6285	6257	GO:0030036; GO:0007010; GO:0045214; GO:0055001	GO:0005515; GO:0003779; GO:0051015; GO:0008092; GO:0030506	GO:0005737; GO:0016020; GO:0005829; GO:0005886; GO:0043232; GO:0005856; GO:0005925; GO:0030018; GO:0042383; GO:0043034; GO:0016528	2318	TRUE	0.266345	0.00395202	0.211198	chr7	128830406	128859274	28869	+	10167.9	10883.9	9001.07	12064.8	12786.2	11326.9	10202.7	11675.3	11531.5	13284.1	12772.7	11658.3	43.6969	46.8776	38.6261	51.8427	55.6545	48.5977	44.2612	51.3567	50.2123	57.4471	54.6739	50.1196
ENSG00000225968	ENST00000561626; ENST00000688716; ENST00000691883; ENST00000424383	ELFN1	protein_coding	protein_coding	extracellular leucine rich repeat and fibronectin type III domain containing 1 [Source:HGNC Symbol;Acc:HGNC:33154]	0.6475	3016	GO:0043086; GO:0050808	GO:0005515; GO:0004864	GO:0016020; GO:0016021; GO:0042995; GO:0030425; GO:0005615; GO:0031012; GO:0060076	392617	TRUE	-0.232838	0.00399134	0.212201	chr7	1665745	1747946	82202	+	725.728	745.378	712.189	635.818	595.353	623.081	646.125	607.975	651.378	604.1	512.774	492.482	6.47035	6.66029	6.3404	5.66804	5.3761	5.54603	5.81513	5.54818	5.88426	5.41975	4.55364	4.39238
ENSG00000197961	ENST00000320451; ENST00000586602; ENST00000591447	ZNF121	protein_coding	protein_coding	zinc finger protein 121 [Source:HGNC Symbol;Acc:HGNC:12904]	0.4121	4903	GO:0006357	GO:0046872; GO:0003677; GO:0005515; GO:0000981; GO:0000978	GO:0005634	7675	TRUE	0.187392	0.00399855	0.212201	chr19	9560329	9584504	24176	-	3102.35	3191.75	3194.64	3444.26	3740.95	3630.84	10421.3	7833.99	9270.48	7837.11	11364.5	9781.93	17.0143	17.5434	17.4949	18.8871	20.7799	19.8799	57.6945	43.9761	51.5146	43.251	62.0801	53.6665
ENSG00000164929	ENST00000438105; ENST00000309982; ENST00000297574; ENST00000306391; ENST00000330955; ENST00000519507; ENST00000517863; ENST00000523754; ENST00000521926	BAALC	protein_coding	protein_coding	BAALC binder of MAP3K1 and KLF4 [Source:HGNC Symbol;Acc:HGNC:14333]	0.5353	1073			GO:0005737; GO:0016020; GO:0005654; GO:0005829; GO:0045121; GO:0043005; GO:0045202; GO:0014069; GO:0016528	79870	TRUE	-0.341147	0.00403382	0.213332	chr8	103140713	103230305	89593	+	281.501	263.679	306.854	229.02	204.585	233.777	347.445	360.201	379.685	451.806	418.741	374.192	7.05448	6.62252	7.67866	5.7386	5.19275	5.84885	8.78943	9.23935	9.64081	11.3934	10.4522	9.3807
ENSG00000113916	ENST00000621333; ENST00000406870; ENST00000419510; ENST00000232014; ENST00000450123; ENST00000479110; ENST00000430339; ENST00000480458; ENST00000438077; ENST00000470319; ENST00000496823	BCL6	protein_coding	protein_coding	BCL6 transcription repressor [Source:HGNC Symbol;Acc:HGNC:1001]	0.5019	1764	GO:0000122; GO:0006974; GO:0002376; GO:0006954; GO:0006357; GO:0001817; GO:0043065; GO:0045892; GO:0050776; GO:0045595; GO:0042127; GO:0030308; GO:0045591; GO:0050727; GO:0002682; GO:0002634; GO:0002903; GO:0042092; GO:1903464; GO:0000902; GO:0001953; GO:0002317; GO:0002467; GO:0002829; GO:0006366; GO:0007160; GO:0007266; GO:0007283; GO:0008104; GO:0008283; GO:0016575; GO:0021859; GO:0030036; GO:…	GO:0005515; GO:0046872; GO:0003677; GO:0003700; GO:0043565; GO:0042802; GO:0001227; GO:0000978; GO:1990837; GO:0003682; GO:0001222; GO:0140297; GO:0000977; GO:0001161; GO:0031490	GO:0005634; GO:0005794; GO:0005654; GO:0005730; GO:0005657; GO:0042382	604	TRUE	0.228962	0.00406289	0.214128	chr3	187721377	187745725	24349	-	939.357	896.051	869.572	1010.2	1069.47	1097.48	1739.66	1614.45	1736.69	1418.49	1583.33	1411.98	14.3191	13.6893	13.2361	15.3971	16.5118	16.702	26.7695	25.1896	26.8233	21.7585	24.0401	21.5312
ENSG00000196693	ENST00000462075; ENST00000486187; ENST00000465206; ENST00000613419; ENST00000359467; ENST00000476796; ENST00000493285; ENST00000486614	ZNF33B	protein_coding	protein_coding	zinc finger protein 33B [Source:HGNC Symbol;Acc:HGNC:13097]	0.4535	2008	GO:0006355; GO:0045944; GO:0006357	GO:0046872; GO:0003677; GO:0005515; GO:0000978; GO:0001228	GO:0005634	7582	TRUE	0.237859	0.00412656	0.216563	chr10	42574185	42638570	64386	-	963.82	1008.99	875.479	1105.52	1142.11	1115.67	2460.75	2359.78	2645.17	3184.25	3074.96	2797.83	12.9068	13.5416	11.7067	14.8025	15.4906	14.9157	33.2643	32.3448	35.8906	42.9087	41.0147	37.4798
ENSG00000159167	ENST00000290271; ENST00000524323	STC1	protein_coding	protein_coding	stanniocalcin 1 [Source:HGNC Symbol;Acc:HGNC:11373]	0.439	2808	GO:0007165; GO:0060348; GO:0006874; GO:0030336; GO:0010596; GO:0044070; GO:0090280; GO:0001886; GO:0035988; GO:0001503; GO:0003421; GO:0007566; GO:0014070; GO:0033280; GO:0046697; GO:0051926; GO:0071320; GO:0071385; GO:0071456; GO:0086004; GO:1903403	GO:0005179; GO:0005515; GO:0042802	GO:0005576; GO:0005634; GO:0005737; GO:0005615; GO:0016324	6781	TRUE	0.345938	0.00415031	0.216563	chr8	23841929	23854806	12878	-	226.455	236.316	210.336	260.392	291.182	311.051	1925.36	1966.75	1905.49	1704.02	1765.53	1859.91	2.16855	2.268	2.01127	2.49323	2.82417	2.97374	18.6118	19.2774	18.4884	16.4202	16.84	17.817
ENSG00000180730	ENST00000319420	SHISA2	protein_coding	protein_coding	shisa family member 2 [Source:HGNC Symbol;Acc:HGNC:20366]	0.5342	3845	GO:0030178; GO:0040037	GO:0005515	GO:0016020; GO:0016021; GO:0005783; GO:0005789	387914	TRUE	-0.258593	0.00418665	0.216563	chr13	26044597	26052016	7420	-	1051.63	1150.19	1193.7	1029.19	917.268	891.131	1279.99	1241.09	1269.62	1225.85	1122.47	1175.73	7.35448	8.06157	8.33588	7.19663	6.49716	6.22177	9.03616	8.88386	8.99635	8.62666	7.81885	8.22529
ENSG00000181444	ENST00000484747; ENST00000302017	ZNF467	protein_coding	protein_coding	zinc finger protein 467 [Source:HGNC Symbol;Acc:HGNC:23154]	0.632	1878	GO:0006357; GO:0006355	GO:0046872; GO:0003677; GO:0005515; GO:0000981; GO:0000978	GO:0005634	168544	TRUE	-0.273329	0.00418897	0.216563	chr7	149764182	149773588	9407	-	782.287	763.641	727.526	682.876	572.791	621.123	502.271	400.464	432.443	509.141	457.1	439.631	11.201	10.9583	10.4017	9.77639	8.30663	8.87873	7.25968	5.86899	6.27369	7.33575	6.51897	6.29698
ENSG00000159640	ENST00000583336; ENST00000584529; ENST00000582678; ENST00000290866; ENST00000428043; ENST00000579462; ENST00000582627; ENST00000580318; ENST00000579726; ENST00000290863; ENST00000582005; ENST00000578839; ENST00000413513; ENST00000579314; ENST00000579204; ENST00000584865; ENST00000582761; ENST00000577418; ENST00000583645; ENST00000578679; ENST00000582244	ACE	protein_coding	protein_coding	angiotensin I converting enzyme [Source:HGNC Symbol;Acc:HGNC:2707]	0.6053	1600	GO:0006508; GO:0001822; GO:0003081; GO:0019229; GO:0048167; GO:1900086; GO:2000170; GO:0008217; GO:0042445; GO:0014910; GO:0002003; GO:0001974; GO:0002019; GO:0002446; GO:0050482; GO:0060047; GO:0010814; GO:0010815; GO:0042447; GO:0001666; GO:0002474; GO:0003084; GO:0006518; GO:0007283; GO:0007420; GO:0007565; GO:0007568; GO:0008584; GO:0009410; GO:0009792; GO:0010608; GO:0010629; GO:0019233; GO:…	GO:0008237; GO:0008241; GO:0046872; GO:0008233; GO:0016787; GO:0004180; GO:0004222; GO:0005516; GO:0004175; GO:0008270; GO:0051019; GO:0031404; GO:0008238; GO:0008240; GO:0031434; GO:0031711; GO:0070573; GO:1901363; GO:0005515	GO:0016020; GO:0005615; GO:0005737; GO:0016021; GO:0005886; GO:0005576; GO:0070062; GO:0009897; GO:0005764; GO:0005768; GO:0009925; GO:0031526; GO:0031982; GO:0097225; GO:0005887	1636	TRUE	0.19764	0.00418959	0.216563	chr17	63477061	63498380	21320	+	1219.85	1317.25	1234.7	1448.62	1471.75	1411.57	1393.25	1280.9	1316.64	1177.45	1263.68	1194.47	20.5008	22.1869	20.7202	24.3426	25.0517	23.6837	23.6366	22.0339	22.4201	19.9125	21.1535	20.0815
ENSG00000075651	ENST00000351298; ENST00000463281; ENST00000356327; ENST00000446289; ENST00000465816; ENST00000467432; ENST00000471075; ENST00000481505; ENST00000498278; ENST00000475273; ENST00000440204; ENST00000418087; ENST00000627725; ENST00000489995; ENST00000460926; ENST00000497307	PLD1	protein_coding	protein_coding	phospholipase D1 [Source:HGNC Symbol;Acc:HGNC:9067]	0.4305	1456	GO:0006629; GO:0016042; GO:0006935; GO:0007264; GO:0032534; GO:0007265; GO:0006654; GO:0009395; GO:0048017; GO:0060627; GO:0045727; GO:0098693	GO:0003824; GO:0035091; GO:0016787; GO:0005515; GO:0004630; GO:0070290	GO:0005737; GO:0016020; GO:0005765; GO:0005794; GO:0005783; GO:0005789; GO:0043231; GO:0005768; GO:0012505; GO:0016324; GO:0000139; GO:0048471; GO:0031902; GO:0005886; GO:0035579; GO:0070821; GO:0030139; GO:0098981; GO:0043229	5337	TRUE	-0.269514	0.0041941	0.216563	chr3	171600404	171810950	210547	-	1355.69	1229.2	1119.6	1010.08	1068.87	991.617	1079.55	1207.91	1140.25	1042.71	966.454	1051.97	25.0372	22.7515	20.6469	18.652	19.9934	18.2832	20.1259	22.8332	21.3369	19.3778	17.778	19.4349
ENSG00000176532	ENST00000319694; ENST00000450427	PRR15	protein_coding	protein_coding	proline rich 15 [Source:HGNC Symbol;Acc:HGNC:22310]	0.5604	1078		GO:0005515		222171	TRUE	-0.376611	0.00423964	0.218177	chr7	29563835	29567293	3459	+	155.03	147.249	152.972	107.712	116.906	119.334	62.1744	77.4935	60.542	58.4824	58.6024	58.986	3.86707	3.68112	3.81019	2.68645	2.95353	2.97177	1.56555	1.97853	1.53013	1.46794	1.456	1.47187
ENSG00000144015	ENST00000272395	TRIM43	protein_coding	protein_coding	tripartite motif containing 43 [Source:HGNC Symbol;Acc:HGNC:19015]	0.4438	1699	GO:0045087; GO:0016567; GO:0010468	GO:0005515; GO:0008270; GO:0046872; GO:0061630	GO:0005737	129868	TRUE	-0.707013	0.00434537	0.222839	chr2	95592001	95599778	7778	+	27.8567	19.8323	28.9079	8.66108	11.4261	14.5002	417.089	426.727	439.137	439.046	356.183	333.858	0.440881	0.314577	0.456853	0.13706	0.18316	0.229112	6.66361	6.91278	7.04201	6.99228	5.61491	5.28578	5
ENSG00000250722	ENST00000514985; ENST00000512980; ENST00000511224; ENST00000506577; ENST00000507920; ENST00000509276; ENST00000514218; ENST00000513303; ENST00000514403; ENST00000510965; ENST00000505309; ENST00000510650; ENST00000506078; ENST00000515626; ENST00000508937	SELENOP	protein_coding	protein_coding	selenoprotein P [Source:HGNC Symbol;Acc:HGNC:10751]	0.4071	1209	GO:0006979; GO:0001887; GO:0007420; GO:0007626; GO:0009791; GO:0019953; GO:0040008	GO:0008430	GO:0005576; GO:0070062; GO:0031089; GO:0005615; GO:0016020; GO:0016021	6414	TRUE	-0.187689	0.0043897	0.222839	chr5	42799880	42887392	87513	-	2308.12	2189.34	2329.17	2016.21	1926.83	2053.14	1803.07	1827.51	1862.11	1693.72	1622.75	1668.2	51.3355	48.8017	51.7284	44.8376	43.4052	45.5891	40.4818	41.6034	41.9633	37.9068	35.9492	37.1162
ENSG00000026652	ENST00000320285; ENST00000366911; ENST00000437165; ENST00000436279; ENST00000624499; ENST00000366905	AGPAT4	protein_coding	protein_coding	1-acylglycerol-3-phosphate O-acyltransferase 4 [Source:HGNC Symbol;Acc:HGNC:20885]	0.4892	4001	GO:0006629; GO:0008654; GO:0016024; GO:0006654; GO:0006644	GO:0016746; GO:0016740; GO:0005515; GO:0003841; GO:0042171	GO:0016020; GO:0016021; GO:0005783; GO:0005789; GO:0012505; GO:0005741	56895	TRUE	0.189546	0.00441119	0.222839	chr6	161129967	161274061	144095	-	1468.7	1569.52	1518.8	1756.86	1671.32	1775.34	1550.7	1453.01	1536.04	1521.69	1614.24	1401.84	9.87077	10.5717	10.1926	11.806	11.3767	11.9119	10.5204	9.99531	10.4598	10.291	10.8059	9.42478
ENSG00000204386	ENST00000495807; ENST00000375631; ENST00000480384; ENST00000491768; ENST00000678869; ENST00000677054; ENST00000677512	NEU1	protein_coding	protein_coding	neuraminidase 1 [Source:HGNC Symbol;Acc:HGNC:7758]	0.5461	2774	GO:0006629; GO:0016042; GO:0005975; GO:0008152; GO:0006689; GO:0009313	GO:0016787; GO:0005515; GO:0016798; GO:0004308; GO:0052794; GO:0052795; GO:0052796; GO:0016997	GO:0016020; GO:0016021; GO:0005765; GO:0031410; GO:0043231; GO:0005886; GO:0030054; GO:0005764; GO:0005737; GO:0005576; GO:0043202; GO:0070062; GO:0035580	4758	TRUE	-0.212744	0.00441889	0.222839	chr6	31857659	31862905	5247	-	2673.13	2876.51	3082.8	2545.85	2381.79	2525	5428.04	5465.98	5127.62	3849.85	3796.97	4426.15	25.9119	27.9452	29.8395	24.6751	23.3842	24.4356	53.1143	54.2322	50.3616	37.5526	36.6601	42.92
ENSG00000108848	ENST00000625349; ENST00000508045; ENST00000508218; ENST00000506686; ENST00000509335; ENST00000504563; ENST00000393227; ENST00000240304; ENST00000505658; ENST00000505619; ENST00000508482; ENST00000510984; ENST00000507200; ENST00000513025; ENST00000507503; ENST00000511068; ENST00000504065; ENST00000509487; ENST00000511974; ENST00000513969; ENST00000503728; ENST00000512549; ENST00000503798	LUC7L3	protein_coding	protein_coding	LUC7 like 3 pre-mRNA splicing factor [Source:HGNC Symbol;Acc:HGNC:24309]	0.4378	1056	GO:0006376; GO:0006397; GO:0008380	GO:0003729; GO:0003723; GO:0003677; GO:0005515	GO:0005685; GO:0016607; GO:0005654; GO:0005634; GO:0071004	51747	TRUE	0.194137	0.00442366	0.222839	chr17	50719565	50756219	36655	+	6434.75	6161.63	6216	6815.16	7278.01	7450.47	15116.9	9498.68	13192.1	11333	17184.8	14025.2	163.852	157.246	158.052	173.518	187.704	189.404	388.574	247.569	340.36	290.391	435.856	357.261
ENSG00000132561	ENST00000521689; ENST00000254898; ENST00000524308; ENST00000523490; ENST00000522025; ENST00000520160; ENST00000520016; ENST00000518154; ENST00000521041; ENST00000519585; ENST00000518238; ENST00000522270; ENST00000521952; ENST00000517321; ENST00000518370; ENST00000519582; ENST00000523561; ENST00000522135	MATN2	protein_coding	protein_coding	matrilin 2 [Source:HGNC Symbol;Acc:HGNC:6908]	0.481	1638	GO:0030198; GO:0008150	GO:0005509; GO:0005515; GO:0005201	GO:0005576; GO:0062023; GO:0031012	4147	TRUE	-0.272153	0.00444055	0.222839	chr8	97868840	98036724	167885	+	507.926	452.02	486.232	414.117	392.933	387.391	357.208	344.421	317.413	430.048	355.887	360.368	8.33819	7.4369	7.97044	6.79738	6.53325	6.34899	5.91945	5.78724	5.2796	7.10404	5.81917	5.91797
ENSG00000090013	ENST00000643519; ENST00000263368; ENST00000595483; ENST00000643596; ENST00000601346; ENST00000597870	BLVRB	protein_coding	protein_coding	biliverdin reductase B [Source:HGNC Symbol;Acc:HGNC:1063]	0.6147	870	GO:0042167	GO:0016491; GO:0005515; GO:0004074; GO:0106276; GO:0106277; GO:0016646; GO:0042602	GO:0043231; GO:0005654; GO:0005829; GO:0005886; GO:0005737; GO:0070062	645	TRUE	-0.297313	0.00446472	0.222839	chr19	40447765	40465764	18000	-	2044.97	2199.6	2616	1935.69	1721.17	1926.95	1411.72	1423.59	1485.87	1222.51	1084.68	1148.39	63.1906	68.1197	80.7181	59.8066	53.8676	59.4457	44.0357	45.0257	46.5213	38.0134	33.3845	35.4985
ENSG00000189184	ENST00000344876; ENST00000412923; ENST00000507846; ENST00000511115; ENST00000510305; ENST00000611581; ENST00000620262; ENST00000617302	PCDH18	protein_coding	protein_coding	protocadherin 18 [Source:HGNC Symbol;Acc:HGNC:14268]	0.4383	2592	GO:0007156; GO:0007155; GO:0007399; GO:0007420	GO:0005509; GO:0005515	GO:0016020; GO:0005886; GO:0016021; GO:0005887	54510	TRUE	-0.327913	0.00447484	0.222839	chr4	137518918	137532494	13577	-	450.81	437.182	375.145	359.739	317.161	322.788	373.047	310.691	306.169	313.053	311.125	317.972	4.67674	4.54543	3.88612	3.73151	3.33249	3.34312	3.90664	3.29906	3.21823	3.26802	3.21487	3.29985
ENSG00000172602	ENST00000550607; ENST00000309739; ENST00000548445; ENST00000649147; ENST00000553260; ENST00000551243	RND1	protein_coding	protein_coding	Rho family GTPase 1 [Source:HGNC Symbol;Acc:HGNC:18314]	0.5306	1268	GO:0007264; GO:0016477; GO:0007015; GO:0008360; GO:0007163; GO:0030865; GO:0032956; GO:0007162; GO:0016322	GO:0005525; GO:0003924; GO:0000166; GO:0005515; GO:0005102; GO:0019901	GO:0043231; GO:0005886; GO:0015629; GO:0005737; GO:0016020; GO:0005856; GO:0005912; GO:0031410; GO:0005938; GO:0042995	27289	TRUE	0.333464	0.00447676	0.222839	chr12	48857145	48865870	8726	-	215.219	234.022	267.723	305.364	302.018	306.16	334.21	353.057	315.705	303.902	285.566	273.737	4.56401	4.97376	5.66917	6.47486	6.4869	6.48184	7.15442	7.6634	6.78349	6.48509	6.03184	5.80704
ENSG00000198796	ENST00000361673; ENST00000589204; ENST00000587842; ENST00000587399; ENST00000590662; ENST00000590642	ALPK2	protein_coding	protein_coding	alpha kinase 2 [Source:HGNC Symbol;Acc:HGNC:20565]	0.4595	2402	GO:0006468; GO:0016310; GO:0010468; GO:0042981; GO:0030010; GO:0003007; GO:0055013; GO:0003308; GO:1905223	GO:0005524; GO:0004674; GO:0016301; GO:0016740; GO:0106310	GO:0016020; GO:0005886; GO:0016323	115701	TRUE	0.523973	0.00448068	0.222839	chr18	58481247	58629091	147845	-	45.897	59.3563	52.8116	81.5687	88.762	70.4267	84.1186	91.8836	74.3801	80.2703	77.9018	85.7143	0.513802	0.665949	0.59035	0.913024	1.00642	0.787105	0.950591	1.05284	0.843673	0.90424	0.868637	0.959888	3
ENSG00000145147	ENST00000504154; ENST00000503823; ENST00000622093; ENST00000273739; ENST00000503837; ENST00000508824; ENST00000509099; ENST00000509394; ENST00000511508; ENST00000509941; ENST00000512993; ENST00000508541	SLIT2	protein_coding	protein_coding	slit guidance ligand 2 [Source:HGNC Symbol;Acc:HGNC:11086]	0.4389	3007	GO:0030154; GO:0006935; GO:0043086; GO:0007399; GO:0043065; GO:0030336; GO:0001933; GO:0043116; GO:0010596; GO:0007411; GO:0002042; GO:0090288; GO:0050919; GO:0060412; GO:0048754; GO:0030308; GO:0003180; GO:0003184; GO:0050772; GO:0090027; GO:0008045; GO:0048846; GO:0032870; GO:0035385; GO:0051414; GO:0061364; GO:0070100; GO:0001657; GO:0002689; GO:0010593; GO:0014912; GO:0021836; GO:0021972; GO:…	GO:0005515; GO:0005509; GO:0042803; GO:0008201; GO:0042802; GO:0048495; GO:0005095; GO:0043237; GO:0043394	GO:0005737; GO:0016020; GO:0005576; GO:0005615; GO:0070062	9353	TRUE	-0.302832	0.00452039	0.222839	chr4	20251905	20620561	368657	+	8958.06	8998.18	7104.99	6870.59	7055.47	6401	5444.52	6292.04	5485.1	5888.39	5161.28	5599.99	80.1061	80.6434	63.4429	61.4317	63.9023	57.1456	49.1474	57.5909	49.6983	52.9864	45.9714	50.0949
ENSG00000154928	ENST00000398015; ENST00000482618; ENST00000647596; ENST00000488154; ENST00000497173; ENST00000473867; ENST00000474732; ENST00000493838; ENST00000488992	EPHB1	protein_coding	protein_coding	EPH receptor B1 [Source:HGNC Symbol;Acc:HGNC:3392]	0.5559	1729	GO:0006468; GO:0007169; GO:0016310; GO:0007155; GO:0018108; GO:0007399; GO:0001525; GO:0046777; GO:0060997; GO:0060326; GO:0007411; GO:0030010; GO:0033674; GO:0048013; GO:0022008; GO:0051965; GO:0031589; GO:0046328; GO:0060996; GO:0061351; GO:0021952; GO:0031290; GO:0070372; GO:1901214; GO:0001771; GO:0014719; GO:0021545; GO:0021631; GO:0021934; GO:0048593; GO:0050804; GO:0050965; GO:1902723; GO:…	GO:0005515; GO:0005524; GO:0004672; GO:0005003; GO:0000166; GO:0016301; GO:0016740; GO:0004713; GO:0004714; GO:0005005; GO:0008046; GO:0044877	GO:0016021; GO:0016020; GO:0005783; GO:0005829; GO:0005886; GO:0042995; GO:0005768; GO:0005887; GO:0030425; GO:0031901; GO:0005576; GO:0043005; GO:0070062; GO:0043235; GO:0005737; GO:0030424; GO:0032433; GO:0045121; GO:0098978	2047	TRUE	0.273311	0.00452602	0.222839	chr3	134795260	135260467	465208	+	537.504	553.611	489.873	675.556	645.146	596.67	453.507	550.041	485.201	434.605	450.706	509.499	8.35934	8.62894	7.6075	10.505	10.1622	9.26419	7.11973	8.7558	7.64569	6.80145	6.98171	7.92663
ENSG00000204267	ENST00000652259; ENST00000698448; ENST00000374897; ENST00000705716; ENST00000698440; ENST00000698441; ENST00000698449; ENST00000485701; ENST00000464100	TAP2	protein_coding	protein_coding	transporter 2, ATP binding cassette subfamily B member [Source:HGNC Symbol;Acc:HGNC:44]	0.5138	4461	GO:0055085; GO:0015031; GO:0002376; GO:0002250; GO:0015833; GO:0019885; GO:0046967; GO:0002489; GO:0046968; GO:0001913; GO:0001916; GO:0002237; GO:0002481; GO:0002485	GO:0005524; GO:0140359; GO:0046872; GO:0000166; GO:0005515; GO:0015440; GO:0042287; GO:1904680; GO:0042605; GO:0042288; GO:0015433; GO:0042626; GO:0046978; GO:0023029; GO:0046980	GO:0016021; GO:0016607; GO:0016020; GO:0005783; GO:0005789; GO:0030176; GO:0042825; GO:0042824; GO:0030670; GO:0033116	6891	TRUE	0.20799	0.00455036	0.222839	chr6	32821833	32838739	16907	-	3618.71	3813.2	3354.33	4280.81	4186.52	4003.65	2925.14	2720.96	2723.38	2374.42	2858.79	2777.18	21.8126	23.0359	20.1896	25.8004	25.5591	24.0931	17.7987	16.7875	16.6328	14.4022	17.1638	16.746
ENSG00000228836	ENST00000698999; ENST00000487941; ENST00000617203	CT45A5	protein_coding	protein_coding	cancer/testis antigen family 45 member A5 [Source:HGNC Symbol;Acc:HGNC:33270]	0.4408	1505	GO:0034472		GO:0032039	441521	TRUE	-0.617068	0.00455348	0.222839	chrX	135775852	135785503	9652	-	31.8534	29.4038	27.9707	16.8363	18.2292	12.8681	30.3498	44.3843	22.6897	31.79	23.5186	35.0361	0.56912	0.52652	0.499022	0.300775	0.329879	0.229533	0.547385	0.811686	0.410754	0.571553	0.418542	0.62621	2
ENSG00000285976	ENST00000370651; ENST00000673217	ENSG00000285976	protein_coding	protein_coding	novel protein	0.3624	4563					TRUE	-2.00844	0.00456809	0.222839	chr6	63572472	63583587	11116	+	687.685	125.099	145.194	38.9351	64.1465	111.801	174.119	152.516	841.245	115.638	443.436	434.863	4.05251	0.738842	0.85438	0.229415	0.382866	0.657756	1.03579	0.919942	5.02299	0.685729	2.60282	2.56355	2
ENSG00000187550	ENST00000413299; ENST00000344158	SBK2	protein_coding	protein_coding	SH3 domain binding kinase family member 2 [Source:HGNC Symbol;Acc:HGNC:34416]	0.6724	1654	GO:0006468; GO:0016310; GO:0000165	GO:0005524; GO:0004672; GO:0000166; GO:0004674; GO:0016301; GO:0016740; GO:0106310; GO:0004708		646643	TRUE	0.436497	0.00456857	0.222839	chr19	55528611	55537133	8523	-	121.46	120.15	121.186	151.511	151.61	197.725	291.635	243.464	268.662	355.765	379.11	280.353	1.97462	1.95765	1.9673	2.46286	2.49641	3.20918	4.78606	4.0513	4.42549	5.82008	6.13894	4.55942
ENSG00000198205	ENST00000358697	ZXDA	protein_coding	protein_coding	zinc finger X-linked duplicated A [Source:HGNC Symbol;Acc:HGNC:13198]	0.4677	5029	GO:0006354; GO:0045893; GO:0006357	GO:0046872; GO:0005515; GO:0003713; GO:0003712; GO:0070742	GO:0005634	7789	TRUE	0.346971	0.00457808	0.222839	chrX	57905430	57910458	5029	-	147.443	139.42	137.994	175.227	190.277	184.008	4.2913	4.27413	3.0467	4.14713	3.82411	2.17411	0.788367	0.74712	0.73677	0.936811	1.03046	0.982255	0.0231623	0.0233917	0.0165059	0.0223135	0.0203663	0.0116289
ENSG00000167173	ENST00000563905; ENST00000562637; ENST00000360639; ENST00000394987; ENST00000564848; ENST00000567617; ENST00000565074	C15orf39	protein_coding	protein_coding	chromosome 15 open reading frame 39 [Source:HGNC Symbol;Acc:HGNC:24497]	0.6154	2544			GO:0005829	56905	TRUE	0.177269	0.00465154	0.225365	chr15	75195643	75212169	16527	+	2292.8	2465.56	2350.12	2732.55	2657.44	2656.65	2348	2394.4	2365.46	3031.91	3051.6	3054.37	24.2345	26.1184	24.8043	28.879	28.4492	28.034	25.0528	25.9046	25.3331	32.2479	32.1272	32.2957
ENSG00000178821	ENST00000378602; ENST00000310991; ENST00000378598; ENST00000470931; ENST00000602604; ENST00000416272	TMEM52	protein_coding	protein_coding	transmembrane protein 52 [Source:HGNC Symbol;Acc:HGNC:27916]	0.6862	736			GO:0016020; GO:0016021	339456	TRUE	-0.378251	0.00468119	0.225365	chr1	1917590	1919279	1690	-	163.189	171.22	169.362	131.765	112.576	135.963	96.3093	106.195	116.759	104.351	86.3054	101.382	5.96045	6.26767	6.17692	4.81211	4.16461	4.95784	3.55097	3.97011	4.32102	3.83533	3.13983	3.7043
ENSG00000169297	ENST00000378970; ENST00000378963	NR0B1	protein_coding	protein_coding	nuclear receptor subfamily 0 group B member 1 [Source:HGNC Symbol;Acc:HGNC:7960]	0.538	1144	GO:0000122; GO:0008584; GO:0007283; GO:0007530; GO:0030238; GO:0030325; GO:0033327; GO:0035902; GO:0035987; GO:0045892; GO:0060008; GO:0008104; GO:0043433; GO:0021983; GO:0021854; GO:0010894; GO:0008406; GO:0033144	GO:0042803; GO:0005515; GO:0003714; GO:0019904; GO:0003723; GO:0061629; GO:0016922; GO:0032448	GO:0005634; GO:0005737; GO:0016607; GO:0043231; GO:0005654; GO:0034451; GO:0000785; GO:0042788; GO:0016020	190	TRUE	-0.708841	0.00468198	0.225365	chrX	30304206	30309390	5185	-	19.3786	33.1025	32.7796	14.6405	10.8246	14.6722	48.7642	40.8993	46.7038	36.6949	39.4235	38.7095	0.455494	0.779799	0.769362	0.344083	0.257698	0.344301	1.15704	0.983979	1.11229	0.867923	0.922981	0.91019	2
ENSG00000104833	ENST00000264071; ENST00000594276; ENST00000594075; ENST00000600216; ENST00000595324; ENST00000601152; ENST00000598006; ENST00000596291; ENST00000597686; ENST00000596926; ENST00000594290; ENST00000601640; ENST00000598635	TUBB4A	protein_coding	protein_coding	tubulin beta 4A class IVa [Source:HGNC Symbol;Acc:HGNC:20774]	0.6338	734	GO:0007017; GO:0000226; GO:0000278; GO:0031115; GO:0007010	GO:0005525; GO:0000166; GO:0003924; GO:0005515; GO:0005200; GO:0005509	GO:0005874; GO:0005634; GO:0005737; GO:0045171; GO:0005856; GO:0015630; GO:0072686; GO:0005930; GO:0005829; GO:0070062; GO:0005929; GO:0033269; GO:0042995; GO:0043025; GO:0043209; GO:0005819	10382	TRUE	-0.175215	0.00469498	0.225365	chr19	6494319	6502848	8530	-	2031.95	2092.95	2049.27	1816.39	1780.38	1870.82	1755.15	1647.63	1662.61	1643.17	1903.91	1744.96	74.4293	76.8337	74.9542	66.5251	66.0514	68.414	64.8984	61.7731	61.7056	60.5659	69.4633	63.9397
ENSG00000176771	ENST00000409261; ENST00000640590; ENST00000639875; ENST00000409213; ENST00000473859; ENST00000427594; ENST00000358991	NCKAP5	protein_coding	protein_coding	NCK associated protein 5 [Source:HGNC Symbol;Acc:HGNC:29847]	0.4285	2383	GO:0008150; GO:0007019; GO:0001578		GO:0005575; GO:0035371	344148	TRUE	-0.369835	0.00470371	0.225365	chr2	132671788	133568463	896676	-	171.348	192.907	172.093	141.177	141.802	125.203	181.647	178.665	167.788	240.81	155.563	200.921	1.93349	2.18159	1.93907	1.59284	1.62063	1.41046	2.06909	2.06354	1.91835	2.73434	1.74842	2.26799
ENSG00000145623	ENST00000502536; ENST00000274276; ENST00000513831; ENST00000509237; ENST00000508882	OSMR	protein_coding	protein_coding	oncostatin M receptor [Source:HGNC Symbol;Acc:HGNC:8507]	0.4324	1809	GO:0008284; GO:0019221; GO:0002675; GO:0034097; GO:0038165; GO:0048861	GO:0005515; GO:0004896; GO:0019838; GO:0019955; GO:0004924; GO:0004923; GO:0005127	GO:0016020; GO:0016021; GO:0009897; GO:0005886; GO:0043235; GO:0016324; GO:0005900	9180	TRUE	0.214826	0.00475253	0.226193	chr5	38845858	38945596	99739	+	1272.25	1217.45	1146.69	1421.44	1458.57	1348.64	3296.92	3405.28	3088.74	3865.11	3910.54	3955.53	18.9112	18.1367	17.0201	21.1263	21.959	20.0137	49.4703	51.8096	46.5193	57.8129	57.8978	58.8175
ENSG00000100906	ENST00000697954; ENST00000697955; ENST00000697956; ENST00000697957; ENST00000553342; ENST00000216797; ENST00000554001; ENST00000697958; ENST00000557140; ENST00000697959; ENST00000557389; ENST00000697960; ENST00000697961; ENST00000557459; ENST00000697965; ENST00000555371; ENST00000697962; ENST00000697966; ENST00000557100; ENST00000556664; ENST00000555629	NFKBIA	protein_coding	protein_coding	NFKB inhibitor alpha [Source:HGNC Symbol;Acc:HGNC:7797]	0.5314	1521	GO:0045944; GO:0071356; GO:0042994; GO:0006915; GO:0007249; GO:0051247; GO:0010745; GO:0010888; GO:0010875; GO:0043392; GO:1901222; GO:0032088; GO:0006606; GO:0007219; GO:0007253; GO:0010468; GO:0031663; GO:0032495; GO:0032496; GO:0033209; GO:0034142; GO:0035994; GO:0042127; GO:0043330; GO:0045638; GO:0045746; GO:0045893; GO:0050729; GO:0070417; GO:0070427; GO:0070431	GO:0005515; GO:0031625; GO:0019899; GO:0042802; GO:0051059; GO:0008139	GO:0005634; GO:0005737; GO:0005829; GO:0005886; GO:0005654; GO:0033256	4792	TRUE	0.233283	0.00476411	0.226193	chr14	35401079	35404749	3671	-	3911.44	3449.51	3908.06	4385.88	4166.39	4714.67	2239.5	2102.37	2459.74	1912.72	1819.87	1875.58	69.15	61.119	68.9898	77.5282	74.6028	83.2129	39.9665	38.0431	44.0605	34.027	32.046	33.17
ENSG00000099889	ENST00000263207; ENST00000495096; ENST00000401994; ENST00000406522; ENST00000406259; ENST00000480792; ENST00000473551; ENST00000487793; ENST00000492625; ENST00000462319; ENST00000467828	ARVCF	protein_coding	protein_coding	ARVCF delta catenin family member [Source:HGNC Symbol;Acc:HGNC:728]	0.6647	1791	GO:0006397; GO:0008380; GO:0007155; GO:0098609; GO:0016339; GO:0007043	GO:0005515; GO:0045296	GO:0005634; GO:0005737; GO:0005886; GO:0005912; GO:0070161; GO:1990124	421	TRUE	0.259177	0.00476538	0.226193	chr22	19969896	20016823	46928	-	948.536	869.797	1004.33	1126.28	1051.07	1211.93	1119.14	898.35	1075.92	954.067	1189.1	1009.21	14.2411	13.0879	15.0569	16.9076	15.9831	18.1656	16.9614	13.8053	16.3672	14.414	17.7822	15.1575
ENSG00000213185	ENST00000368898; ENST00000462859; ENST00000368896; ENST00000489000	FAM24B	protein_coding	protein_coding	family with sequence similarity 24 member B [Source:HGNC Symbol;Acc:HGNC:23475]	0.478	676		GO:0005515	GO:0005576	196792	TRUE	-0.380274	0.00497518	0.23542	chr10	122849078	122879641	30564	-	209.085	210.03	218.531	160	139.637	182.913	381.58	308.539	360.657	344.015	334.567	289.401	8.31445	8.37054	8.67742	6.36175	5.62407	7.26171	15.3174	12.5583	14.5315	13.7659	13.2517	11.5124
ENSG00000205403	ENST00000695844; ENST00000695845; ENST00000504853; ENST00000394634; ENST00000394635; ENST00000512148; ENST00000695846; ENST00000515512; ENST00000510800; ENST00000643384	CFI	protein_coding	protein_coding	complement factor I [Source:HGNC Symbol;Acc:HGNC:5394]	0.4148	1702	GO:0006508; GO:0002376; GO:0045087; GO:0006897; GO:0006958; GO:0006956	GO:0005515; GO:0005044; GO:0004252; GO:0046872; GO:0008233; GO:0016787; GO:0008236	GO:0016020; GO:0005576; GO:0005615; GO:0070062	3426	TRUE	-0.382643	0.0050222	0.236912	chr4	109731008	109802150	71143	-	166.973	142.273	166.63	116.091	118.228	125.253	71.3557	79.4038	70.569	107.888	106.574	100.67	2.63797	2.25274	2.62873	1.83388	1.89185	1.97559	1.138	1.28404	1.12965	1.71521	1.67709	1.59103
ENSG00000149527	ENST00000609981; ENST00000449969; ENST00000378486; ENST00000419816; ENST00000343889; ENST00000278878; ENST00000473964; ENST00000462379	PLCH2	protein_coding	protein_coding	phospholipase C eta 2 [Source:HGNC Symbol;Acc:HGNC:29037]	0.6549	4411	GO:0035556; GO:0007165; GO:0006629; GO:0016042; GO:0048015; GO:0046488	GO:0004629; GO:0005509; GO:0004435; GO:0046872; GO:0016787; GO:0008081	GO:0005737; GO:0016020; GO:0005886; GO:0005575	9651	TRUE	0.797261	0.00504959	0.237242	chr1	2425980	2505532	79553	+	19.3787	14.839	8.19491	27.1895	25.979	42.0604	10.9719	12.198	9.51374	10.3204	12.786	3.68663	0.118133	0.0906602	0.0498839	0.165728	0.160402	0.25598	0.0675182	0.0761113	0.058763	0.0633085	0.0776356	0.0224819	1
ENSG00000155966	ENST00000370460; ENST00000342251; ENST00000370458; ENST00000370457; ENST00000671877; ENST00000286437; ENST00000673378	AFF2	protein_coding	protein_coding	AF4/FMR2 family member 2 [Source:HGNC Symbol;Acc:HGNC:3776]	0.4636	6096	GO:0006397; GO:0008380; GO:0043484; GO:0010468; GO:0007420; GO:0035063; GO:0007611; GO:0010629	GO:0003723; GO:0005515; GO:0002151	GO:0005634; GO:0016607	2334	TRUE	-0.282756	0.00506026	0.237242	chrX	148500617	149000663	500047	+	844.503	822.996	704.763	621.177	678.702	644.599	1142.3	1296.58	1252.35	1478.11	1271.14	1258.98	3.72513	3.63832	3.10421	2.73969	3.03221	2.83866	5.0864	5.85397	5.59722	6.56092	5.58486	5.5554
ENSG00000100078	ENST00000215885	PLA2G3	protein_coding	protein_coding	phospholipase A2 group III [Source:HGNC Symbol;Acc:HGNC:17934]	0.5854	2600	GO:0006644; GO:0050482; GO:0006629; GO:0046488; GO:0030030; GO:0043303; GO:0046470; GO:0060271; GO:0034375; GO:0043524; GO:0010744; GO:0006658; GO:0034374; GO:0046337; GO:0046471; GO:0046473; GO:0010976; GO:2001135; GO:1903595; GO:0010629; GO:0001675; GO:0002532; GO:0007288; GO:0019372; GO:0031394; GO:0032308; GO:0042116; GO:0048468; GO:0048469; GO:0060376; GO:1900017; GO:1900222	GO:0004623; GO:0046872; GO:0016787; GO:0047498; GO:0004620	GO:0005737; GO:0016020; GO:0005886; GO:0005814; GO:0005768; GO:0005576; GO:0005856; GO:0055037; GO:0005615	50487	TRUE	0.707055	0.00509398	0.237656	chr22	31134807	31140508	5702	-	4.07973	2.28293	0.910546	11.5033	12.9895	6.84703	10.9719	14.3506	12.9733	21.7876	24.5065	21.1981	0.0421932	0.0236629	0.00940333	0.118954	0.136064	0.0706965	0.114547	0.151913	0.135946	0.226745	0.252448	0.219313	3
ENSG00000198865	ENST00000388827; ENST00000361970	CCDC152	protein_coding	protein_coding	coiled-coil domain containing 152 [Source:HGNC Symbol;Acc:HGNC:34438]	0.3429	2365		GO:0005515		100129792	TRUE	-0.658301	0.00510019	0.237656	chr5	42756818	42802439	45622	+	22.4921	26.2881	35.5113	13.5948	16.2369	12.7317	9.75284	7.184	11.2435	11.4671	17.0678	5.53785	0.255732	0.299554	0.40317	0.154551	0.186981	0.144518	0.111937	0.0836048	0.129527	0.131198	0.193291	0.0629869	1
ENSG00000197747	ENST00000368811; ENST00000368809; ENST00000478574; ENST00000478348	S100A10	protein_coding	protein_coding	S100 calcium binding protein A10 [Source:HGNC Symbol;Acc:HGNC:10487]	0.4794	530	GO:0043547; GO:0051496; GO:0072659; GO:1900026; GO:0051894; GO:0001765; GO:0006900; GO:0010756; GO:0045921; GO:1905686; GO:0042789; GO:0045944; GO:0050767; GO:0051099	GO:0042803; GO:0005515; GO:0044325; GO:0005509; GO:0048306	GO:0045121; GO:0005737; GO:0005615; GO:0070062; GO:0062023; GO:0005886; GO:0090575; GO:0005576; GO:0016020; GO:0016363; GO:0098797; GO:1990665; GO:0019897	6281	TRUE	-0.2108	0.0052363	0.241843	chr1	151982915	151993859	10945	-	4116.44	3943.77	4514.49	3703.01	3447.64	3721.85	3524.44	3599.86	3462.13	4137.35	3848.59	4159.43	208.652	200.343	228.495	187.673	176.995	188.34	180.334	186.765	177.807	211.027	194.303	210.906
ENSG00000108515	ENST00000519266; ENST00000520221; ENST00000522798; ENST00000522301; ENST00000521811; ENST00000323997; ENST00000518972; ENST00000571235; ENST00000519834; ENST00000522249; ENST00000521659; ENST00000519584; ENST00000519602; ENST00000519300; ENST00000518175; ENST00000522425; ENST00000522954	ENO3	protein_coding	protein_coding	enolase 3 [Source:HGNC Symbol;Acc:HGNC:3354]	0.5734	877	GO:0006096; GO:0021762; GO:0061621	GO:0000287; GO:0016829; GO:0004634; GO:0046872	GO:0000015; GO:0005737; GO:0005829; GO:0005886; GO:0005615; GO:0070062; GO:0016020	2027	TRUE	0.373945	0.00524931	0.241843	chr17	4948092	4957131	9040	+	140.757	150.673	150.246	174.641	189.433	217.149	217.001	156.422	167.794	135.315	196.112	133.652	4.31328	4.62741	4.59738	5.35094	5.87939	6.64323	6.71256	4.90622	5.20977	4.17253	5.98577	4.09702
ENSG00000244731	ENST00000428956; ENST00000698442; ENST00000498271; ENST00000467749; ENST00000467948; ENST00000460841; ENST00000483974; ENST00000496659; ENST00000480795; ENST00000470365; ENST00000460060; ENST00000471624; ENST00000463034; ENST00000491876; ENST00000469975; ENST00000465724; ENST00000477424; ENST00000490663	C4A	protein_coding	protein_coding	complement C4A (Rodgers blood group) [Source:HGNC Symbol;Acc:HGNC:1323]	0.5956	1436	GO:0010951; GO:0002376; GO:0045087; GO:0006954; GO:0006956; GO:0006958; GO:2000427	GO:0005515; GO:0004866; GO:0001849	GO:0005576; GO:0005615; GO:0042995; GO:0030425; GO:0045202; GO:0030424; GO:0005886; GO:0070062; GO:0072562; GO:0005788; GO:0043025	720	TRUE	0.551179	0.00525576	0.241843	chr6	31982057	32002681	20625	+	55.5779	74.4274	92.4126	106.039	116.437	116.998	113.352	114.172	111.866	102.137	64.2605	98.3057	1.04072	1.39677	1.72794	1.98537	2.20831	2.18721	2.14265	2.18827	2.12244	1.92456	1.19854	1.84147	3
ENSG00000167037	ENST00000610372; ENST00000400358; ENST00000470591; ENST00000400359; ENST00000473458; ENST00000480523	SGSM1	protein_coding	protein_coding	small G protein signaling modulator 1 [Source:HGNC Symbol;Acc:HGNC:29410]	0.5507	4397	GO:0050790; GO:0090630	GO:0005096; GO:0005515; GO:0031267	GO:0005737; GO:0016020; GO:0005794; GO:0030659; GO:0031410; GO:0005829	129049	TRUE	-0.276225	0.00526774	0.241843	chr22	24806169	24927578	121410	+	508.946	471.734	448.366	372.312	396.499	406.339	278.343	261.646	280.363	238.813	224.287	195.704	3.11243	2.89127	2.73797	2.27658	2.4559	2.48085	1.7183	1.63777	1.73722	1.46962	1.36619	1.19725
ENSG00000069399	ENST00000403534; ENST00000487394; ENST00000164227; ENST00000444487; ENST00000473468; ENST00000464319; ENST00000474300; ENST00000477832; ENST00000473473	BCL3	protein_coding	protein_coding	BCL3 transcription coactivator [Source:HGNC Symbol;Acc:HGNC:998]	0.6529	865	GO:0043066; GO:0006974; GO:0045893; GO:0009615; GO:0042981; GO:0006606; GO:0045944; GO:0032717; GO:0032088; GO:0045892; GO:0045727; GO:0007249; GO:0030330; GO:0046426; GO:0042771; GO:0002268; GO:0002315; GO:0002455; GO:0002467; GO:0010225; GO:0019730; GO:0030198; GO:0032720; GO:0032729; GO:0032733; GO:0042088; GO:0042742; GO:0042832; GO:0045064; GO:0048536; GO:0051101; GO:0070231; GO:0070233; GO:…	GO:0005515; GO:0042826; GO:0030674; GO:0140297; GO:0003714; GO:0003713	GO:0005634; GO:0005737; GO:0043231; GO:0032991; GO:0005654; GO:0005829; GO:0005886; GO:0030496; GO:0048471; GO:0032996; GO:0033257	602	TRUE	0.205623	0.00527382	0.241843	chr19	44747705	44760044	12340	+	1157.62	1109.5	1091.74	1289.41	1235.08	1355.71	852.155	749.821	744.666	641.013	749.046	657.142	35.9529	34.535	33.8576	40.0411	38.8511	42.0358	26.7162	23.8361	23.4333	20.0332	23.1715	20.4165
ENSG00000285920	ENST00000661438	ENSG00000285920	protein_coding	protein_coding	novel protein	0.4666	3028	GO:0000226; GO:0000281; GO:0040001		GO:0005874; GO:0005819		TRUE	0.26194	0.00528497	0.241843	chr15	41286011	41380996	94986	+	434.883	473.09	502.403	565.627	546.04	587.107	637.868	521.055	544.167	727.684	777.475	762.794	3.86191	4.21052	4.45502	5.02234	4.91126	5.20511	5.71807	4.73613	4.89628	6.50263	6.87692	6.77628
ENSG00000088726	ENST00000314124; ENST00000435575; ENST00000435218; ENST00000476331; ENST00000428020; ENST00000480698; ENST00000264728; ENST00000485124	TMEM40	protein_coding	protein_coding	transmembrane protein 40 [Source:HGNC Symbol;Acc:HGNC:25620]	0.5247	1100			GO:0016020; GO:0016021	55287	TRUE	-0.369687	0.00530182	0.241889	chr3	12733528	12769457	35930	-	156.061	149.013	167.536	116.034	128.991	115.608	198.732	186.576	193.753	178.934	148.104	154.867	3.81494	3.65072	4.08947	2.83611	3.19368	2.82139	4.904	4.66831	4.79895	4.40151	3.60611	3.7871
ENSG00000225899	ENST00000443774; ENST00000425520	FRG2B	protein_coding	protein_coding	FSHD region gene 2 family member B [Source:HGNC Symbol;Acc:HGNC:33518]	0.4255	2094			GO:0005634	441581	TRUE	-0.607971	0.005411	0.245051	chr10	133623895	133626795	2901	-	61.4264	73.0042	62.7445	47.5604	28.4831	42.7528	89.7892	113.204	80.4622	94.9113	111.828	142.991	0.788794	0.939547	0.804548	0.610662	0.370454	0.548096	1.16392	1.48792	1.0469	1.22643	1.43033	1.83685	2
ENSG00000180616	ENST00000357585; ENST00000579323	SSTR2	protein_coding	protein_coding	somatostatin receptor 2 [Source:HGNC Symbol;Acc:HGNC:11331]	0.5407	4108	GO:0007186; GO:0007165; GO:0008285; GO:0007218; GO:0007187; GO:0071385; GO:0038170; GO:0071392; GO:0006937; GO:0007193; GO:0007283; GO:0021549; GO:0030432; GO:0030900; GO:0042594	GO:0004930; GO:0005515; GO:0030165; GO:0042923; GO:0042277; GO:0004994	GO:0016021; GO:0005737; GO:0110165; GO:0016020; GO:0005829; GO:0005886; GO:0005887; GO:0043005	6752	TRUE	0.216722	0.00541309	0.245051	chr17	73165010	73176633	11624	+	655.91	678.984	702.098	800.667	803.483	770.416	599.108	524.35	548.441	333.867	336.065	326.45	4.29337	4.45427	4.58902	5.24027	5.32685	5.03459	3.95867	3.51307	3.63739	2.1991	2.19107	2.1376
ENSG00000126804	ENST00000556818; ENST00000553583; ENST00000556965; ENST00000554015; ENST00000358738; ENST00000555321; ENST00000683701	ZBTB1	protein_coding	protein_coding	zinc finger and BTB domain containing 1 [Source:HGNC Symbol;Acc:HGNC:20259]	0.4685	1823	GO:0000122; GO:0030154; GO:0006281; GO:0006974; GO:0002376; GO:0045087; GO:0006338; GO:0006357; GO:0045582; GO:0051260; GO:0048538; GO:0034644; GO:0019985; GO:0042789; GO:0032825; GO:0002711; GO:2000176; GO:0030183; GO:0033077	GO:0005515; GO:0046872; GO:0003677; GO:0042803; GO:0001227; GO:0000978; GO:0046982; GO:0070530	GO:0005654; GO:0005813; GO:0005634; GO:0031965; GO:0016604	22890	TRUE	0.187616	0.00541921	0.245051	chr14	64503712	64533690	29979	+	1173.94	1117.49	1172.78	1328.1	1331.43	1295.07	1542.17	1420.72	1436.57	1412.75	1524.73	1509.67	17.3159	16.5199	17.2737	19.5874	19.8909	19.071	22.9625	21.4495	21.47	20.9692	22.4011	22.276
ENSG00000095303	ENST00000643810; ENST00000540753; ENST00000645132; ENST00000362012; ENST00000647067; ENST00000619306; ENST00000426608; ENST00000223423; ENST00000643576; ENST00000373698	PTGS1	protein_coding	protein_coding	prostaglandin-endoperoxide synthase 1 [Source:HGNC Symbol;Acc:HGNC:9604]	0.554	2218	GO:0006954; GO:0008217; GO:0001516; GO:0098869; GO:0006979; GO:0019371; GO:0006629; GO:0006631; GO:0006633; GO:0071704; GO:0006693; GO:0042127	GO:0046872; GO:0020037; GO:0004601; GO:0004666; GO:0016491; GO:0051213; GO:0005515; GO:0016702	GO:0005737; GO:0016020; GO:0005794; GO:0043231; GO:0005783; GO:0005789; GO:0043005; GO:0070062; GO:0001750	5742	TRUE	0.325434	0.00543891	0.245216	chr9	122370530	122395703	25174	+	297.819	263.679	239.473	329.412	333.398	348.221	198.714	201.627	217.951	205.262	182.2	204.608	3.61058	3.20377	2.899	3.9931	4.09379	4.21465	2.43188	2.50197	2.67725	2.50408	2.20014	2.48142
ENSG00000108932	ENST00000327268; ENST00000580666; ENST00000583477; ENST00000582867	SLC16A6	protein_coding	protein_coding	solute carrier family 16 member 6 [Source:HGNC Symbol;Acc:HGNC:10927]	0.4391	2165	GO:0055085; GO:0015718	GO:0022857; GO:0015293; GO:0005515; GO:0008028	GO:0016020; GO:0016021; GO:0005886; GO:0005887	9120	TRUE	0.320084	0.00549937	0.246112	chr17	68267026	68291267	24242	-	210.106	256.83	246.758	307.451	300.925	290.51	238.944	231.764	267.25	192.649	248.262	190.783	2.60955	3.19695	3.06032	3.81812	3.78551	3.60224	2.99581	2.94635	3.36318	2.40775	3.07125	2.3704
ENSG00000235194	ENST00000452015; ENST00000561426; ENST00000558058; ENST00000559314; ENST00000560913; ENST00000560073; ENST00000559942; ENST00000561178; ENST00000561437	PPP1R3E	protein_coding	protein_coding	protein phosphatase 1 regulatory subunit 3E [Source:HGNC Symbol;Acc:HGNC:14943]	0.4737	1739	GO:0005975; GO:0005977; GO:0005979; GO:0045725	GO:0005515; GO:0008157; GO:2001069; GO:0050196	GO:0000164; GO:0042587	90673	TRUE	0.283226	0.00550727	0.246112	chr14	23295652	23302859	7208	-	479.35	514.486	475.942	578.538	553.633	663.159	1326.28	964.194	1157.27	866.742	1265.12	969.746	7.41204	7.97299	7.34864	8.94467	8.67054	10.2373	20.7019	15.2602	18.1311	13.4863	19.4848	15.0002
ENSG00000137040	ENST00000259569; ENST00000485372; ENST00000623170	RANBP6	protein_coding	protein_coding	RAN binding protein 6 [Source:HGNC Symbol;Acc:HGNC:9851]	0.4099	2101	GO:0015031; GO:0006606	GO:0005515; GO:0008139; GO:0061608	GO:0005634; GO:0005737	26953	TRUE	0.240958	0.00551342	0.246112	chr9	6011025	6015625	4601	-	1847.09	2228.14	2212.63	2520.26	2536.2	2384.73	3574.42	2826.36	3229.48	2753.26	3236.99	3047	23.64	28.5801	28.2771	32.2516	32.8763	30.4706	46.18	37.0252	41.8791	35.4587	41.2647	39.011
ENSG00000166598	ENST00000549334; ENST00000681861; ENST00000550595; ENST00000680391; ENST00000680899; ENST00000680653; ENST00000680762; ENST00000614327; ENST00000681949; ENST00000680989; ENST00000679779; ENST00000680281; ENST00000540297; ENST00000640977; ENST00000680663; ENST00000681172; ENST00000681941; ENST00000548622; ENST00000679377; ENST00000681704; ENST00000681910; ENST00000681174; ENST00000680370; ENST0000…	HSP90B1	protein_coding	protein_coding	heat shock protein 90 beta family member 1 [Source:HGNC Symbol;Acc:HGNC:12028]	0.4158	2955	GO:0006457; GO:0015031; GO:0043066; GO:0030433; GO:0030970; GO:0001666; GO:0034976; GO:0034975; GO:0031247; GO:0043666; GO:0071318; GO:0051208	GO:0005524; GO:0051082; GO:0000166; GO:0016887; GO:0140662; GO:0019899; GO:0003723; GO:0005509; GO:0005515; GO:0050750; GO:0019903	GO:0042470; GO:0005783; GO:0005634; GO:0016020; GO:0032991; GO:0005789; GO:0005925; GO:0005829; GO:0005788; GO:0048471; GO:0030496; GO:0016529; GO:0033018; GO:0005576; GO:0070062; GO:0062023; GO:0071682; GO:0034663; GO:0097524	7184	TRUE	-0.173984	0.00552722	0.246112	chr12	103930107	103953931	23825	+	33456.6	33534.3	35456.2	29699.9	30380.4	30793.5	47861.4	48425.1	48166.7	46999.3	43907	44882.6	304.446	305.829	322.172	270.227	280.002	279.75	439.645	451.034	444.099	430.364	397.96	408.565
ENSG00000083123	ENST00000369760; ENST00000356489; ENST00000320393; ENST00000486968; ENST00000468520; ENST00000491328	BCKDHB	protein_coding	protein_coding	branched chain keto acid dehydrogenase E1 subunit beta [Source:HGNC Symbol;Acc:HGNC:987]	0.4124	1164	GO:0006629; GO:0009083; GO:0007584; GO:0051384; GO:0051591	GO:0016491; GO:0003824; GO:0003863; GO:0005515; GO:0044877	GO:0005654; GO:0005730; GO:0005739; GO:0005759; GO:0005947	594	TRUE	-0.295311	0.00554762	0.246112	chr6	80106647	80346270	239624	+	461.312	383.679	409.935	347.306	334.515	336.071	540.616	495.046	484.844	535.37	458.334	504.778	10.6568	8.88306	9.45616	8.02215	7.82685	7.75081	12.607	11.7055	11.3485	12.4452	10.5461	11.6651
ENSG00000184584	ENST00000330794; ENST00000507297; ENST00000512606; ENST00000650883; ENST00000502362; ENST00000652271; ENST00000652293; ENST00000651565; ENST00000652640; ENST00000651699; ENST00000514119; ENST00000652110; ENST00000652543; ENST00000509573; ENST00000511886; ENST00000503287; ENST00000502825; ENST00000515507; ENST00000511850; ENST00000503838; ENST00000514348; ENST00000514542	STING1	protein_coding	protein_coding	stimulator of interferon response cGAMP interactor 1 [Source:HGNC Symbol;Acc:HGNC:27962]	0.577	1624	GO:0002218; GO:0032481; GO:0006914; GO:0000045; GO:0002376; GO:0045087; GO:0051607; GO:0045944; GO:0051259; GO:0051091; GO:0032728; GO:0032092; GO:0016239; GO:0061709; GO:0071407; GO:0071360; GO:0002230; GO:0010468; GO:0035458; GO:0050727; GO:0060340	GO:0005515; GO:0000166; GO:0042803; GO:0042802; GO:0035438; GO:0019901; GO:0061629; GO:0061507; GO:0031625	GO:0005737; GO:0016020; GO:0016021; GO:0005794; GO:0031410; GO:0005783; GO:0005789; GO:0005654; GO:0005829; GO:0005886; GO:0005768; GO:0005739; GO:0005741; GO:0000139; GO:0048471; GO:0005776; GO:0033116; GO:0000421; GO:1902554; GO:0030667; GO:0030659; GO:1990231; GO:0005777; GO:0030176; GO:1990701	340061	TRUE	-0.243863	0.00556117	0.246112	chr5	139475533	139482935	7403	-	757.415	808.342	862.895	676.747	653.216	719.42	1140.92	1008.21	1059.29	1099.86	1154.13	1166.67	12.541	13.414	14.2667	11.204	10.9546	11.8923	19.0697	17.0869	17.7713	18.3254	19.0341	19.3243
ENSG00000147162	ENST00000699779; ENST00000699780; ENST00000699781; ENST00000699782; ENST00000488174; ENST00000373719; ENST00000699749; ENST00000699783; ENST00000699750; ENST00000699784; ENST00000699785; ENST00000373701; ENST00000472270; ENST00000498566; ENST00000444774; ENST00000455587; ENST00000699751; ENST00000459760; ENST00000462638; ENST00000466181; ENST00000474633	OGT	protein_coding	protein_coding	O-linked N-acetylglucosamine (GlcNAc) transferase [Source:HGNC Symbol;Acc:HGNC:8127]	0.4389	3521	GO:0006915; GO:0006325; GO:0006486; GO:0048511; GO:0032922; GO:0048015; GO:0006493; GO:0045944; GO:0006357; GO:0043981; GO:0043982; GO:0016485; GO:0032435; GO:0007165; GO:0000122; GO:0045893; GO:0120162; GO:1902459; GO:0031397; GO:0046626; GO:0032868; GO:0000423; GO:0006110; GO:0006111; GO:0007584; GO:0030097; GO:0030336; GO:0030512; GO:0035020; GO:0043984; GO:0045862; GO:0051571; GO:0060544; GO:…	GO:0005515; GO:0016740; GO:0016757; GO:0008289; GO:0005547; GO:0008375; GO:0016262; GO:0031490; GO:0097363	GO:0005634; GO:0005737; GO:0016020; GO:0032991; GO:0005654; GO:0005829; GO:0005886; GO:0042995; GO:0005739; GO:0000123; GO:0031966; GO:0016580; GO:0044545; GO:0017122	8473	TRUE	0.255014	0.0055715	0.246112	chrX	71533087	71575892	42806	+	6713.19	7516.55	6011.43	7889.15	8359.84	7923.97	16171.4	12195.9	13845.1	12738.9	18386.3	15904.1	51.2682	57.5308	45.8421	60.2415	64.663	60.4151	124.669	95.3331	107.132	97.8963	139.859	121.502
ENSG00000005108	ENST00000423059; ENST00000408005; ENST00000497575; ENST00000480061	THSD7A	protein_coding	protein_coding	thrombospondin type 1 domain containing 7A [Source:HGNC Symbol;Acc:HGNC:22207]	0.4556	3359	GO:0030154; GO:0001525; GO:0031532	GO:0005515	GO:0016020; GO:0016021; GO:0005886; GO:0042995; GO:0005576	221981	TRUE	0.693885	0.00560706	0.246969	chr7	11370365	11832198	461834	-	7.13952	12.5561	5.46328	18.8235	20.5667	19.563	3.65732	5.02273	9.51374	8.027	7.4585	7.37326	0.0571537	0.100738	0.0436713	0.150669	0.166755	0.156348	0.0295547	0.0411553	0.077167	0.0646614	0.059471	0.0590459	1
ENSG00000135269	ENST00000461440; ENST00000455989; ENST00000358204; ENST00000492891; ENST00000496871; ENST00000393481; ENST00000485009; ENST00000393484; ENST00000494384; ENST00000496912; ENST00000463746	TES	protein_coding	protein_coding	testin LIM domain protein [Source:HGNC Symbol;Acc:HGNC:14620]	0.4431	1140	GO:0042127; GO:0008285	GO:0008270; GO:0003723; GO:0046872; GO:0005515; GO:0045296	GO:0005737; GO:0005634; GO:0032991; GO:0005829; GO:0005886; GO:0005925; GO:0070161; GO:0030054	26136	TRUE	-0.168814	0.00565124	0.2482	chr7	116210506	116258783	48278	+	3267.12	3318.24	3401.4	3004.43	2860.8	3022.47	1780.54	1809.52	1760.81	1897.81	1797.21	1853.06	77.0629	78.4424	80.1134	70.8581	68.3449	71.1748	42.3957	43.6872	42.0823	45.0453	42.2239	43.7244
ENSG00000226479	ENST00000426077	TMEM185B	protein_coding	protein_coding	transmembrane protein 185B [Source:HGNC Symbol;Acc:HGNC:18896]	0.5029	5922			GO:0016020; GO:0016021	79134	TRUE	0.180941	0.00569175	0.249263	chr2	120217479	120223400	5922	-	1742.66	1880.12	1777.84	1992.4	2035.91	2099.78	5123.97	4596.34	5119.63	5025.72	5915.65	5230.39	7.91281	8.55588	8.06079	9.04565	9.363	9.51862	23.4862	21.3619	23.5538	22.9632	26.7546	23.7578
ENSG00000171450	ENST00000302625	CDK5R2	protein_coding	protein_coding	cyclin dependent kinase 5 regulatory subunit 2 [Source:HGNC Symbol;Acc:HGNC:1776]	0.6631	2490	GO:0045737; GO:0007420; GO:0007411; GO:0000079; GO:0001764; GO:0021549; GO:0021722; GO:0021766; GO:0021819; GO:0045860; GO:0045956	GO:0061575; GO:0008289; GO:0019901; GO:0003779	GO:0016533; GO:0016020; GO:0005886; GO:0005737; GO:0043005; GO:0030426	8941	TRUE	0.488191	0.00579826	0.252905	chr2	218959666	218962155	2490	+	68.3354	75.3367	79.2175	113.987	87.6793	123.247	92.652	68.1656	76.1099	63.0693	75.6505	64.516	0.737958	0.815371	0.85423	1.2308	0.959008	1.32875	1.01002	0.753462	0.832783	0.685363	0.813722	0.69696
ENSG00000268173	ENST00000593731	ENSG00000268173	protein_coding	protein_coding	novel protein, readthrough between PIK3R2 and IFI30	0.6235	5142					TRUE	-5.11849	0.00582176	0.252905	chr19	18153158	18178117	24960	+	4169.45	21.192	66.8523	19.2746	59.5848	16.6397	58.5935	66.5963	47.538	3640.72	3800.73	4107.22	21.8038	0.111068	0.34909	0.100782	0.315593	0.0868722	0.309309	0.356462	0.251883	19.1583	19.797	21.486	6
ENSG00000068078	ENST00000440486; ENST00000412135; ENST00000481110; ENST00000260795; ENST00000340107; ENST00000352904; ENST00000507588; ENST00000474521; ENST00000643463; ENST00000469068	FGFR3	protein_coding	protein_coding	fibroblast growth factor receptor 3 [Source:HGNC Symbol;Acc:HGNC:3690]	0.6424	2418	GO:0006468; GO:0016310; GO:0006915; GO:0008284; GO:0008543; GO:0071495; GO:0046777; GO:0043410; GO:0060349; GO:0070374; GO:0001501; GO:0002062; GO:0007169; GO:0033674; GO:0001958; GO:0030282; GO:0042531; GO:0018108; GO:0043552; GO:0070977; GO:0000165; GO:0010518; GO:0003416; GO:0007267; GO:0035988; GO:0048640; GO:1902178	GO:0005524; GO:0004672; GO:0000166; GO:0016301; GO:0016740; GO:0004713; GO:0004714; GO:0005515; GO:0042802; GO:0005007; GO:0017134	GO:0016020; GO:0016021; GO:0005794; GO:0031410; GO:0005783; GO:0005886; GO:0005576; GO:0005925; GO:0005887; GO:0030133; GO:0043235; GO:0005634; GO:0005737; GO:0009986	2261	TRUE	-0.181254	0.00582455	0.252905	chr4	1793293	1808872	15580	+	2378.95	2439.31	2467.58	2236.86	2024.61	2165.88	2536.64	2262.88	2315.74	2259.45	2223.45	2312.87	26.4554	27.1868	27.4011	24.8722	22.8039	24.0462	28.4759	25.7573	26.093	25.2841	24.6283	25.7297
ENSG00000134955	ENST00000532000; ENST00000403796; ENST00000526405; ENST00000308074; ENST00000525837; ENST00000354617	SLC37A2	protein_coding	protein_coding	solute carrier family 37 member 2 [Source:HGNC Symbol;Acc:HGNC:20644]	0.5562	2558	GO:0055085; GO:0008643; GO:0015760; GO:0035435	GO:0022857; GO:0015297; GO:0061513	GO:0016020; GO:0016021; GO:0005783; GO:0005789; GO:0030176; GO:0070062	219855	TRUE	0.379413	0.00585024	0.253301	chr11	125063302	125090516	27215	+	154.221	161.423	127.49	185.465	205.835	192.858	441.691	365.7	333.712	263.044	307.792	276.167	1.62117	1.70064	1.33822	1.94936	2.19151	2.02397	4.68697	3.93478	3.55436	2.78247	3.2227	2.9041
ENSG00000105371	ENST00000380770; ENST00000340992; ENST00000393717	ICAM4	protein_coding	protein_coding	intercellular adhesion molecule 4 (Landsteiner-Wiener blood group) [Source:HGNC Symbol;Acc:HGNC:5347]	0.5995	1285	GO:0007155; GO:0098609	GO:0005178; GO:0005515	GO:0110165; GO:0016020; GO:0016021; GO:0005886; GO:0005576; GO:0005887	3386	TRUE	-0.326676	0.00591448	0.254717	chr19	10286955	10288522	1568	+	227.85	213.125	248.579	190.327	180.394	174.257	245.702	246.168	201.259	204.115	191.941	185.112	4.76795	4.46972	5.19416	3.98225	3.82334	3.64046	5.19014	5.2726	4.26719	4.29807	4.00063	3.87499
ENSG00000198326	ENST00000361033; ENST00000380585	TMEM239	protein_coding	protein_coding	transmembrane protein 239 [Source:HGNC Symbol;Acc:HGNC:40044]	0.5381	2732		GO:0005515	GO:0016020; GO:0016021	100288797	TRUE	0.718692	0.00592894	0.254717	chr20	2816302	2820284	3983	+	1.44753	3.98372	0	11.5057	5.77662	10.2604	10.8811	14.8881	18.0092	9.78207	19.4226	9.95021	0.0142473	0.0392966	0	0.11323	0.057586	0.100821	0.10811	0.149987	0.179599	0.096884	0.19041	0.0979697	3
ENSG00000158296	ENST00000290317; ENST00000279027; ENST00000472148; ENST00000413164; ENST00000495082; ENST00000468915; ENST00000464518; ENST00000450298; ENST00000420568; ENST00000372121; ENST00000417157	SLC13A3	protein_coding	protein_coding	solute carrier family 13 member 3 [Source:HGNC Symbol;Acc:HGNC:14430]	0.5313	1935	GO:0055085; GO:0006811; GO:0006814; GO:0150104; GO:0034775; GO:0015742; GO:0071422; GO:0098656; GO:0015746; GO:0006835	GO:0022857; GO:0015293; GO:0005515; GO:0034634; GO:0015141; GO:0015139; GO:0015137; GO:0017153; GO:0005310; GO:0015362	GO:0016020; GO:0016021; GO:0005886; GO:0070062; GO:0016323	64849	TRUE	0.320473	0.00594077	0.254717	chr20	46557823	46684467	126645	-	189.707	182.635	164.809	222.78	228.399	226.93	107.281	87.5389	96.867	88.2971	75.6506	53.4561	2.63626	2.54361	2.28693	3.09548	3.21468	3.14833	1.50493	1.24513	1.36391	1.23472	1.04712	0.743115
ENSG00000125398	ENST00000245479	SOX9	protein_coding	protein_coding	SRY-box transcription factor 9 [Source:HGNC Symbol;Acc:HGNC:11204]	0.5106	3931	GO:0043066; GO:0007165; GO:0006355; GO:0006334; GO:0030154; GO:0001934; GO:0045893; GO:0042981; GO:0051216; GO:0006338; GO:0007283; GO:0045944; GO:0008284; GO:0006357; GO:0000122; GO:0042127; GO:0090090; GO:0010628; GO:0001501; GO:0008584; GO:0071347; GO:0071260; GO:0071300; GO:0045892; GO:0007507; GO:0070371; GO:0032332; GO:0019933; GO:0071560; GO:0065003; GO:0007173; GO:0045662; GO:0060041; GO:…	GO:0003677; GO:0003700; GO:0000981; GO:0043565; GO:0005515; GO:1990837; GO:0000978; GO:0003682; GO:0000987; GO:0001228; GO:0034236; GO:0000976; GO:0008013; GO:0043425; GO:0097157	GO:0005634; GO:0032991; GO:0005654; GO:0000785; GO:0005667	6662	TRUE	0.225585	0.00594963	0.254717	chr17	72121020	72126416	5397	+	1703.29	1562.67	1466.89	1838.43	1939.77	1765.56	1479.99	1408.52	1425.33	1538.89	1482.11	1517.05	11.6512	10.713	10.0195	12.5741	13.4391	12.0572	10.2195	9.86176	9.87877	10.5927	10.0981	10.3809
ENSG00000168685	ENST00000508941; ENST00000511031; ENST00000515665; ENST00000514217; ENST00000506850; ENST00000303115; ENST00000511982; ENST00000509668; ENST00000505093; ENST00000505875	IL7R	protein_coding	protein_coding	interleukin 7 receptor [Source:HGNC Symbol;Acc:HGNC:6024]	0.4314	1121	GO:0008284; GO:0046427; GO:0019221; GO:0006955; GO:0007165; GO:0007166; GO:0030097; GO:0000018; GO:0038111; GO:1904894; GO:0000902; GO:0001782; GO:0001913; GO:0001915; GO:0008361; GO:0010467; GO:0010628; GO:0030217; GO:0033077; GO:0033089; GO:0042100; GO:0043029; GO:0048535; GO:0050830; GO:0070233	GO:0005515; GO:0004896; GO:0003823; GO:0004917	GO:0016020; GO:0016021; GO:0005654; GO:0005829; GO:0005886; GO:0005576; GO:0009897; GO:0030669	3575	TRUE	-0.799718	0.0060063	0.256079	chr5	35852695	35879603	26909	+	20.2474	22.5575	9.23411	4.79691	7.54363	4.2186	43.0563	56.0165	40.5874	63.6256	70.9621	70.0358	0.485678	0.542293	0.221178	0.11505	0.183273	0.101026	1.04257	1.37533	0.986452	1.53578	1.69545	1.68056	2
ENSG00000092068	ENST00000339733; ENST00000316902; ENST00000397310; ENST00000422941; ENST00000469263; ENST00000453702; ENST00000529705; ENST00000528860; ENST00000528806; ENST00000528186; ENST00000532568; ENST00000524758; ENST00000525062	SLC7A8	protein_coding	protein_coding	solute carrier family 7 member 8 [Source:HGNC Symbol;Acc:HGNC:11066]	0.5426	1904	GO:0055085; GO:0006865; GO:1901998; GO:0150104; GO:0009636; GO:0089718; GO:0015804; GO:0098713; GO:1903801; GO:1904273; GO:0070327; GO:0015816; GO:0015695; GO:0055065; GO:0015807; GO:0015820; GO:0015827; GO:0015829; GO:0035524	GO:0022857; GO:0005515; GO:0042605; GO:0015179; GO:0015175; GO:0019534; GO:0015101; GO:0015171; GO:0015180; GO:0015190; GO:0015349; GO:0015187	GO:0016020; GO:0016021; GO:0005737; GO:0005886; GO:0016323; GO:0005887; GO:0016324; GO:0009925; GO:0031528	23428	TRUE	0.227213	0.00601494	0.256079	chr14	23125295	23183674	58380	-	913.858	900.617	826.776	1054.12	1069.47	975.213	1070.38	1069.12	985.104	1037.78	1035.67	1076.5	12.9062	12.7474	11.6593	14.8852	15.2977	13.7499	15.2596	15.4546	14.0963	14.7482	14.5685	15.2085
ENSG00000110274	ENST00000525734; ENST00000533153; ENST00000278935; ENST00000525416; ENST00000527609; ENST00000533570; ENST00000639320; ENST00000533675; ENST00000533706; ENST00000529153; ENST00000533223; ENST00000528706; ENST00000532187; ENST00000533433	CEP164	protein_coding	protein_coding	centrosomal protein 164 [Source:HGNC Symbol;Acc:HGNC:29182]	0.5569	2182	GO:0051301; GO:0006281; GO:0006974; GO:0007049; GO:0030030; GO:0060271	GO:0005515	GO:0005634; GO:0005737; GO:0005654; GO:0005814; GO:0005856; GO:0005615; GO:0005813; GO:0005829; GO:0097539	22897	TRUE	0.193423	0.00604224	0.256527	chr11	117314557	117413266	98710	+	2472.31	2736.09	2424.78	2956.34	2942.13	2837.6	1842.07	1852.66	1915.72	1743.01	1943.47	1852.53	30.4672	33.7928	29.8381	36.4277	36.7224	34.9113	22.9153	23.3689	23.9203	21.6146	23.8554	22.8376
ENSG00000181472	ENST00000325144	ZBTB2	protein_coding	protein_coding	zinc finger and BTB domain containing 2 [Source:HGNC Symbol;Acc:HGNC:20868]	0.4486	3103	GO:0006357; GO:0000122	GO:0005515; GO:0046872; GO:0003677; GO:0042802; GO:0001227; GO:0000978; GO:1990837	GO:0005634; GO:0005654	57621	TRUE	0.217028	0.00613787	0.259865	chr6	151364115	151391559	27445	-	875.101	864.09	829.507	963.138	969.885	1058.36	861.908	840.23	884.777	938.013	971.736	1005.53	7.58336	7.50455	7.1778	8.34523	8.51261	9.15627	7.53969	7.45268	7.76859	8.17954	8.38745	8.71671
ENSG00000132470	ENST00000579662; ENST00000200181; ENST00000450894; ENST00000580542; ENST00000449880; ENST00000584558; ENST00000582629; ENST00000584374; ENST00000584025; ENST00000583327; ENST00000579211; ENST00000584939; ENST00000578318	ITGB4	protein_coding	protein_coding	integrin subunit beta 4 [Source:HGNC Symbol;Acc:HGNC:6158]	0.6273	2545	GO:0007154; GO:0006914; GO:0007155; GO:0007229; GO:0007160; GO:0031581; GO:0048870; GO:0016477; GO:0033627; GO:0009611; GO:0043589; GO:0048333; GO:0035878; GO:0022011; GO:0032290; GO:0046847; GO:0061450	GO:0005515; GO:0005178; GO:0001664; GO:0031994; GO:0038132	GO:0016021; GO:0016020; GO:0005730; GO:0005886; GO:0031965; GO:0070161; GO:0030054; GO:0009986; GO:0008305; GO:0031252; GO:0070062; GO:0005925; GO:0043235; GO:0030056; GO:0005604; GO:0009925	3691	TRUE	-0.443161	0.00624222	0.263553	chr17	75721328	75757818	36491	+	262.122	259.112	191.215	170.458	153.709	189.76	159.703	123.415	134.057	168.567	187.528	148.387	2.7695	2.74377	2.01738	1.80078	1.64489	2.00164	1.70333	1.33468	1.43513	1.7922	1.97352	1.56837
ENSG00000081248	ENST00000362061; ENST00000681190; ENST00000681078; ENST00000681874; ENST00000680059; ENST00000679417; ENST00000367338; ENST00000680051	CACNA1S	protein_coding	protein_coding	calcium voltage-gated channel subunit alpha1 S [Source:HGNC Symbol;Acc:HGNC:1397]	0.5576	5686	GO:0055085; GO:0006811; GO:0034765; GO:0006816; GO:0070588; GO:0098703; GO:0006936; GO:0071313; GO:0045933; GO:0001501; GO:0002074; GO:0006941; GO:0007029; GO:0007519; GO:0007520; GO:0007528; GO:0043501; GO:0048741; GO:0055001	GO:0005216; GO:0046872; GO:0005244; GO:0005515; GO:0005262; GO:0005245; GO:0005516; GO:0036094; GO:0008331; GO:0140677	GO:0016020; GO:0005737; GO:0016021; GO:0005886; GO:0005891; GO:0030315; GO:0031674; GO:1990454; GO:0016529	779	TRUE	-0.677483	0.006291	0.26488	chr1	201039512	201112451	72940	-	21.4186	28.5367	26.4058	7.32027	15.1545	13.6941	29.2585	28.7013	21.6221	25.2277	36.227	26.7281	0.10129	0.135252	0.124694	0.034614	0.0725868	0.0646538	0.139676	0.138928	0.103605	0.120053	0.170643	0.126445	2
ENSG00000128284	ENST00000424878; ENST00000349314; ENST00000397289; ENST00000397293; ENST00000422426; ENST00000432700; ENST00000361710; ENST00000397287; ENST00000531195; ENST00000487355; ENST00000487423; ENST00000426939; ENST00000534251; ENST00000695564; ENST00000487783; ENST00000525184; ENST00000485453; ENST00000530895; ENST00000472303; ENST00000531095; ENST00000528740; ENST00000533061	APOL3	protein_coding	protein_coding	apolipoprotein L3 [Source:HGNC Symbol;Acc:HGNC:14868]	0.5088	1343	GO:0006869; GO:0042157; GO:0043123; GO:0006954	GO:0008289; GO:0005515; GO:0005319	GO:0005576; GO:0005737; GO:0016020	80833	TRUE	0.628461	0.00632832	0.26572	chr22	36140329	36166177	25849	-	18.3824	14.8391	23.6743	31.3726	42.216	32.2789	25.6012	28.7013	22.487	16.054	13.8657	7.37325	0.368054	0.297768	0.473318	0.628067	0.856101	0.645225	0.517439	0.588195	0.456191	0.323452	0.276522	0.147681	1
ENSG00000078018	ENST00000682079; ENST00000704357; ENST00000199940; ENST00000392193; ENST00000360351; ENST00000361559; ENST00000445941; ENST00000673860; ENST00000392194; ENST00000447185; ENST00000452717; ENST00000471619; ENST00000482864; ENST00000461253; ENST00000481649; ENST00000475600; ENST00000464007; ENST00000478233; ENST00000473543	MAP2	protein_coding	protein_coding	microtubule associated protein 2 [Source:HGNC Symbol;Acc:HGNC:6839]	0.4616	3306	GO:0001578; GO:0021954; GO:0000226; GO:0031175; GO:0032880; GO:0031113; GO:0016358; GO:0030517; GO:0031115; GO:0048813; GO:1901953; GO:1902513; GO:1903744; GO:1904527	GO:0015631; GO:0005515; GO:0005516; GO:0008017; GO:0002162; GO:0048156; GO:0005198	GO:0005737; GO:0042995; GO:0005856; GO:0030425; GO:0005874; GO:0043005; GO:0043025; GO:0005875; GO:0005829; GO:0043194; GO:0044294; GO:0032839; GO:0043198; GO:0043203; GO:0044307; GO:0097441; GO:0150001; GO:0150002; GO:0150014; GO:1902737; GO:1990635; GO:1990769; GO:0110165	4133	TRUE	-0.297578	0.00639324	0.267711	chr2	209424047	209734147	310101	+	1104.59	1110.65	884.14	860.654	862.618	792.304	1250.8	1493.89	1434.84	1716.63	1485.31	1541.94	8.98429	9.0536	7.18077	6.99935	7.10624	6.43366	10.2698	12.4369	11.8248	14.0499	12.0331	12.546
ENSG00000119139	ENST00000643713; ENST00000413932; ENST00000606364; ENST00000423935; ENST00000648087; ENST00000647986; ENST00000636438; ENST00000377259; ENST00000348208; ENST00000377245; ENST00000649943; ENST00000649114; ENST00000636247; ENST00000650333; ENST00000649783; ENST00000650522; ENST00000535702; ENST00000649939; ENST00000649134; ENST00000539225; ENST00000650084; ENST00000648402; ENST00000650378; ENST0000…	TJP2	protein_coding	protein_coding	tight junction protein 2 [Source:HGNC Symbol;Acc:HGNC:11828]	0.5179	2853	GO:0046037; GO:0046710; GO:0045216; GO:0098609; GO:0035633; GO:0090557; GO:0150105; GO:1905605; GO:0050892; GO:0090559; GO:0034109	GO:0005515; GO:0019904; GO:0045296; GO:0030674; GO:0004385; GO:0050839; GO:1990782	GO:0005923; GO:0016020; GO:0005886; GO:0070160; GO:0005634; GO:0005912; GO:0070161; GO:0005654; GO:0005829; GO:0044291	9414	TRUE	0.197991	0.00643575	0.268754	chr9	69121264	69274615	153352	+	5416.86	5649.65	5019.39	6435.62	6117.18	5918	1790.04	1725.03	1762.85	1572.33	1759.75	1681.52	51.0541	53.3663	47.2391	60.6486	58.3947	55.6855	17.0308	16.6414	16.8346	14.9123	16.5201	15.8541
ENSG00000160408	ENST00000542456; ENST00000373146; ENST00000622357; ENST00000373141; ENST00000373142; ENST00000373144; ENST00000291839; ENST00000463086; ENST00000480417; ENST00000494541; ENST00000481355; ENST00000478319; ENST00000494611; ENST00000483353	ST6GALNAC6	protein_coding	protein_coding	ST6 N-acetylgalactosaminide alpha-2,6-sialyltransferase 6 [Source:HGNC Symbol;Acc:HGNC:23364]	0.6088	1581	GO:0006486; GO:0006629; GO:0097503; GO:0001574; GO:0009312; GO:0009311; GO:0009100; GO:0009988; GO:0006677; GO:0006687	GO:0008373; GO:0016740; GO:0016757; GO:0005515; GO:0001665	GO:0005737; GO:0016020; GO:0016021; GO:0005794; GO:0000139; GO:0005886	30815	TRUE	0.205643	0.00648694	0.270154	chr9	127885321	127905408	20088	-	2813.35	2885.47	2925.45	3317.98	3051.71	3586.47	1983.24	1871.66	1998.72	2046.67	2025.62	1945.67	47.8495	49.185	49.6836	56.4253	52.5698	60.8981	34.0501	32.583	34.4437	35.0283	34.3155	33.1037
ENSG00000175264	ENST00000308064; ENST00000533673; ENST00000531322	CHST1	protein_coding	protein_coding	carbohydrate sulfotransferase 1 [Source:HGNC Symbol;Acc:HGNC:1969]	0.5824	1928	GO:0005975; GO:0006954; GO:0006790; GO:0006012; GO:0018146; GO:0005976; GO:0006044; GO:0042339	GO:0008146; GO:0016740; GO:0005515; GO:0001517; GO:0045130	GO:0016020; GO:0016021; GO:0005794; GO:0000139; GO:0005802	8534	TRUE	0.234624	0.00654677	0.271905	chr11	45647689	45665622	17934	-	447.776	445.043	439.833	514.332	510.147	549.733	503.902	463.795	557.066	513.728	491.196	396.327	6.24509	6.22075	6.12538	7.17247	7.20631	7.65445	7.09436	6.62086	7.87209	7.20988	6.82356	5.52951
ENSG00000213886	ENST00000377050	UBD	protein_coding	protein_coding	ubiquitin D [Source:HGNC Symbol;Acc:HGNC:18795]	0.4374	894	GO:0006508; GO:0016567; GO:0032446; GO:0043123; GO:0006511; GO:0034612; GO:0034341; GO:0043065; GO:0043011; GO:0070842; GO:1901990	GO:0005515; GO:0070628	GO:0005634; GO:0005737; GO:0005654; GO:0001650; GO:0005829; GO:0016235	10537	TRUE	0.407372	0.00660798	0.273429	chr6	29555515	29559732	4218	-	82.6594	91.4837	88.1697	108.089	130.609	119.334	8.27413	12.198	19.8924	9.17372	7.4585	11.9815	2.48622	2.75774	2.6481	3.25069	3.97886	3.5834	0.251223	0.375534	0.606232	0.277658	0.223448	0.360508
ENSG00000163683	ENST00000295958; ENST00000630374; ENST00000512441; ENST00000511809; ENST00000510628; ENST00000507613; ENST00000505729	SMIM14	protein_coding	protein_coding	small integral membrane protein 14 [Source:HGNC Symbol;Acc:HGNC:27321]	0.4255	1463	GO:0001835	GO:0005515	GO:0016020; GO:0016021; GO:0005783; GO:0005789	201895	TRUE	-0.201355	0.00661925	0.273429	chr4	39546336	39638902	92567	-	941.235	916.258	938.105	782.157	814.996	832.538	1059.03	1016.33	1048.31	847.099	837.467	806.722	17.2997	16.878	17.2171	14.3741	15.1717	15.2767	19.6489	19.1199	19.5226	15.6672	15.3316	14.8327
ENSG00000092758	ENST00000477612; ENST00000649368; ENST00000489045; ENST00000452372; ENST00000463487; ENST00000466192; ENST00000469852; ENST00000490398; ENST00000481800; ENST00000472880; ENST00000469802; ENST00000462700; ENST00000467819; ENST00000466532	COL9A3	protein_coding	protein_coding	collagen type IX alpha 3 chain [Source:HGNC Symbol;Acc:HGNC:2219]	0.6367	989	GO:0030198; GO:0008584; GO:0008585	GO:0005201; GO:0030020	GO:0005576; GO:0005581; GO:0005615; GO:0031012; GO:0062023; GO:0005788; GO:0005604; GO:0005594	1299	TRUE	-0.266559	0.00664266	0.273656	chr20	62816244	62841159	24916	+	621.139	588.996	628.278	514.51	457.881	551.675	493.738	413.298	473.092	455.246	442.182	388.939	16.8828	16.0447	17.052	13.9829	12.6052	14.9701	13.547	11.4982	13.0289	12.4514	11.9712	10.5753
ENSG00000133195	ENST00000255559; ENST00000542342; ENST00000579988; ENST00000582769; ENST00000581581; ENST00000579319; ENST00000583715; ENST00000579491; ENST00000584129; ENST00000579732; ENST00000580557; ENST00000583146; ENST00000582179; ENST00000581005; ENST00000579018; ENST00000578620; ENST00000583507	SLC39A11	protein_coding	protein_coding	solute carrier family 39 member 11 [Source:HGNC Symbol;Acc:HGNC:14463]	0.5425	884	GO:0055085; GO:0030001; GO:0006811; GO:0006829; GO:0071577	GO:0046873; GO:0005385	GO:0016020; GO:0005634; GO:0005737; GO:0016021; GO:0005794; GO:0005886	201266	TRUE	0.199235	0.0066654	0.273855	chr17	72645949	73092712	446764	-	1094.48	1082.11	1203.57	1273.48	1306.53	1311.03	1153.24	1175.48	1170.12	1130.76	994.043	990.513	33.2732	32.9702	36.5365	38.7101	40.2296	39.7909	35.3914	36.5775	36.0432	34.592	30.1003	30.1233
ENSG00000135597	ENST00000450536; ENST00000626459; ENST00000367663; ENST00000529597; ENST00000445570; ENST00000478483; ENST00000483468; ENST00000484164; ENST00000409812; ENST00000258062; ENST00000415951; ENST00000526022; ENST00000526244; ENST00000492787; ENST00000530370; ENST00000529423; ENST00000530255; ENST00000431346; ENST00000414243; ENST00000530575; ENST00000531675	REPS1	protein_coding	protein_coding	RALBP1 associated Eps domain containing 1 [Source:HGNC Symbol;Acc:HGNC:15578]	0.4431	1772	GO:0006898; GO:0016197; GO:0006897	GO:0005515; GO:0005509; GO:0046872; GO:0017124	GO:0016020; GO:0005905; GO:0005886; GO:0005829	85021	TRUE	0.164711	0.00671075	0.274417	chr6	138903493	138988261	84769	-	2645.71	2806.86	2715.25	3082.88	3104.5	2978.46	2697.88	2832.85	2785.8	2749.82	2761.77	2683.88	40.1479	42.6879	41.1433	46.7762	47.7147	45.1228	41.3269	44.0003	42.8327	41.9897	41.7434	40.7417
ENSG00000095059	ENST00000598246; ENST00000210060; ENST00000600639; ENST00000600864; ENST00000351660; ENST00000601639; ENST00000594424; ENST00000600510; ENST00000601537; ENST00000595844; ENST00000593400; ENST00000596847; ENST00000595912; ENST00000600451; ENST00000597152; ENST00000598850; ENST00000596162; ENST00000593432; ENST00000599481; ENST00000593423; ENST00000595100; ENST00000593473	DHPS	protein_coding	protein_coding	deoxyhypusine synthase [Source:HGNC Symbol;Acc:HGNC:2869]	0.5671	752	GO:0008612; GO:0042102; GO:0042593; GO:0046203; GO:0006412; GO:0008284; GO:0008216	GO:0016740; GO:0005515; GO:0034038; GO:0042802	GO:0005737; GO:0005829	1725	TRUE	-0.235059	0.00671499	0.274417	chr19	12675717	12681880	6164	-	2329.52	2413.06	2668.81	2052.82	1950.59	2293.76	1754.29	1660.37	1692.58	1659.3	1643	1659.9	83.1984	86.3731	95.1772	73.3068	70.5593	81.786	63.247	60.6965	61.2495	59.6332	58.4472	59.3043
ENSG00000177943	ENST00000485732; ENST00000317446; ENST00000445819; ENST00000481327; ENST00000479475	MAMDC4	protein_coding	protein_coding	MAM domain containing 4 [Source:HGNC Symbol;Acc:HGNC:24083]	0.6702	2934	GO:0015031	GO:0005515	GO:0016020; GO:0016021; GO:0005794	158056	TRUE	0.49539	0.00675929	0.275165	chr9	136850943	136860799	9857	+	84.659	123.28	116.623	146.663	139.641	182.995	229.322	130.593	161.735	108.938	201.382	160.458	0.775886	1.13235	1.06727	1.34398	1.29622	1.67436	2.12158	1.22506	1.50188	1.00466	1.83833	1.4711
ENSG00000115596	ENST00000233948; ENST00000486233	WNT6	protein_coding	protein_coding	Wnt family member 6 [Source:HGNC Symbol;Acc:HGNC:12785]	0.7358	1064	GO:0007275; GO:0016055; GO:0010628; GO:0030182; GO:0071300; GO:0060070; GO:0045165; GO:0061303; GO:0042475; GO:0070172; GO:0001658; GO:0009798; GO:0045893; GO:0060684; GO:0072079; GO:0072080	GO:0005102; GO:0005125; GO:0005109	GO:0005576; GO:0005615; GO:0005886; GO:0005788; GO:0030666; GO:0005796; GO:0070062; GO:0009986; GO:0031012	7475	TRUE	0.444173	0.00678498	0.275165	chr2	218859805	218874233	14429	+	71.3952	75.3367	59.1855	103.529	90.9267	95.8585	86.5565	95.4318	74.3801	51.6022	63.93	39.6312	1.80432	1.90815	1.49357	2.6161	2.32742	2.41856	2.20817	2.46858	1.90461	1.31228	1.60926	1.00193
ENSG00000182054	ENST00000330062; ENST00000560061; ENST00000559482; ENST00000540499	IDH2	protein_coding	protein_coding	isocitrate dehydrogenase (NADP(+)) 2 [Source:HGNC Symbol;Acc:HGNC:5383]	0.5756	1710	GO:0006099; GO:0006097; GO:0006102; GO:0005975; GO:0006103; GO:0006739	GO:0000287; GO:0051287; GO:0016616; GO:0046872; GO:0016491; GO:0004450	GO:0005739; GO:0070062; GO:0005759; GO:0005777; GO:0005829	3418	TRUE	-0.19646	0.00678731	0.275165	chr15	90083045	90102477	19433	-	5490.65	5442.79	5860.11	4963.23	4550.01	5150.92	2878.27	2900.74	2964.87	3301.62	2891.37	2891.09	86.3402	85.7774	92.0158	78.0369	72.467	80.8644	45.6889	46.6884	47.2389	52.2435	45.2868	45.4785
ENSG00000157399	ENST00000683191; ENST00000681963; ENST00000682184; ENST00000684364; ENST00000683677; ENST00000683290; ENST00000684117; ENST00000540563; ENST00000381134; ENST00000673032; ENST00000672097; ENST00000672761; ENST00000545496; ENST00000684077; ENST00000684738; ENST00000682364; ENST00000672027; ENST00000684687; ENST00000683958; ENST00000672606; ENST00000438544; ENST00000682745; ENST00000684045; ENST0000…	ARSL	protein_coding	protein_coding	arylsulfatase L [Source:HGNC Symbol;Acc:HGNC:719]	0.5155	1851	GO:0001501	GO:0008484; GO:0016787; GO:0046872; GO:0004065	GO:0016020; GO:0016021; GO:0005794; GO:0005795; GO:0070062; GO:0005788	415	TRUE	-0.488849	0.00682619	0.275971	chrX	2934045	2968475	34431	-	94.3845	93.3085	87.4133	60.8431	75.6366	51.8418	365.264	375.118	369.36	419.422	346.828	395.546	1.37113	1.35851	1.26801	0.883765	1.11288	0.751869	5.35642	5.57772	5.43668	6.13122	5.01847	5.74818
ENSG00000129422	ENST00000544260; ENST00000381869; ENST00000517413; ENST00000297488; ENST00000520196; ENST00000693296; ENST00000381861; ENST00000262102; ENST00000519263; ENST00000518889; ENST00000634613; ENST00000518792; ENST00000523471; ENST00000518713; ENST00000522757; ENST00000521772; ENST00000524371; ENST00000517818; ENST00000524044; ENST00000523183; ENST00000519066; ENST00000521635; ENST00000522149; ENST0000…	MTUS1	protein_coding	protein_coding	microtubule associated scaffold protein 1 [Source:HGNC Symbol;Acc:HGNC:29789]	0.4283	1989	GO:0010758	GO:0008017; GO:0005515	GO:0005634; GO:0005737; GO:0016020; GO:0005794; GO:0005730; GO:0005886; GO:0005739; GO:0005856; GO:0005615; GO:0015630; GO:0005874; GO:0005815; GO:0005819	57509	TRUE	-0.241899	0.00684564	0.275971	chr8	17643795	17801094	157300	-	1904.21	1878.85	1584.35	1479.74	1570.71	1484.83	1421.48	1483.86	1439.21	1761.35	1601.47	1580.64	25.7434	25.4569	21.3879	20.0024	21.5073	20.0406	19.399	20.533	19.7143	23.9615	21.5649	21.3766
ENSG00000109079	ENST00000544907; ENST00000578158; ENST00000583213; ENST00000226225; ENST00000582302; ENST00000577535	TNFAIP1	protein_coding	protein_coding	TNF alpha induced protein 1 [Source:HGNC Symbol;Acc:HGNC:11894]	0.5637	1234	GO:0016567; GO:0006915; GO:0051260; GO:0006955; GO:0043161; GO:0016477; GO:0043149; GO:0035024; GO:0045740	GO:0005515; GO:0004842; GO:0042802; GO:0031267; GO:0030332	GO:0005634; GO:0005737; GO:0005768; GO:0005829; GO:0031463	7126	TRUE	0.164023	0.00686136	0.275971	chr17	28335602	28347009	11408	+	4531.55	4653.76	4524.51	5115.82	4979.32	5280.04	3774.35	3689.55	3821.93	3776.13	3771.87	3667.27	98.7454	101.633	98.4485	111.463	109.895	114.866	83.0236	82.2914	84.3834	82.8005	81.8662	79.9408
ENSG00000167995	ENST00000534553; ENST00000378043; ENST00000529265; ENST00000533521; ENST00000524877; ENST00000524926; ENST00000449131; ENST00000526988	BEST1	protein_coding	protein_coding	bestrophin 1 [Source:HGNC Symbol;Acc:HGNC:12703]	0.5582	2537	GO:0006811; GO:0006821; GO:1902476; GO:0050896; GO:0015701; GO:0007601; GO:0034220; GO:0030321; GO:0050908; GO:0051924	GO:0005254; GO:0042802; GO:0005229; GO:0015106	GO:0016020; GO:0016021; GO:0005886; GO:0034707; GO:0016323; GO:0005829; GO:0009925	7439	TRUE	-0.465011	0.00688586	0.276229	chr11	61950063	61965515	15453	+	441.832	647.511	685.265	376.804	465.465	435.955	578.278	400.985	514.728	474.428	473.908	417.971	4.68297	6.8782	7.25256	3.99325	4.99678	4.61307	6.18715	4.35014	5.52774	5.06001	5.00308	4.43166
ENSG00000145476	ENST00000378802; ENST00000507209; ENST00000513354; ENST00000502665	CYP4V2	protein_coding	protein_coding	cytochrome P450 family 4 subfamily V member 2 [Source:HGNC Symbol;Acc:HGNC:23198]	0.432	4498	GO:0006629; GO:0006631; GO:0050896; GO:0007601; GO:0001523; GO:0016125; GO:0010430	GO:0004497; GO:0020037; GO:0005506; GO:0016705; GO:0046872; GO:0016491; GO:0102033	GO:0016020; GO:0016021; GO:0005783; GO:0005789	285440	TRUE	-0.269232	0.00692294	0.276707	chr4	186191567	186213463	21897	+	453.856	427.543	415.13	329.967	371.976	369.094	695.968	627.78	638.201	612.923	576.394	603.785	2.71321	2.56158	2.47809	1.97235	2.25226	2.20285	4.19995	3.84135	3.8657	3.68713	3.43213	3.6108
ENSG00000121380	ENST00000589718; ENST00000591235; ENST00000586576; ENST00000545463; ENST00000484949; ENST00000464885; ENST00000461264; ENST00000479717; ENST00000466531; ENST00000308721; ENST00000396367; ENST00000266434; ENST00000588270; ENST00000298566	BCL2L14	protein_coding	protein_coding	BCL2 like 14 [Source:HGNC Symbol;Acc:HGNC:16657]	0.4805	1167	GO:0006915; GO:0042981; GO:2001236; GO:2001238	GO:0005515; GO:0019901	GO:0005737; GO:0016020; GO:0005829; GO:0012505; GO:0043229	79370	TRUE	0.571665	0.00693396	0.276707	chr12	12049844	12211084	161241	+	15.4656	12.5561	12.7476	26.1438	22.7367	26.4172	8.56638	9.35556	7.89507	8.027	5.3275	12.9032	0.356354	0.289956	0.2933	0.602323	0.530616	0.607694	0.199251	0.220645	0.184321	0.186116	0.122269	0.297417	1
ENSG00000070081	ENST00000528644; ENST00000646648; ENST00000530527; ENST00000620945; ENST00000526120; ENST00000533773; ENST00000525637; ENST00000531172; ENST00000529010; ENST00000533511; ENST00000533738; ENST00000323688; ENST00000530964; ENST00000529313; ENST00000533926; ENST00000527580; ENST00000531242; ENST00000527735; ENST00000532240	NUCB2	protein_coding	protein_coding	nucleobindin 2 [Source:HGNC Symbol;Acc:HGNC:8044]	0.4222	1157	GO:0032099; GO:0050790; GO:0007264	GO:0005509; GO:0046872; GO:0003677; GO:0005085; GO:0005515; GO:0001965	GO:0110165; GO:0005634; GO:0005737; GO:0016020; GO:0005794; GO:0005783; GO:0005576; GO:0005635; GO:0005615; GO:0005793; GO:0070062; GO:0005886; GO:0005829	4925	TRUE	-0.184886	0.00702846	0.279747	chr11	17208153	17349980	141828	+	6532.88	6107.92	6815.69	5555.34	5783.33	5789.85	7176.45	7752.65	7836.97	7731.22	6896.17	6581.59	151.83	142.268	158.172	129.095	136.135	134.339	168.364	184.422	184.546	180.807	159.639	153.016
ENSG00000170011	ENST00000444716; ENST00000302541; ENST00000396217; ENST00000425621; ENST00000458441; ENST00000458292; ENST00000475082; ENST00000459828; ENST00000482033; ENST00000539167	MYRIP	protein_coding	protein_coding	myosin VIIA and Rab interacting protein [Source:HGNC Symbol;Acc:HGNC:19156]	0.5124	3237	GO:0006886; GO:0032024	GO:0031267; GO:0046872; GO:0008270; GO:0003779; GO:0005515; GO:0017022; GO:0051018	GO:0005737; GO:0031410; GO:0048471; GO:0030133; GO:0030864; GO:0031045; GO:0000145; GO:0001750; GO:0015629; GO:0042470; GO:0045202	25924	TRUE	-0.392918	0.00705631	0.280126	chr3	39808914	40260321	451408	+	106.073	109.581	98.339	77.3857	79.0197	75.3174	31.6967	35.1591	32.8656	26.3745	27.703	27.6497	0.881144	0.912303	0.815711	0.642761	0.664839	0.624628	0.265795	0.298945	0.276624	0.220467	0.229217	0.229767
ENSG00000187189	ENST00000420283	TSPYL4	protein_coding	protein_coding	TSPY like 4 [Source:HGNC Symbol;Acc:HGNC:21559]	0.4762	4112	GO:0006334	GO:0005515; GO:0003682; GO:0042393	GO:0005634; GO:0000785	23270	TRUE	0.176019	0.00710776	0.281009	chr6	116249964	116254075	4112	-	1616.59	1675.67	1560.68	1820.65	1782.81	1884.89	6976.94	5152.6	6621.56	5123.52	6741.42	5577.87	10.5714	10.9821	10.1909	11.9044	11.808	12.3056	46.056	34.4881	43.873	33.7145	43.9098	36.4884
ENSG00000180667	ENST00000315927; ENST00000367084	YOD1	protein_coding	protein_coding	YOD1 deubiquitinase [Source:HGNC Symbol;Acc:HGNC:25035]	0.3658	6344	GO:0006508; GO:0016579; GO:0006986; GO:0030433; GO:0016236; GO:0070536; GO:0071108; GO:0030968; GO:0035871; GO:1904153; GO:0035523; GO:1990167; GO:1990168	GO:0046872; GO:0004843; GO:0008233; GO:0008234; GO:0016787; GO:0005515; GO:0031625; GO:0061578; GO:1990380; GO:0101005	GO:0005737; GO:0005829	55432	TRUE	0.17002	0.00711532	0.281009	chr1	207043849	207052980	9132	-	3119.97	3139.03	2996.61	3567.06	3529.9	3328.64	2968.52	2467.59	2769.36	2165	2656.29	2343.77	13.2243	13.3346	12.6829	15.1175	15.1539	14.0855	12.7014	10.7055	11.8934	9.23415	11.2144	9.93785
ENSG00000072571	ENST00000520345; ENST00000522094; ENST00000353866; ENST00000393915; ENST00000432118; ENST00000521108; ENST00000358715; ENST00000517936	HMMR	protein_coding	protein_coding	hyaluronan mediated motility receptor [Source:HGNC Symbol;Acc:HGNC:5012]	0.382	1686	GO:0006898; GO:0030214	GO:0005540; GO:0005515; GO:0038024	GO:0005737; GO:0016020; GO:0005829; GO:0005856; GO:0005813; GO:0015630; GO:0005819; GO:0009986; GO:0005886	3161	TRUE	-0.181806	0.00713376	0.281011	chr5	163460203	163491941	31739	+	1292.25	1263.6	1342.14	1120	1162.56	1154.21	1088.66	1148.77	1103.59	1052.68	962.146	1089.4	20.6099	20.1976	21.3744	17.8605	18.7795	18.378	17.5271	18.753	17.8337	16.8944	15.2843	17.3808
ENSG00000147676	ENST00000522112; ENST00000534619; ENST00000614891; ENST00000531508	MAL2	protein_coding	protein_coding	mal, T cell differentiation protein 2 [Source:HGNC Symbol;Acc:HGNC:13634]	0.455	1217	GO:0045056; GO:0042552	GO:0005515; GO:0019911	GO:0016020; GO:0110165; GO:0016021; GO:0045121; GO:0005737; GO:0005886; GO:0012505; GO:0016324; GO:0048471; GO:0030285; GO:0098686; GO:0098978; GO:0070062	114569	TRUE	-0.176801	0.0071644	0.281165	chr8	119165034	119245673	80640	+	2094.94	1927.94	1971.33	1751.63	1757.91	1794.9	1640.92	1662.52	1642.41	1681.08	1484.24	1577.88	46.2877	42.6923	43.4933	38.6977	39.3397	39.593	36.5991	37.5987	36.769	37.3767	32.6645	34.8757
ENSG00000121851	ENST00000369314; ENST00000622508; ENST00000369313; ENST00000471706	POLR3GL	protein_coding	protein_coding	RNA polymerase III subunit GL [Source:HGNC Symbol;Acc:HGNC:28466]	0.4983	1088	GO:0006383	GO:0005515	GO:0005634; GO:0005666; GO:0005654; GO:0005829	84265	TRUE	-0.192718	0.00719745	0.281165	chr1	145964690	145978848	14159	+	1324.9	1251.05	1366.73	1127.32	1131.17	1191.39	922.863	940.682	968.675	903.611	733.064	703.225	32.7445	30.9879	33.7292	27.8581	28.3155	29.3963	23.0241	23.7963	24.2571	22.4727	18.0458	17.3862
ENSG00000165828	ENST00000463201; ENST00000433452	PRAP1	protein_coding	protein_coding	proline rich acidic protein 1 [Source:HGNC Symbol;Acc:HGNC:23304]	0.633	665	GO:0043066; GO:0006974; GO:2001140; GO:0006977; GO:1902426; GO:0071481; GO:1905885; GO:1904731	GO:0005515; GO:0008289; GO:0017129	GO:0005783; GO:0005576	118471	TRUE	-0.654978	0.00721385	0.281165	chr10	133347368	133352683	5316	+	65.5105	43.3757	54.7346	40.7843	22.7316	29.3444	48.7642	40.2457	38.9198	42.4284	27.703	34.1013	2.64696	1.75649	2.20835	1.64769	0.930266	1.18371	1.98897	1.66444	1.59336	1.72509	1.11491	1.37836	2
ENSG00000196584	ENST00000359321; ENST00000495707; ENST00000698506; ENST00000698507	XRCC2	protein_coding	protein_coding	X-ray repair cross complementing 2 [Source:HGNC Symbol;Acc:HGNC:12829]	0.4018	3536	GO:0006281; GO:0006974; GO:0006310; GO:0000724; GO:0006259; GO:0001701; GO:0001756; GO:0010165; GO:0010332; GO:0022008; GO:0035264; GO:0043524; GO:0050769; GO:2000269; GO:0007098; GO:0000278; GO:0051321; GO:0042148	GO:0003677; GO:0005524; GO:0140664; GO:0005515; GO:0000400	GO:0005634; GO:0005737; GO:0043231; GO:0005654; GO:0005856; GO:0005815; GO:0005813; GO:0033063; GO:0005657	7516	TRUE	0.183122	0.00723121	0.281165	chr7	152644776	152676193	31418	-	2603.08	2601.71	2586.37	2782.69	3131.43	2941.33	3840.97	3367.39	3760.62	3520.27	4816.06	4076.24	19.7952	19.8287	19.6395	21.1585	24.1188	22.3306	29.4851	26.2106	28.9759	26.938	36.479	31.009
ENSG00000079215	ENST00000680318; ENST00000681909; ENST00000513903; ENST00000681795; ENST00000680205; ENST00000680064; ENST00000680878; ENST00000680125; ENST00000612708; ENST00000681633; ENST00000680876; ENST00000680232; ENST00000681776; ENST00000502864; ENST00000681775; ENST00000679784; ENST00000680048; ENST00000680655; ENST00000681926; ENST00000679958; ENST00000265113; ENST00000504121; ENST00000512374; ENST0000…	SLC1A3	protein_coding	protein_coding	solute carrier family 1 member 3 [Source:HGNC Symbol;Acc:HGNC:10941]	0.4567	2015	GO:0071805; GO:0006865; GO:0006811; GO:0006836; GO:0015804; GO:0015813; GO:1902476; GO:0007268; GO:0150104; GO:0070633; GO:0001504; GO:0051938; GO:0070779; GO:0098712; GO:0140009; GO:0015807; GO:0055085; GO:0015711; GO:1902475; GO:0006883; GO:0007605; GO:0009410; GO:0009416; GO:0009449; GO:0009611; GO:0021545; GO:0031223; GO:0046677; GO:0048667; GO:0050806; GO:0050885; GO:0071314	GO:0015293; GO:0046872; GO:0008514; GO:0015179; GO:0005515; GO:0005313; GO:0005314; GO:0015175; GO:0015501; GO:0015172; GO:0016595; GO:0016597	GO:0016021; GO:0016020; GO:0005886; GO:0005887; GO:0043005; GO:0043025; GO:0009925; GO:0031410; GO:0048471; GO:0098796; GO:0009986; GO:0042995; GO:0045202; GO:0071944	6507	TRUE	0.247265	0.00724023	0.281165	chr5	36596588	36688334	91747	+	1123.96	1294.67	1096.3	1483.92	1405.84	1287.24	1930.29	1822.07	1761.14	1721.22	1672.81	1703.09	14.999	17.3154	14.6086	19.8002	19.0014	17.1496	26.0029	24.8878	23.8128	23.1133	22.2348	22.7354
ENSG00000137962	ENST00000546444; ENST00000552844; ENST00000260526; ENST00000482481; ENST00000370217	ARHGAP29	protein_coding	protein_coding	Rho GTPase activating protein 29 [Source:HGNC Symbol;Acc:HGNC:30207]	0.3795	4944	GO:0007165; GO:0051056; GO:0090630; GO:0007266	GO:0046872; GO:0005096; GO:0030165; GO:0005515	GO:0005737; GO:0032991; GO:0005829	9411	TRUE	-0.180627	0.00726444	0.281165	chr1	94148988	94275068	126081	-	2260.22	2173.67	2047.6	1931.54	1923.88	1863.89	1404.82	1434.41	1296.54	1341.77	1386.21	1421.83	12.293	11.8485	11.1204	10.5041	10.598	10.1207	7.71291	7.98527	7.14492	7.34345	7.50954	7.73587
ENSG00000271254	ENST00000614336; ENST00000612640	ENSG00000271254	protein_coding	protein_coding		0.4771	2922					TRUE	-0.208551	0.00726643	0.281165	KI270711.1	4612	29626	25015	-	862.7	877.598	830.079	713.653	738.829	768.922	1175.01	1051.95	1040.23	907.589	1029.58	1064.18	7.93898	8.094	7.62768	6.56657	6.88633	7.06432	10.9153	9.90857	9.69928	8.40448	9.4372	9.79656
ENSG00000064655	ENST00000357410; ENST00000611592; ENST00000327619; ENST00000497062; ENST00000497428; ENST00000479843; ENST00000471081; ENST00000317304; ENST00000458636; ENST00000475856	EYA2	protein_coding	protein_coding	EYA transcriptional coactivator and phosphatase 2 [Source:HGNC Symbol;Acc:HGNC:3520]	0.5237	1325	GO:0006325; GO:0006281; GO:0006974; GO:0030154; GO:0014706; GO:0007501; GO:0045739; GO:0048856; GO:2001240; GO:0006470; GO:0097192; GO:0097345	GO:0046872; GO:0016787; GO:0004721; GO:0005515; GO:0004725; GO:0000287	GO:0005634; GO:0005737; GO:0005829; GO:0005739; GO:0005654	2139	TRUE	-0.201311	0.00729613	0.281601	chr20	46894624	47188844	294221	+	1013.81	998.782	1030.74	866.929	848.649	929.24	888.728	971.541	969.538	1067.59	1014.36	1026.73	20.5744	20.3143	20.8874	17.5914	17.4436	18.827	18.2065	20.1809	19.9361	21.8017	20.504	20.8439
ENSG00000117115	ENST00000375486; ENST00000479534; ENST00000466151; ENST00000375481	PADI2	protein_coding	protein_coding	peptidyl arginine deiminase 2 [Source:HGNC Symbol;Acc:HGNC:18341]	0.5422	2992	GO:0021762; GO:0030520; GO:0045815; GO:0070100; GO:1901624; GO:1990830	GO:0005509; GO:0004668; GO:0046872; GO:0016787; GO:0042803; GO:0030331	GO:0005737; GO:0005634; GO:0005576; GO:0005829; GO:0070062; GO:0035578; GO:0000791	11240	TRUE	-0.281892	0.00734023	0.282052	chr1	17066761	17119451	52691	-	393.695	380.111	335.992	295.96	299.842	311.056	247.5	225.334	238.715	235.087	206.499	235.95	3.53821	3.4237	3.01522	2.65952	2.72932	2.79091	2.24537	2.07281	2.17374	2.12603	1.8485	2.12128
ENSG00000258839	ENST00000539976; ENST00000555427; ENST00000639847; ENST00000555147	MC1R	protein_coding	protein_coding	melanocortin 1 receptor [Source:HGNC Symbol;Acc:HGNC:6929]	0.6035	2695	GO:0007186; GO:0007165; GO:0007189; GO:0045944; GO:0051897; GO:0032720; GO:0043473; GO:0035556; GO:0019222; GO:0007187; GO:0010739; GO:0090037; GO:0009650; GO:0070914; GO:0019233; GO:0042438; GO:0060259; GO:2000253	GO:0004930; GO:0004977; GO:0004980; GO:0005515; GO:0031625; GO:0008528; GO:0042562	GO:0016021; GO:0016020; GO:0005886; GO:0005737; GO:0005887	4157	TRUE	0.334184	0.00734472	0.282052	chr16	89912119	89920973	8855	+	158.283	187.567	170.247	201.831	231.714	224.434	248.098	248.074	277.095	212.704	266.957	228.972	1.57928	1.87562	1.69619	2.01354	2.34162	2.23562	2.49884	2.53349	2.8013	2.1356	2.65305	2.28541
ENSG00000163291	ENST00000512760; ENST00000342820; ENST00000511594; ENST00000512733; ENST00000515541; ENST00000503343; ENST00000395594; ENST00000515853; ENST00000505715; ENST00000512299; ENST00000505735; ENST00000508599	PAQR3	protein_coding	protein_coding	progestin and adipoQ receptor family member 3 [Source:HGNC Symbol;Acc:HGNC:30130]	0.4181	2215	GO:0001933; GO:0010977; GO:0033137; GO:0034067; GO:0043407; GO:0006468	GO:0005515; GO:0038023	GO:0016020; GO:0016021; GO:0005794; GO:0000139	152559	TRUE	0.154902	0.00736738	0.282213	chr4	78887127	78939438	52312	-	3096.51	3104.78	3175.98	3543	3455.21	3454.82	4125.46	4235.59	4256.97	4398.8	4510.26	4630.4	37.591	37.7751	38.4997	43.006	42.484	41.8716	50.556	52.6304	52.3621	53.7356	54.537	56.2321
ENSG00000139567	ENST00000551576; ENST00000388922; ENST00000547400; ENST00000550683; ENST00000419526; ENST00000552678; ENST00000547632; ENST00000550084	ACVRL1	protein_coding	protein_coding	activin A receptor like type 1 [Source:HGNC Symbol;Acc:HGNC:175]	0.5975	1582	GO:0016310; GO:0007178; GO:0006468; GO:0051171; GO:0060255; GO:0080090; GO:0051239; GO:0001525; GO:0001666; GO:0001701; GO:0001937; GO:0001938; GO:0001946; GO:0001974; GO:0003203; GO:0007179; GO:0010629; GO:0030509; GO:0030513; GO:0035912; GO:0045602; GO:0045603; GO:0045766; GO:0045893; GO:0045944; GO:0048514; GO:0060836; GO:0060840; GO:0060841; GO:0061298; GO:0071560; GO:0032924; GO:0007507; GO:…	GO:0000166; GO:0004674; GO:0005524; GO:0016301; GO:0004675; GO:0004672; GO:0005515; GO:0046872; GO:0016740; GO:0043167; GO:0005025; GO:0046332; GO:0019901; GO:0048185; GO:0098821; GO:0005024; GO:0016361; GO:0050431	GO:0016020; GO:0016021; GO:0005886; GO:0005887; GO:0009986; GO:0030425; GO:0043025; GO:0043235; GO:0070724	94	TRUE	-0.282492	0.00743239	0.283992	chr12	51906908	51923361	16454	+	435.51	506.81	506.631	418.301	405.081	363.664	1094.71	865.487	933.75	1169.65	1111.32	1080.96	7.40248	8.6335	8.5988	7.1091	6.97365	6.17109	18.7831	15.0574	16.081	20.0056	18.8146	18.3799
ENSG00000104808	ENST00000221403; ENST00000523250; ENST00000522614; ENST00000520557	DHDH	protein_coding	protein_coding	dihydrodiol dehydrogenase [Source:HGNC Symbol;Acc:HGNC:17887]	0.6035	797	GO:0042843	GO:0000166; GO:0016491; GO:0047115; GO:0047837		27294	TRUE	-0.599023	0.00752473	0.286558	chr19	48933699	48944969	11271	+	65.2755	57.0732	62.8277	35.5556	27.0615	48.9074	47.5451	30.1363	22.487	30.9612	36.227	34.1013	2.20175	1.92936	2.1161	1.19915	0.924504	1.64693	1.61887	1.04045	0.76852	1.05088	1.21711	1.15065	1
ENSG00000187838	ENST00000619711; ENST00000324822; ENST00000573070; ENST00000571541; ENST00000573774; ENST00000576201; ENST00000574401; ENST00000575543; ENST00000576362; ENST00000575434; ENST00000571078; ENST00000571802; ENST00000573213	PLSCR3	protein_coding	protein_coding	phospholipid scramblase 3 [Source:HGNC Symbol;Acc:HGNC:16495]	0.628	1505	GO:0017121; GO:0006915; GO:0006869; GO:0042981; GO:0032049; GO:0042593; GO:0042632; GO:0071222; GO:0090199	GO:0017128; GO:0005509; GO:0017124; GO:0005515; GO:0000287; GO:0048306; GO:0043621; GO:0032791; GO:0045340	GO:0005634; GO:0016020; GO:0016021; GO:0005886; GO:0005739; GO:0005743; GO:0005829; GO:0031966	57048	TRUE	-0.23038	0.00753704	0.286558	chr17	7389727	7394842	5116	-	977.095	989.65	998.869	855.425	762.053	906.743	822.896	657.977	706.611	702.936	774.618	712.441	17.4576	17.7212	17.8207	15.2819	13.7903	16.174	14.8417	12.0329	12.7919	12.6381	13.7853	12.7336
ENSG00000087076	ENST00000596349; ENST00000263278; ENST00000599157; ENST00000595764	HSD17B14	protein_coding	protein_coding	hydroxysteroid 17-beta dehydrogenase 14 [Source:HGNC Symbol;Acc:HGNC:23238]	0.6064	817	GO:0006629; GO:0008202; GO:0006706	GO:0016491; GO:0005515; GO:0042802; GO:0004303; GO:0044594; GO:0047045	GO:0005737; GO:0005829	51171	TRUE	-0.226474	0.00756597	0.286944	chr19	48813018	48836510	23493	-	830.224	815.006	924.204	730.98	705.765	758.064	698.547	614.208	580.338	616.932	624.383	640.552	27.3082	26.8671	30.3552	24.0408	23.5124	24.8935	23.1943	20.6787	19.3412	20.4198	20.4563	21.0769
ENSG00000109472	ENST00000513982; ENST00000402744; ENST00000480404; ENST00000431967; ENST00000511992	CPE	protein_coding	protein_coding	carboxypeptidase E [Source:HGNC Symbol;Acc:HGNC:2303]	0.4723	955	GO:0006508; GO:0007218; GO:0030070; GO:0030072; GO:0033366; GO:0036211; GO:0016485; GO:0006518; GO:0003214; GO:0016055; GO:0072657	GO:0008270; GO:0004181; GO:0046872; GO:0008233; GO:0016787; GO:0005515; GO:0008237; GO:0004180; GO:0050839; GO:0042043	GO:0016020; GO:0031410; GO:0005576; GO:0005615; GO:0030658; GO:0030667; GO:0070062; GO:0030133; GO:0005886; GO:0005794	1363	TRUE	-0.18264	0.00762923	0.288627	chr4	165361194	165498547	137354	+	6296.04	5881.97	6448.48	5592.68	5221.79	5609.67	8623.95	9176.54	9159.11	10546.3	9095.1	9201.82	177.127	165.845	181.152	157.32	148.791	157.558	244.914	264.246	261.082	298.563	254.861	258.968
ENSG00000167528	ENST00000544117; ENST00000547026; ENST00000301042; ENST00000448928; ENST00000549512; ENST00000546874; ENST00000549125; ENST00000548932; ENST00000550181; ENST00000550342	ZNF641	protein_coding	protein_coding	zinc finger protein 641 [Source:HGNC Symbol;Acc:HGNC:31834]	0.5056	2418	GO:0006355; GO:0006357	GO:0046872; GO:0003677; GO:0000981; GO:0000978	GO:0005634; GO:0005654; GO:0005829	121274	TRUE	0.171629	0.00774683	0.292119	chr12	48337180	48351414	14235	-	2098.07	2195.88	1995.55	2385.54	2347.86	2358.76	2093.32	1917.29	2059.86	2117.83	2292.4	2147.42	23.3318	24.4737	22.1595	26.5255	26.4448	26.1876	23.4992	21.8236	23.2098	23.6994	25.392	23.8892
ENSG00000127955	ENST00000650351; ENST00000649225; ENST00000648663; ENST00000649855; ENST00000648098; ENST00000648476; ENST00000648412; ENST00000648953; ENST00000648306; ENST00000648832; ENST00000648877; ENST00000442586; ENST00000649487; ENST00000649267; ENST00000351004; ENST00000650431; ENST00000649796; ENST00000648375; ENST00000649214; ENST00000649922; ENST00000647742; ENST00000649634; ENST00000418742; ENST0000…	GNAI1	protein_coding	protein_coding	G protein subunit alpha i1 [Source:HGNC Symbol;Acc:HGNC:4384]	0.3998	2707	GO:0007186; GO:0007165; GO:0051301; GO:0007049; GO:0007188; GO:0043949; GO:1904322; GO:1904778; GO:0043434; GO:0060236; GO:0007193	GO:0003924; GO:0019001; GO:0031683; GO:0046872; GO:0000166; GO:0005525; GO:0005515; GO:0000287; GO:0001664; GO:0019003; GO:0031821	GO:0005634; GO:0005737; GO:0016020; GO:0005765; GO:0005886; GO:0005856; GO:0005938; GO:0030496; GO:0005815; GO:0005813; GO:0005834; GO:0070062; GO:0099738	2770	TRUE	-0.169296	0.00775976	0.292119	chr7	79768028	80226181	458154	+	1523.89	1470.32	1548.94	1357.46	1323.05	1360.82	1102.41	1100.45	1178.83	1089.82	1010.12	1064.27	15.1374	14.6377	15.3638	13.4825	13.311	13.4953	11.0543	11.1887	11.8646	10.8936	9.99422	10.5756
ENSG00000155660	ENST00000652332; ENST00000286091; ENST00000413966; ENST00000466592	PDIA4	protein_coding	protein_coding	protein disulfide isomerase family A member 4 [Source:HGNC Symbol;Acc:HGNC:30167]	0.5318	2218	GO:0006457; GO:0061077; GO:0034976; GO:0009306	GO:0003723; GO:0016853; GO:0003756; GO:0005515; GO:0015035	GO:0005783; GO:0005615; GO:0005788; GO:0042470; GO:0009986	9601	TRUE	-0.164052	0.00782734	0.293939	chr7	149003062	149028662	25601	-	11282.5	11458	12072	10589.3	10250.9	10252.9	9211.56	9188.72	9061.4	8772.36	8121.24	8666.33	136.782	139.218	146.14	128.362	125.871	124.095	112.732	114.022	111.307	107.018	98.0673	105.103
ENSG00000174469	ENST00000625365; ENST00000361727; ENST00000637150; ENST00000637105; ENST00000636561; ENST00000637694; ENST00000638117; ENST00000636277; ENST00000636600; ENST00000637555; ENST00000636870; ENST00000637825; ENST00000627772; ENST00000455301; ENST00000637654; ENST00000636755; ENST00000631199; ENST00000637020; ENST00000628930; ENST00000636988; ENST00000636242; ENST00000463592; ENST00000636399; ENST0000…	CNTNAP2	protein_coding	protein_coding	contactin associated protein 2 [Source:HGNC Symbol;Acc:HGNC:13830]	0.4619	2170	GO:0071205; GO:0007155; GO:0048812; GO:0008283; GO:0021987; GO:0019226; GO:0007420; GO:0031175; GO:0007612; GO:0035176; GO:0071109; GO:0030534; GO:0071625; GO:0045163; GO:0021756; GO:0042297; GO:0008038; GO:0021761; GO:0021794; GO:1903598	GO:0005515; GO:0019899	GO:0016020; GO:0016021; GO:0005886; GO:0042995; GO:0070161; GO:0030424; GO:0033010; GO:0009986; GO:0005769; GO:0008076; GO:0005794; GO:0030425; GO:0043025; GO:0043204; GO:0044224; GO:0030673	26047	TRUE	-0.196993	0.00789141	0.294652	chr7	146116002	148420998	2304997	+	1789.71	1817.22	1615.36	1530.16	1560.9	1463.31	964.314	951.935	838.886	809.087	745.767	761.764	22.1772	22.5681	19.9877	18.9587	19.5903	18.1027	12.0624	12.0738	10.5326	10.0888	9.20464	9.4428
ENSG00000198075	ENST00000494122; ENST00000272452; ENST00000409309	SULT1C4	protein_coding	protein_coding	sulfotransferase family 1C member 4 [Source:HGNC Symbol;Acc:HGNC:11457]	0.4259	1884	GO:0051923; GO:0050427; GO:0006805; GO:0044598; GO:0006068; GO:0009812	GO:0008146; GO:0016740; GO:0004062	GO:0005737; GO:0005829	27233	TRUE	0.220197	0.0079011	0.294652	chr2	108377911	108388989	11079	+	577.994	538.957	531.839	646.337	647.9	633.006	585.38	543.591	602.177	550.709	553.62	543.926	8.2495	7.70941	7.57971	9.22381	9.36594	9.01978	8.43396	7.94122	8.7083	7.90939	7.87036	7.76603
ENSG00000159216	ENST00000344691; ENST00000437180; ENST00000675419; ENST00000300305; ENST00000482318; ENST00000399240; ENST00000479325; ENST00000358356; ENST00000469087; ENST00000399237; ENST00000467577; ENST00000455571; ENST00000475045; ENST00000416754; ENST00000468726; ENST00000467692; ENST00000494829; ENST00000460207	RUNX1	protein_coding	protein_coding	RUNX family transcription factor 1 [Source:HGNC Symbol;Acc:HGNC:10471]	0.5066	2352	GO:0006355; GO:0000122; GO:0045893; GO:0045944; GO:0006357; GO:0051094; GO:0071425; GO:0030182; GO:0045595; GO:0030097; GO:0045766; GO:0032743; GO:0001503; GO:0032967; GO:1903055; GO:0043371; GO:0002573; GO:0030854; GO:0060043; GO:0061026; GO:0002062; GO:0048935; GO:0043378; GO:0010755; GO:1905203	GO:0003677; GO:0003700; GO:0005524; GO:0043565; GO:0005515; GO:0000981; GO:0000978; GO:0000976; GO:0001228; GO:0000977; GO:0046982	GO:0005634; GO:0043231; GO:0005654; GO:0000785; GO:0016513	861	TRUE	0.256368	0.00792786	0.294652	chr21	34787801	36004667	1216867	-	1206.2	1216.35	1030.76	1357.41	1494.16	1281	1725.05	2000.36	1737.03	1844.73	1927.44	1791.14	13.7901	13.937	11.7672	15.5169	17.3015	14.6211	19.9085	23.4081	20.1215	21.2226	21.9486	20.4848
ENSG00000262406	ENST00000571244	MMP12	protein_coding	protein_coding	matrix metallopeptidase 12 [Source:HGNC Symbol;Acc:HGNC:7158]	0.3891	1822	GO:0006508; GO:0030198; GO:1904645; GO:0035313; GO:0060054; GO:0022617; GO:0030574; GO:0045944; GO:0000122; GO:0006606; GO:0010628; GO:0032727; GO:0048286; GO:0050691; GO:0060309; GO:0060339; GO:0060340; GO:0060435; GO:0098586; GO:1904905	GO:0008270; GO:0004222; GO:0046872; GO:0008233; GO:0016787; GO:0008237; GO:0004175; GO:0004252; GO:0001046; GO:0005509; GO:0005518; GO:0043565	GO:0031012; GO:0005576; GO:0005634; GO:0005737; GO:0005615	4321	TRUE	-0.516173	0.00793804	0.294652	chr11	102862736	102874982	12247	-	76.4949	68.4879	81.0386	48.1046	40.0511	60.6451	108.5	106.195	108.111	380.709	194.986	190.783	1.12893	1.01301	1.19425	0.709856	0.598673	0.893545	1.61643	1.60417	1.61663	5.65388	2.86629	2.81664	2
ENSG00000131650	ENST00000572045; ENST00000571007; ENST00000575885; ENST00000303746; ENST00000319500; ENST00000575769	KREMEN2	protein_coding	protein_coding	kringle containing transmembrane protein 2 [Source:HGNC Symbol;Acc:HGNC:18797]	0.6876	1969	GO:0016055; GO:0030279; GO:0060173		GO:0016020; GO:0016021; GO:0005886; GO:0031901	79412	TRUE	-0.414572	0.00794274	0.294652	chr16	2964216	2968383	4168	+	180.528	181.493	231.278	143.268	128.813	166.285	149.95	111.218	105.516	97.4707	92.6984	82.9491	2.46538	2.48406	3.15386	1.9563	1.78171	2.26713	2.06717	1.55462	1.46003	1.33946	1.26093	1.1332
ENSG00000177098	ENST00000415030; ENST00000324727; ENST00000423160; ENST00000531550; ENST00000529878; ENST00000532138	SCN4B	protein_coding	protein_coding	sodium voltage-gated channel beta subunit 4 [Source:HGNC Symbol;Acc:HGNC:10592]	0.5696	2593	GO:0006811; GO:0034765; GO:0006814; GO:0035725; GO:0051649; GO:2000649; GO:0060048; GO:0086002; GO:0086016; GO:0086091; GO:0086012; GO:0060307; GO:0010765	GO:0005244; GO:0005515; GO:0005272; GO:0044325; GO:0005248; GO:0017080; GO:0086006	GO:0016020; GO:0016021; GO:0005886; GO:0001518; GO:0014704; GO:0031226	6330	TRUE	0.226623	0.00796839	0.294888	chr11	118133377	118152888	19512	-	838.384	943.993	828.597	1041.57	1055.4	963.476	885.07	917.722	851.912	626.106	628.645	632.257	8.69412	9.81101	8.58013	10.7998	11.0851	9.97486	9.26509	9.74102	8.95122	6.53352	6.49332	6.5589
ENSG00000168398	ENST00000542454; ENST00000539359; ENST00000554311	BDKRB2	protein_coding	protein_coding	bradykinin receptor B2 [Source:HGNC Symbol;Acc:HGNC:1030]	0.5425	4147	GO:0007186; GO:0007165; GO:0042310; GO:0006939; GO:0007166; GO:0007169; GO:0006954; GO:0007204; GO:0008015; GO:0019229; GO:0050482; GO:0043114; GO:0009651; GO:0033137; GO:0042311; GO:1902219; GO:1902239; GO:1990127	GO:0004930; GO:0005515; GO:0004947; GO:0046982; GO:0004435; GO:0002020; GO:0031702	GO:0016021; GO:0016020; GO:0005794; GO:0043231; GO:0005886; GO:0005887; GO:0005768	624	TRUE	0.222246	0.00799555	0.295179	chr14	96204679	96244166	39488	+	527.628	483.989	511.129	593.987	584.529	604.495	476.224	510.883	508.027	328.022	284.461	311.94	3.42121	3.14521	3.3094	3.85101	3.83881	3.91316	3.1171	3.39066	3.33767	2.14028	1.83718	2.02338
ENSG00000008517	ENST00000325568; ENST00000534507; ENST00000613483; ENST00000531965; ENST00000396887; ENST00000532086; ENST00000529699; ENST00000526464; ENST00000440815; ENST00000529550; ENST00000551122; ENST00000548807; ENST00000528163; ENST00000530890; ENST00000444393; ENST00000533097; ENST00000534748; ENST00000008180; ENST00000532247; ENST00000396890; ENST00000525228; ENST00000525643; ENST00000548652; ENST0000…	IL32	protein_coding	protein_coding	interleukin 32 [Source:HGNC Symbol;Acc:HGNC:16830]	0.5767	831	GO:0006955; GO:0007165; GO:0007155; GO:0006952	GO:0005515; GO:0005125	GO:0016020; GO:0005576; GO:0005615; GO:0005829	9235	TRUE	0.235716	0.00807085	0.296038	chr16	3065297	3082192	16896	+	1703.57	1483.93	1788.32	1933.95	1857.51	2082.48	2517.5	2428.19	2651.93	2901.19	2358	2348.68	55.0649	48.0716	57.7201	62.5038	60.8113	67.2016	82.1433	80.3356	86.8522	94.3641	75.9167	75.9438
ENSG00000046889	ENST00000288368; ENST00000529398; ENST00000517617; ENST00000522247; ENST00000520235	PREX2	protein_coding	protein_coding	phosphatidylinositol-3,4,5-trisphosphate dependent Rac exchange factor 2 [Source:HGNC Symbol;Acc:HGNC:22950]	0.4315	3688	GO:0035556; GO:0050790; GO:0051056; GO:0007186; GO:0008344; GO:0014065; GO:0048813	GO:0005515; GO:0005085; GO:0005096	GO:0005886; GO:0005829	80243	TRUE	0.407354	0.00807332	0.296038	chr8	67952046	68237032	284987	+	177.468	189.487	146.075	257.274	235.984	195.63	7.32575	7.89469	12.1214	4.58686	7.4585	3.68663	1.29394	1.38464	1.0635	1.87559	1.74268	1.42401	0.0539182	0.0589169	0.089547	0.0336532	0.0541656	0.0268892
ENSG00000154736	ENST00000284987; ENST00000652031	ADAMTS5	protein_coding	protein_coding	ADAM metallopeptidase with thrombospondin type 1 motif 5 [Source:HGNC Symbol;Acc:HGNC:221]	0.4316	6607	GO:0006508; GO:0030198; GO:0007520; GO:0022617; GO:0120163; GO:0042742; GO:0044691	GO:0004222; GO:0008270; GO:0046872; GO:0008233; GO:0016787; GO:0005515; GO:0008237; GO:0004175; GO:0005178; GO:0008201; GO:0050840	GO:0005576; GO:0062023; GO:0031012; GO:0005788; GO:0005615	11096	TRUE	-0.710877	0.00807694	0.296038	chr21	26917922	26967088	49167	-	25.4983	25.1122	21.8531	13.5948	14.072	4.89073	57.298	55.9675	72.6503	58.4825	80.978	52.5344	0.103775	0.10243	0.0888101	0.0553222	0.0580063	0.0198719	0.235402	0.233146	0.299587	0.23951	0.328266	0.213885	2
ENSG00000111405	ENST00000422538; ENST00000229003; ENST00000545824; ENST00000551186	ENDOU	protein_coding	protein_coding	endonuclease, poly(U) specific [Source:HGNC Symbol;Acc:HGNC:14369]	0.5008	1719	GO:0090502; GO:0006508; GO:0007165; GO:0090305; GO:0006955; GO:0006897; GO:0007565	GO:0004521; GO:0003723; GO:0046872; GO:0016829; GO:0016787; GO:0004519; GO:0004518; GO:0030145; GO:0008236; GO:0008083; GO:0005044; GO:0030247	GO:0005737; GO:0110165; GO:0005886; GO:0005576; GO:0005615	8909	TRUE	-0.582874	0.00812567	0.296877	chr12	47709734	47725567	15834	-	19.3787	18.2635	16.3898	9.41177	7.57723	8.80333	20.7248	14.3506	18.1626	20.6409	13.8515	11.9815	0.303133	0.286322	0.256007	0.147207	0.120049	0.13748	0.327257	0.229769	0.287867	0.324903	0.215816	0.187489	2
ENSG00000041353	ENST00000586570; ENST00000262094; ENST00000586594; ENST00000592334	RAB27B	protein_coding	protein_coding	RAB27B, member RAS oncogene family [Source:HGNC Symbol;Acc:HGNC:9767]	0.4276	2114	GO:0016192; GO:0006887; GO:0017157; GO:0045921; GO:0048488; GO:0071985; GO:0099641	GO:0005525; GO:0003924; GO:0000166; GO:0016787; GO:0003925; GO:0005515; GO:0019904; GO:0019003; GO:0031489	GO:0005737; GO:0016020; GO:0043231; GO:0005768; GO:0005770; GO:1904115; GO:0042470; GO:0032585; GO:0005795; GO:0005886; GO:0005794; GO:0070062; GO:0030141; GO:0070382; GO:0031088; GO:0016324; GO:0030140; GO:0030667; GO:0042589; GO:0098993	5874	TRUE	-0.389398	0.00817587	0.296877	chr18	54717860	54895516	177657	+	177.468	168.937	141.135	123.398	130.978	110.531	207.248	228.893	192.869	178.887	179.004	198.156	2.25736	2.15362	1.79259	1.56941	1.6874	1.40361	2.66109	2.98005	2.48569	2.28969	2.26789	2.52141
ENSG00000171223	ENST00000302754	JUNB	protein_coding	protein_coding	JunB proto-oncogene, AP-1 transcription factor subunit [Source:HGNC Symbol;Acc:HGNC:6205]	0.6486	1830	GO:0006355; GO:0006357; GO:0051726; GO:0042127; GO:0140467; GO:0045944; GO:0001570; GO:0001649; GO:0001701; GO:0001829; GO:0002158; GO:0030154; GO:0030316; GO:0033687; GO:0045597; GO:0046697; GO:0060136; GO:0060716; GO:0071277; GO:2000319	GO:0003700; GO:0003677; GO:0005515; GO:0000981; GO:0000978; GO:1990837; GO:0003690; GO:0000977; GO:0001228	GO:0005634; GO:0005654; GO:0000785; GO:0005667; GO:0090575; GO:0035976	3726	TRUE	0.266773	0.00820136	0.296877	chr19	12791486	12793315	1830	+	4739.62	4588.69	5492.41	6470.07	5277	6110.49	5955.33	5105.96	5159.04	3641.97	4192.74	4274.64	69.643	67.5749	80.587	95.0582	78.5344	89.6383	88.3343	76.7931	76.8083	53.8501	61.3635	62.8332
ENSG00000144485	ENST00000272937; ENST00000409160; ENST00000409002; ENST00000409182; ENST00000417803; ENST00000409574; ENST00000409356; ENST00000436051; ENST00000450098	HES6	protein_coding	protein_coding	hes family bHLH transcription factor 6 [Source:HGNC Symbol;Acc:HGNC:18254]	0.7099	877	GO:0006355; GO:0030154; GO:0006357; GO:0009952; GO:0050767; GO:0043433; GO:0000122; GO:0007399	GO:0003677; GO:0046983; GO:0005515; GO:0000981; GO:0000978; GO:1990837; GO:0003700; GO:0061629; GO:0000977; GO:0001227	GO:0005634; GO:0005667; GO:0000785	55502	TRUE	-0.36511	0.00822519	0.296877	chr2	238238267	238240662	2396	-	506.906	570.733	646.488	517.647	379.944	436.254	412.057	361.636	362.387	313.053	303.667	302.303	15.5298	17.5241	19.7773	15.857	11.7896	13.3433	12.7434	11.3402	11.2491	9.65104	9.26649	9.26482
ENSG00000073008	ENST00000344956; ENST00000403059; ENST00000425690; ENST00000187830; ENST00000406449; ENST00000587785	PVR	protein_coding	protein_coding	PVR cell adhesion molecule [Source:HGNC Symbol;Acc:HGNC:9705]	0.5607	2811	GO:0007155; GO:0046718; GO:0007157; GO:0045954; GO:0007156; GO:0002860; GO:0042271; GO:0060370	GO:0005515; GO:0038023; GO:0001618; GO:0050839	GO:0016020; GO:0016021; GO:0005886; GO:0005576; GO:0005925; GO:0005912; GO:0009986; GO:0005737; GO:0005615	5817	TRUE	0.154939	0.00822793	0.296877	chr19	44643798	44666162	22365	+	6999.77	7282.01	7302.04	8063.96	7983.29	8006.4	6985.26	7388.98	7645.11	7669.05	8362.98	8179.61	66.9589	69.8133	69.7487	77.1293	77.3473	76.4619	67.4522	72.3468	74.0991	73.8215	79.6826	78.273
ENSG00000106066	ENST00000265394; ENST00000396276; ENST00000432534; ENST00000455893; ENST00000409850; ENST00000448959; ENST00000458405; ENST00000447426; ENST00000488891; ENST00000449801; ENST00000455544; ENST00000437527	CPVL	protein_coding	protein_coding	carboxypeptidase vitellogenic like [Source:HGNC Symbol;Acc:HGNC:14399]	0.4725	962	GO:0006508	GO:0004185; GO:0008233; GO:0016787; GO:0004180	GO:0070062	54504	TRUE	-0.176503	0.00823264	0.296877	chr7	28995235	29195451	200217	-	2715.06	2575.14	2813.59	2391.64	2300.23	2482.54	2218.78	2268.12	2180.38	2283.11	1925.36	2086.63	75.8514	72.1021	78.4897	66.8076	65.087	69.2411	62.5731	64.8575	61.7194	64.1843	53.5765	58.3157
ENSG00000069667	ENST00000335670; ENST00000309157; ENST00000261523; ENST00000449337; ENST00000559587; ENST00000551975; ENST00000560004; ENST00000559343; ENST00000558234; ENST00000557822; ENST00000559145; ENST00000561093; ENST00000560300; ENST00000558904	RORA	protein_coding	protein_coding	RAR related orphan receptor A [Source:HGNC Symbol;Acc:HGNC:10258]	0.4848	1801	GO:0006355; GO:0010468; GO:0045893; GO:0048511; GO:0032922; GO:0001525; GO:0006357; GO:0050728; GO:0045944; GO:0042753; GO:0045599; GO:0043124; GO:0042632; GO:0071456; GO:0006805; GO:0036315; GO:0042692; GO:0010906; GO:0008589; GO:0006809; GO:0010575; GO:0019218; GO:0021702; GO:0021930; GO:0030522; GO:0042752; GO:0043030; GO:0046068; GO:0070328; GO:0071347; GO:0071356; GO:0072539	GO:0008270; GO:0003700; GO:0043565; GO:0046872; GO:0003677; GO:0005515; GO:0004879; GO:0000978; GO:0000981; GO:0001221; GO:0001222; GO:0008142; GO:0001223; GO:0000977; GO:0008013; GO:0098531	GO:0005634; GO:0005730; GO:0005654; GO:0000785	6095	TRUE	0.250748	0.00823579	0.296877	chr15	60488284	61229302	741019	-	1329.21	1278.81	1074.79	1445.47	1526.36	1415.38	1661.53	1623.85	1627.54	2458.55	2592.12	2317.97	19.8456	19.1355	16.0237	21.5788	23.0817	21.0974	25.042	24.8157	24.6211	36.9375	38.5483	34.6206
ENSG00000112782	ENST00000644878; ENST00000643162; ENST00000645626; ENST00000642250; ENST00000644324; ENST00000339561; ENST00000185206; ENST00000487396; ENST00000484572; ENST00000486570; ENST00000544153; ENST00000672327; ENST00000476852; ENST00000464137	CLIC5	protein_coding	protein_coding	chloride intracellular channel 5 [Source:HGNC Symbol;Acc:HGNC:13517]	0.4881	1834	GO:0007605; GO:1902476; GO:0006821; GO:0006811; GO:0034220; GO:0034765; GO:0050896; GO:0007601; GO:0007565	GO:0005254; GO:0005244; GO:0005515	GO:0016020; GO:0034707; GO:0005737; GO:0016021; GO:0005794; GO:0005886; GO:0005856; GO:0016324; GO:0005938; GO:0005815; GO:0070062; GO:0015629; GO:0032421	53405	TRUE	-0.296439	0.00836812	0.300406	chr6	45880827	46080348	199522	-	399.813	350.43	353.291	269.804	311.749	312.029	231.63	182.254	199.789	232.783	218.427	191.704	5.86196	5.14932	5.17234	3.95531	4.62946	4.56735	3.42823	2.7351	2.96799	3.43443	3.18985	2.81172
ENSG00000151304	ENST00000339397; ENST00000504881	SRFBP1	protein_coding	protein_coding	serum response factor binding protein 1 [Source:HGNC Symbol;Acc:HGNC:26333]	0.378	1711	GO:0030490	GO:0003723	GO:0005737; GO:0048471; GO:0005634; GO:0030686	153443	TRUE	0.226797	0.00837301	0.300406	chr5	121961975	122075570	113596	+	554.98	568.888	561.603	682.687	686.071	610.376	566.646	630.389	611.469	610.249	609.081	667.022	8.72193	8.96034	8.81317	10.7276	10.9205	9.5767	8.98951	10.1404	9.73676	9.6507	9.5343	10.4865
ENSG00000182809	ENST00000483017; ENST00000550577; ENST00000538259; ENST00000329146; ENST00000551836; ENST00000547643; ENST00000552643; ENST00000548923; ENST00000548989; ENST00000548309; ENST00000551738	CRIP2	protein_coding	protein_coding	cysteine rich protein 2 [Source:HGNC Symbol;Acc:HGNC:2361]	0.6769	1145	GO:0008284; GO:0030097	GO:0046872; GO:0005515; GO:0008270	GO:0005938	1397	TRUE	-0.320516	0.00841442	0.301122	chr14	105472962	105480162	7201	+	254.983	264.82	258.595	203.922	181.853	230.843	238.945	229.61	254.277	217.876	179.004	190.783	5.98813	6.23294	6.06412	4.78839	4.32553	5.41227	5.66457	5.51928	6.0505	5.1488	4.18718	4.48202
ENSG00000123689	ENST00000367029	G0S2	protein_coding	protein_coding	G0/G1 switch 2 [Source:HGNC Symbol;Acc:HGNC:30229]	0.5708	876	GO:0006915; GO:0097191; GO:0120162; GO:2001238	GO:0005515; GO:0003674	GO:0005739; GO:0005811	50486	TRUE	0.366294	0.00852231	0.301122	chr1	209675412	209676390	979	+	433.471	462.294	627.366	652.549	653.806	672.965	90.2138	73.9058	84.7587	58.4824	61.799	62.6727	13.3058	14.222	19.2296	20.0282	20.3268	20.6233	2.7954	2.32204	2.63615	1.80644	1.88947	1.92448
ENSG00000168497	ENST00000304141	CAVIN2	protein_coding	protein_coding	caveolae associated protein 2 [Source:HGNC Symbol;Acc:HGNC:10690]	0.4286	3054	GO:0097320	GO:0005515; GO:0008289; GO:0001786; GO:0005543; GO:0005080	GO:0005737; GO:0016020; GO:0005654; GO:0005829; GO:0005886; GO:0005901; GO:0045121	8436	TRUE	-0.530147	0.00854584	0.301122	chr2	191834310	191847088	12779	-	108.113	81.0441	71.0226	63.7909	54.123	52.82	102.405	116.24	140.976	145.633	136.384	142.857	0.951903	0.715155	0.624425	0.561593	0.482656	0.464299	0.910177	1.04757	1.25767	1.2903	1.19607	1.25826	2
ENSG00000187837	ENST00000343677	H1-2	protein_coding	protein_coding	H1.2 linker histone, cluster member [Source:HGNC Symbol;Acc:HGNC:4716]	0.5636	731	GO:0006334; GO:0030261; GO:0045910; GO:0000122; GO:0006325; GO:0006357; GO:0080182; GO:0098532	GO:0003677; GO:0003723; GO:0030527; GO:0031490; GO:0005515; GO:0003690; GO:0031492	GO:0000786; GO:0005634; GO:0005694; GO:0000791	3006	TRUE	-0.347591	0.00855041	0.301122	chr6	26055740	26056470	731	-	1426.88	1438.25	1874.81	1156.6	1149.57	1417.34	2346.78	2213.59	2104.27	1398.99	1394.74	1401.84	52.4876	53.0229	68.8643	42.5401	42.8296	52.0504	87.1423	83.3442	78.4284	51.7845	51.1021	51.5847
ENSG00000183508	ENST00000369448	TENT5C	protein_coding	protein_coding	terminal nucleotidyltransferase 5C [Source:HGNC Symbol;Acc:HGNC:24712]	0.4397	5654	GO:0048255; GO:0045596; GO:0001701	GO:1990817; GO:0003723; GO:0016740; GO:0005515; GO:0016779; GO:0004652	GO:0005634; GO:0005737; GO:0005654; GO:0005856; GO:0005815; GO:0005813	54855	TRUE	-0.212559	0.0085616	0.301122	chr1	117606048	117628389	22342	+	852.663	827.563	766.68	696.471	715.507	696.441	680.261	701.69	654.718	471.3	561.518	553.916	4.05515	3.94451	3.64092	3.31191	3.44653	3.30672	3.26583	3.41574	3.15492	2.2555	2.65994	2.63529
ENSG00000165731	ENST00000671844; ENST00000672389; ENST00000340058; ENST00000355710; ENST00000498820; ENST00000615310; ENST00000638465; ENST00000640619; ENST00000683278; ENST00000684216; ENST00000683007; ENST00000683872	RET	protein_coding	protein_coding	ret proto-oncogene [Source:HGNC Symbol;Acc:HGNC:9967]	0.5819	2909	GO:0007156; GO:0006468; GO:0016310; GO:0007155; GO:0018108; GO:0045893; GO:0030155; GO:0035860; GO:0030335; GO:0043410; GO:0006919; GO:0007165; GO:0051897; GO:0007169; GO:0033674; GO:2001241; GO:0007411; GO:0097021; GO:0033619; GO:0048265; GO:0010976; GO:0071300; GO:0007158; GO:0007497; GO:0033630; GO:0061146; GO:0072300; GO:0000165; GO:0001657; GO:0001755; GO:0001838; GO:0007399; GO:0009410; GO:…	GO:0005524; GO:0005509; GO:0004672; GO:0000166; GO:0016301; GO:0016740; GO:0004713; GO:0004714; GO:0005515; GO:0038023	GO:0016020; GO:0016021; GO:0005886; GO:0005768; GO:0010008; GO:0005887; GO:0030424; GO:0043235; GO:0098797; GO:0045121; GO:0005769; GO:0030425; GO:0043025	5979	TRUE	0.302443	0.00856187	0.301122	chr10	43077064	43130351	53288	+	341.677	327.601	271.343	377.516	394.016	394.193	525.434	473.572	503.363	588.264	486.933	435.944	3.15833	3.03493	2.50454	3.48918	3.68888	3.63776	4.90286	4.48062	4.71441	5.47181	4.48321	4.03113
ENSG00000133816	ENST00000532179; ENST00000526065; ENST00000532945; ENST00000683283; ENST00000256194; ENST00000531732; ENST00000530823; ENST00000532420; ENST00000527546; ENST00000524685; ENST00000525119; ENST00000533389; ENST00000675839; ENST00000528931; ENST00000646065; ENST00000532166; ENST00000527195; ENST00000530691; ENST00000524730; ENST00000533219; ENST00000529562; ENST00000526475; ENST00000525075; ENST0000…	MICAL2	protein_coding	protein_coding	microtubule associated monooxygenase, calponin and LIM domain containing 2 [Source:HGNC Symbol;Acc:HGNC:24693]	0.5245	1586	GO:0030042; GO:0007010; GO:0045944; GO:0007507; GO:0001947; GO:0019417	GO:0003779; GO:0043914; GO:0005515; GO:0071949; GO:0046872; GO:0004497; GO:0016491; GO:0016709; GO:0051019; GO:0016174	GO:0005634; GO:0005737	9645	TRUE	0.242434	0.00856247	0.301122	chr11	12094008	12359144	265137	+	1854.29	2037.57	1626.24	2253.69	2210.58	2068.84	3168.61	3572	3449.26	3493.13	3191.33	3201.52	31.4384	34.6224	27.5319	38.2052	37.9601	35.018	54.2301	61.9876	59.2533	59.5954	53.8929	54.2992
ENSG00000186907	ENST00000335099; ENST00000533205; ENST00000395120	RTN4RL2	protein_coding	protein_coding	reticulon 4 receptor like 2 [Source:HGNC Symbol;Acc:HGNC:23053]	0.6445	1148	GO:0007166; GO:0010977; GO:0031103	GO:0005515; GO:0038023	GO:0016020; GO:0005886; GO:0042995; GO:0045121; GO:0030425; GO:0043005; GO:0043204; GO:0031225; GO:0030424; GO:0005615; GO:0005576; GO:0031012; GO:0070062; GO:0009986; GO:0046658	349667	TRUE	-0.257214	0.00858849	0.301122	chr11	57460528	57477534	17007	+	705.793	762.499	714.778	679.739	558.55	583.954	380.361	344.416	332.981	301.586	310.06	242.396	16.5318	17.8997	16.7179	15.9196	13.2509	13.6554	8.99349	8.25728	7.90256	7.1084	7.23382	5.67967
ENSG00000100031	ENST00000456869; ENST00000411974; ENST00000412658; ENST00000445029; ENST00000400382; ENST00000419133; ENST00000438643; ENST00000452551; ENST00000412898; ENST00000400380; ENST00000455483; ENST00000430289; ENST00000447416; ENST00000432867; ENST00000451366; ENST00000428855; ENST00000425895; ENST00000474191; ENST00000487766; ENST00000466310; ENST00000401885; ENST00000404532; ENST00000403838; ENST0000…	GGT1	protein_coding	protein_coding	gamma-glutamyltransferase 1 [Source:HGNC Symbol;Acc:HGNC:4250]	0.6125	1048	GO:0006751; GO:0006629; GO:0006508; GO:0002682; GO:0007283; GO:0006691; GO:0006520; GO:0006750; GO:0006749; GO:0019344; GO:1901750; GO:0050727; GO:0006536; GO:0031638; GO:0006631; GO:0031179	GO:0036374; GO:0016740; GO:0008233; GO:0016787; GO:0016746; GO:0005515; GO:0000048; GO:0002951; GO:0102953; GO:0103068	GO:0016020; GO:0016021; GO:0005886; GO:0005615; GO:0070062	2678	TRUE	-0.212338	0.0085889	0.301122	chr22	24594811	24629005	34195	+	2215.2	2253.17	2399.15	1970.87	1804.58	2152.18	3597.37	3202.47	3345.83	3624.66	3817.48	3808.87	56.8377	57.9401	61.4679	50.5626	46.8963	55.1298	93.1747	84.1046	86.9826	93.5854	97.5616	97.7631
ENSG00000165507	ENST00000496638; ENST00000298295; ENST00000448778	DEPP1	protein_coding	protein_coding	DEPP1 autophagy regulator [Source:HGNC Symbol;Acc:HGNC:23355]	0.6031	1200	GO:0006914; GO:0010506		GO:0005737; GO:0043231; GO:0005739; GO:0005777	11067	TRUE	0.189017	0.00858997	0.301122	chr10	44970981	44978809	7829	-	21710.2	22218.6	23630.5	25345.9	24344.6	27388.1	30756.9	28730.7	31738.7	32782.3	30103.6	28254.3	486.483	498.98	528.743	567.882	552.517	612.703	695.721	658.963	720.606	739.197	671.893	633.35
ENSG00000132964	ENST00000536792; ENST00000700501; ENST00000381527; ENST00000700502; ENST00000700503; ENST00000700504; ENST00000700505; ENST00000465820; ENST00000477277; ENST00000625988; ENST00000480323	CDK8	protein_coding	protein_coding	cyclin dependent kinase 8 [Source:HGNC Symbol;Acc:HGNC:1779]	0.4284	1947	GO:0006468; GO:0016310; GO:0051726	GO:0000166; GO:0004672; GO:0005524; GO:0004674; GO:0016301; GO:0016740; GO:0106310; GO:0005515; GO:0004693; GO:0008353	GO:0005634; GO:0016592; GO:0005654; GO:0032991; GO:0005730	1024	TRUE	0.175268	0.00867567	0.30343	chr13	26254104	26420982	166879	+	1247.38	1348.07	1272.03	1497.52	1413.69	1461.35	1136.21	1317.39	1233.33	1158.18	1229.59	1153.91	17.2273	18.6593	17.5422	20.6794	19.7749	20.1492	15.8404	18.6228	17.2585	16.0958	16.9144	15.9422
ENSG00000169018	ENST00000306917; ENST00000570067; ENST00000566739; ENST00000566008	FEM1B	protein_coding	protein_coding	fem-1 homolog B [Source:HGNC Symbol;Acc:HGNC:3649]	0.4302	2302	GO:0016567; GO:0006915; GO:0043161; GO:2000001; GO:1902041; GO:0140627; GO:0051438; GO:0002070; GO:0060442; GO:0060743	GO:0005515; GO:1990756; GO:0005123	GO:0005634; GO:0005737; GO:0005654; GO:0005829; GO:0031462	10116	TRUE	0.164635	0.00874786	0.303439	chr15	68277745	68295862	18118	+	11901.6	12281	11356.3	13508	13286.1	13076.9	10594	10783.1	10862.1	13725	14682.5	13962.2	139.023	143.773	132.46	157.767	157.187	152.499	124.92	128.924	128.558	161.328	170.828	163.151
ENSG00000105767	ENST00000222374; ENST00000593506	CADM4	protein_coding	protein_coding	cell adhesion molecule 4 [Source:HGNC Symbol;Acc:HGNC:30825]	0.5901	1246	GO:0007155; GO:0042127; GO:0001933; GO:0001932; GO:0035020; GO:2000145; GO:0007156; GO:0030948; GO:1900747; GO:0061041; GO:0010801; GO:0050732	GO:0043184; GO:0019903; GO:0030971; GO:0043183	GO:0016020; GO:0016021; GO:0031252; GO:0044291	199731	TRUE	-0.214978	0.00876028	0.303439	chr19	43622368	43639850	17483	-	1275.94	1309.26	1461.43	1214.12	1086.79	1185.51	1538.51	1495.34	1602.63	1572.14	1372.37	1364.05	27.5357	28.3176	31.4929	26.1985	23.7548	25.5421	33.5164	33.0307	35.0434	34.141	29.4995	29.4478
ENSG00000111262	ENST00000382545; ENST00000543874; ENST00000639306; ENST00000639680	KCNA1	protein_coding	protein_coding	potassium voltage-gated channel subfamily A member 1 [Source:HGNC Symbol;Acc:HGNC:6218]	0.4501	2922	GO:0055085; GO:0006811; GO:0051260; GO:0006813; GO:0034765; GO:0071805; GO:0099505; GO:0060078; GO:0007268; GO:0042391; GO:0050905; GO:0071286; GO:0019228; GO:0050966; GO:0006937; GO:0001964; GO:0007405; GO:0007420; GO:0008104; GO:0010644; GO:0010960; GO:0021554; GO:0021766; GO:0021987; GO:0022038; GO:0023041; GO:0050976; GO:0061564; GO:1903818	GO:0005216; GO:0005244; GO:0005249; GO:0005267; GO:0005515; GO:0005251; GO:0097718; GO:0015079; GO:0099508; GO:1905030	GO:0016020; GO:0110165; GO:0016021; GO:0031410; GO:0005783; GO:0005886; GO:0042995; GO:0005829; GO:0070161; GO:0008076; GO:0030425; GO:0045202; GO:0043204; GO:0030054; GO:0030424; GO:0042734; GO:0098793; GO:0005887; GO:0043025; GO:0044224; GO:0043679; GO:0033270; GO:0009986; GO:0016324; GO:0034705; GO:0043194; GO:0044305; GO:0098978; GO:0099055; GO:0099056	3736	TRUE	0.759742	0.00876751	0.303439	chr12	4909905	4918256	8352	+	13.2592	17.122	10.9266	26.1438	45.4633	19.5629	19.5057	12.198	9.51374	12.6139	18.1135	10.1382	0.122017	0.157914	0.100405	0.240558	0.423746	0.179731	0.181199	0.114896	0.0887077	0.116807	0.16603	0.0933302	1
ENSG00000130304	ENST00000600277; ENST00000598424; ENST00000252595; ENST00000599380; ENST00000600297; ENST00000593701; ENST00000594962; ENST00000598848; ENST00000599965	SLC27A1	protein_coding	protein_coding	solute carrier family 27 member 1 [Source:HGNC Symbol;Acc:HGNC:10995]	0.6274	1966	GO:0015908; GO:0001676; GO:0006629; GO:0006631; GO:0006869; GO:0006656; GO:0006646; GO:0006661; GO:0006655; GO:0006659; GO:0150104; GO:0044539; GO:0006654; GO:0140115; GO:0032049; GO:0010867; GO:0009409; GO:0015909; GO:0015911; GO:0032868; GO:1990379; GO:0001579; GO:0044381; GO:0015878; GO:0031652; GO:0033211; GO:0071072; GO:0071902; GO:1905135	GO:0004467; GO:0031957; GO:0015245; GO:0000166; GO:0016874; GO:0005515; GO:0005324; GO:0047676; GO:1901480; GO:0015562; GO:0090434; GO:0015225; GO:0042802	GO:0016021; GO:0005737; GO:0016020; GO:0005886; GO:0012505; GO:0005783; GO:0005743; GO:0009925; GO:0005887	376497	TRUE	-0.232044	0.00876942	0.303439	chr19	17468769	17506168	37400	+	584.792	648.006	648.254	521.516	514.489	561.646	742.868	570.886	641.514	515.187	625.842	537.443	7.9984	8.88266	8.85349	7.13207	7.12717	7.66917	10.2566	7.99212	8.89023	7.0906	8.52598	7.35341
ENSG00000129538	ENST00000397967; ENST00000340900; ENST00000412779; ENST00000555698; ENST00000397970	RNASE1	protein_coding	protein_coding	ribonuclease A family member 1, pancreatic [Source:HGNC Symbol;Acc:HGNC:10044]	0.5393	822	GO:0090502; GO:0090305; GO:0016070; GO:0050830; GO:0090501	GO:0003676; GO:0016829; GO:0016787; GO:0005515; GO:0004519; GO:0004518; GO:0004540; GO:0004522	GO:0005576; GO:0070062	6035	TRUE	-0.665629	0.00879437	0.303439	chr14	20801228	20802855	1628	-	29.578	38.8098	20.9426	11.5033	15.1545	17.6066	53.6406	56.6851	50.1633	88.2971	59.668	60.8294	0.967099	1.27176	0.683754	0.376071	0.501859	0.574727	1.77046	1.89706	1.66186	2.90513	1.94322	1.98962	2
ENSG00000143869	ENST00000272224	GDF7	protein_coding	protein_coding	growth differentiation factor 7 [Source:HGNC Symbol;Acc:HGNC:4222]	0.5331	9267	GO:0030509; GO:0060395; GO:0045893; GO:0010862; GO:0060389; GO:0032924; GO:0007411; GO:0010628; GO:0021509; GO:0021527; GO:0021915; GO:0022612; GO:0030855; GO:0030901; GO:0045165; GO:0045666; GO:0048608; GO:0048754; GO:0048853; GO:0060571; GO:2001051	GO:0008083; GO:0005515; GO:0005125; GO:0042802	GO:0005576; GO:0005615	151449	TRUE	0.198998	0.0088089	0.303439	chr2	20667144	20679243	12100	+	845.523	886.919	818.581	976.733	941.741	1014.34	1977.39	1499.64	1891.5	1627.19	1684.55	1517.05	2.45342	2.57924	2.37179	2.83379	2.76768	2.93841	5.79199	4.45394	5.56107	4.75117	4.86866	4.40352
ENSG00000036448	ENST00000262113; ENST00000523438; ENST00000519518; ENST00000518803; ENST00000519372; ENST00000518203; ENST00000517520; ENST00000523443; ENST00000520072; ENST00000519631; ENST00000612167; ENST00000621894; ENST00000520298; ENST00000520779; ENST00000518513	MYOM2	protein_coding	protein_coding	myomesin 2 [Source:HGNC Symbol;Acc:HGNC:7614]	0.5087	1102	GO:0006936; GO:0045214	GO:0005515; GO:0051015; GO:0008307; GO:0019900	GO:0005737; GO:0005739; GO:0032982; GO:0031430	9172	TRUE	0.400478	0.00881489	0.303439	chr8	2045046	2165552	120507	+	61.1959	62.7806	66.4698	83.6602	92.0091	86.0771	8.53375	10.0455	9.51373	3.44014	6.393	4.60828	1.49323	1.53529	1.61956	2.04112	2.27391	2.09688	0.2102	0.250891	0.235212	0.0844689	0.155377	0.112486
ENSG00000150244	ENST00000417545	TRIM48	protein_coding	protein_coding	tripartite motif containing 48 [Source:HGNC Symbol;Acc:HGNC:19021]	0.4519	1467	GO:0045087; GO:0016567; GO:0010468	GO:0008270; GO:0046872; GO:0016740; GO:0005515; GO:0061630	GO:0005737; GO:0005829	79097	TRUE	-0.679673	0.0088446	0.303777	chr11	55262155	55271114	8960	+	15.7571	15.3814	20.8722	7.90186	3.36064	8.80333	222.77	230.101	183.011	170.205	213.251	174.451	0.288823	0.282561	0.382024	0.144821	0.0623902	0.161096	4.12193	4.31702	3.39888	3.13937	3.89336	3.19878	5
ENSG00000167615	ENST00000616932; ENST00000439657; ENST00000326764; ENST00000376514; ENST00000436479; ENST00000443957; ENST00000610347; ENST00000462541; ENST00000421200	LENG8	protein_coding	protein_coding	leukocyte receptor cluster member 8 [Source:HGNC Symbol;Acc:HGNC:15500]	0.6207	2258		GO:0005515	GO:0032991; GO:0005634	114823	TRUE	0.241711	0.00895622	0.306921	chr19	54448887	54462016	13130	+	5063.96	5216.49	4792.2	5306.15	5889.67	6639.66	20780.9	11565.2	14644.2	10576.1	21065	15116.1	60.3047	62.259	56.9855	63.1811	71.038	78.9389	249.812	140.969	176.699	126.738	249.862	180.077
ENSG00000131981	ENST00000553493; ENST00000254301; ENST00000553755; ENST00000554715; ENST00000556438; ENST00000556322; ENST00000556263	LGALS3	protein_coding	protein_coding	galectin 3 [Source:HGNC Symbol;Acc:HGNC:6563]	0.5596	806	GO:0006397; GO:0008380; GO:0030154; GO:0002376; GO:0045087; GO:0002548; GO:0030593; GO:0048245; GO:0030855; GO:0050918; GO:2001237; GO:0071677; GO:1903078; GO:0031334; GO:0050860; GO:0090280; GO:0048246; GO:0042129; GO:0045806; GO:0070232; GO:0071674; GO:1902041; GO:1903614; GO:2000521; GO:2001189	GO:0030246; GO:0005515; GO:0003723; GO:0019863; GO:0019903; GO:0042056; GO:0140693; GO:0043236; GO:0004864	GO:0005654; GO:0005829; GO:0005737; GO:0005634; GO:0005681; GO:0016020; GO:0005743; GO:0005576; GO:0005615; GO:0005886; GO:0070062; GO:0062023; GO:0030667; GO:0009986; GO:0101003; GO:0001772	3958	TRUE	-0.244998	0.00898887	0.307053	chr14	55124110	55145423	21314	+	1399.34	1233.92	1345.79	1170.2	993.699	1192.37	1125.25	1079.18	1145.31	1271.73	1149.69	1164.99	46.6441	41.2215	44.7938	39.0015	33.548	39.6795	37.8627	36.8196	38.6815	42.6566	38.1708	38.8465
ENSG00000186815	ENST00000552642; ENST00000547275; ENST00000552985; ENST00000550873; ENST00000551096; ENST00000551099; ENST00000552897; ENST00000550785; ENST00000549279; ENST00000335509; ENST00000552077; ENST00000541517; ENST00000392569; ENST00000552542; ENST00000428632; ENST00000548465; ENST00000546781; ENST00000551127; ENST00000546503; ENST00000550543; ENST00000547955; ENST00000546907; ENST00000546787	TPCN1	protein_coding	protein_coding	two pore segment channel 1 [Source:HGNC Symbol;Acc:HGNC:18182]	0.5718	1564	GO:0055085; GO:0006811; GO:0034765; GO:0006816; GO:0070588; GO:0051209; GO:0034220; GO:0010508; GO:0075509; GO:0035725	GO:0022832; GO:0005216; GO:0005244; GO:0005515; GO:0005262; GO:0042802; GO:0005248; GO:0015280; GO:0072345; GO:0097682; GO:0019905; GO:0042803; GO:0080025	GO:0005765; GO:0016020; GO:0016021; GO:0005768; GO:0010008; GO:0005764; GO:0055038; GO:0031901; GO:0036019	53373	TRUE	0.205724	0.00902228	0.307053	chr12	113221050	113298585	77536	+	1115.85	1146.14	1001.6	1227.71	1244.88	1295.07	1932.37	1603.1	1728.13	1481.6	1566.4	1511.64	19.1846	19.7492	17.1953	21.1053	21.6778	22.2292	33.5373	28.2111	30.1045	25.6327	26.8243	25.9987
ENSG00000125384	ENST00000557436; ENST00000245457	PTGER2	protein_coding	protein_coding	prostaglandin E receptor 2 [Source:HGNC Symbol;Acc:HGNC:9594]	0.5282	1550	GO:0007186; GO:0007165; GO:0007189; GO:0006954; GO:0007204; GO:0071380; GO:0009624; GO:0032496; GO:0032570; GO:0042127	GO:0004957; GO:0004930	GO:0016020; GO:0016021; GO:0005886; GO:0005887	5732	TRUE	0.37955	0.00902849	0.307053	chr14	52314305	52328598	14294	+	85.6743	89.0343	99.2495	129.673	111.493	125.203	70.7081	67.448	58.8122	41.2817	44.751	38.7096	1.48629	1.54801	1.71929	2.24932	1.95903	2.16846	1.23826	1.19766	1.03378	0.720656	0.773276	0.67178
ENSG00000213023	ENST00000595557; ENST00000338916; ENST00000593901; ENST00000600079; ENST00000595117; ENST00000598997	SYT3	protein_coding	protein_coding	synaptotagmin 3 [Source:HGNC Symbol;Acc:HGNC:11511]	0.6134	1684	GO:0017156; GO:0030154; GO:0016192; GO:0014059; GO:0017158; GO:0071277; GO:1903861	GO:0046872; GO:0005515; GO:0005509; GO:0005544; GO:0000149; GO:0019905; GO:0001786; GO:0030276	GO:0016020; GO:0016021; GO:0031410; GO:0005886; GO:0030658; GO:0070382; GO:0005768	84258	TRUE	-0.22626	0.00904042	0.307053	chr19	50621307	50639881	18575	-	540.563	493.113	514.459	445.49	432.984	442.122	587.609	537.432	582.933	399.056	402.758	366.819	8.63156	7.89136	8.20278	7.11259	7.00251	7.04805	9.47155	8.78369	9.4312	6.41201	6.40569	5.85936
ENSG00000184613	ENST00000395487; ENST00000429094; ENST00000551601; ENST00000452445; ENST00000549027; ENST00000333837; ENST00000437801; ENST00000547636; ENST00000550139; ENST00000549668; ENST00000550313; ENST00000547751; ENST00000550462; ENST00000552993; ENST00000547172; ENST00000553120; ENST00000548826; ENST00000548531; ENST00000546415; ENST00000551949	NELL2	protein_coding	protein_coding	neural EGFL like 2 [Source:HGNC Symbol;Acc:HGNC:7751]	0.4508	1603	GO:0009566; GO:0070050	GO:0005515; GO:0005509; GO:0008201; GO:0005080	GO:0005576; GO:0005737	4753	TRUE	-0.164942	0.00909835	0.308335	chr12	44508275	44921848	413574	-	1770.6	1869.71	1918.52	1650.19	1676.73	1632.53	1419.04	1567.09	1486.74	1595.08	1418.18	1628.57	29.701	31.4333	32.1355	27.6779	28.4874	27.3398	24.029	26.9065	25.2692	26.9248	23.6953	27.3283
ENSG00000134954	ENST00000535549; ENST00000319397; ENST00000392668; ENST00000526145; ENST00000531611; ENST00000530924; ENST00000608978; ENST00000525404; ENST00000527676	ETS1	protein_coding	protein_coding	ETS proto-oncogene 1, transcription factor [Source:HGNC Symbol;Acc:HGNC:3488]	0.4443	2533	GO:0006355; GO:0010628; GO:0006357; GO:0045893; GO:0002376; GO:0030154; GO:0045944; GO:0006955; GO:0050729; GO:0045766; GO:0008285; GO:0010595; GO:1902895; GO:0043536; GO:0045648; GO:0045765; GO:1904996; GO:0048870; GO:0030578; GO:0042981; GO:0045786; GO:0046677	GO:0003700; GO:0043565; GO:0003677; GO:0005515; GO:1990837; GO:0042802; GO:0000981; GO:0000978; GO:0001228; GO:0061629; GO:0001222; GO:0003676; GO:0000976; GO:0030374	GO:0005634; GO:0005737; GO:0005654; GO:0000785	2113	TRUE	0.196332	0.00918184	0.310476	chr11	128458761	128587558	128798	-	1238.13	1284.69	1118.53	1405.88	1391.51	1377.78	2767.79	2863.48	2890.47	2766.96	2681.67	2461.54	13.1437	13.6682	11.8567	14.9226	14.9615	14.602	29.6601	31.1139	31.0902	29.5576	28.3553	26.1404
ENSG00000071575	ENST00000483034; ENST00000381465; ENST00000155926; ENST00000405331	TRIB2	protein_coding	protein_coding	tribbles pseudokinase 2 [Source:HGNC Symbol;Acc:HGNC:30809]	0.5257	2138	GO:0006468; GO:0043405; GO:0045599; GO:0006469; GO:0032436; GO:0032693	GO:0005524; GO:0004672; GO:0005515; GO:0004860; GO:0061629; GO:0031625; GO:0031434; GO:0055106	GO:0005737; GO:0005856; GO:0005634	28951	TRUE	-0.188355	0.00924954	0.312075	chr2	12716910	12742734	25825	+	854.702	852.675	862.287	736.209	749.063	767.846	2440.64	2280.32	2251.3	1869.15	1815.61	1913.36	10.7496	10.7479	10.8292	9.25817	9.5419	9.64129	30.9864	29.3551	28.689	23.6558	22.7446	24.0729
ENSG00000279561	ENST00000633881	ENSG00000279561	protein_coding	TEC	TEC	0.4228	4082					TRUE	0.336715	0.00930504	0.313256	chr9	41269916	41273997	4082	-	295.78	291.074	270.432	334.641	427.572	329.636	587.609	436.26	576.878	467.86	602.007	494.008	1.94841	1.92167	1.77885	2.20413	2.85273	2.16785	3.90742	2.94149	3.85036	3.1013	3.94996	3.25538
ENSG00000128191	ENST00000704820; ENST00000351989; ENST00000704821; ENST00000407755; ENST00000457069; ENST00000495826; ENST00000498171; ENST00000491892; ENST00000495351; ENST00000485802; ENST00000475941	DGCR8	protein_coding	protein_coding	DGCR8 microprocessor complex subunit [Source:HGNC Symbol;Acc:HGNC:2847]	0.5473	2990	GO:0031053; GO:0072091	GO:0005515; GO:0003723; GO:0046872; GO:0020037; GO:0042802; GO:0042803; GO:0003725; GO:0070878; GO:0140517	GO:0005634; GO:0005654; GO:0005829; GO:0016604; GO:0005730; GO:0005737; GO:0014069; GO:0070877	54487	TRUE	0.242459	0.00938756	0.315083	chr22	20080221	20111877	31657	+	1346.31	1496.46	1476.91	1583.27	1611.78	1921.08	2794.19	1948.82	2249.57	2129.45	3223.14	2704.14	12.1076	13.4878	13.2628	14.2369	14.6811	17.2482	25.3664	17.9389	20.4983	19.2707	28.8716	24.3276
ENSG00000167476	ENST00000300961; ENST00000593238; ENST00000590976	JSRP1	protein_coding	protein_coding	junctional sarcoplasmic reticulum protein 1 [Source:HGNC Symbol;Acc:HGNC:24963]	0.595	814	GO:0003009; GO:0060314	GO:0005515	GO:0016020; GO:0005783; GO:0005789; GO:0016529; GO:0033017	126306	TRUE	-0.7201	0.00940053	0.315083	chr19	2252252	2269759	17508	-	31.6179	54.7904	53.7222	20.915	17.3194	34.2352	52.4215	32.2889	33.7305	48.162	46.882	36.8663	1.04446	1.81396	1.77208	0.690822	0.579471	1.12906	1.74807	1.09175	1.12899	1.60097	1.54257	1.21827	2
ENSG00000156413	ENST00000318336; ENST00000524754; ENST00000527106; ENST00000286955; ENST00000592563; ENST00000531085; ENST00000531199; ENST00000532464; ENST00000528505; ENST00000526499; ENST00000591079	FUT6	protein_coding	protein_coding	fucosyltransferase 6 [Source:HGNC Symbol;Acc:HGNC:4017]	0.5891	1507	GO:0006486; GO:0006629; GO:0006487; GO:0006493; GO:0036065; GO:0006688; GO:0009312; GO:0042355; GO:0006672; GO:0036071	GO:0008417; GO:0016740; GO:0016757; GO:0017083; GO:0046920	GO:0016020; GO:0016021; GO:0005794; GO:0005576; GO:0032580; GO:0070062; GO:0000139	2528	TRUE	0.613768	0.00943137	0.315425	chr19	5830408	5839722	9315	-	6.61729	7.19432	3.85898	12.3302	15.8593	12.6714	7.81899	14.5967	15.4109	10.4319	5.79141	9.27675	0.118073	0.128654	0.0687563	0.219982	0.286612	0.225725	0.140835	0.266586	0.278616	0.187306	0.102928	0.165586	3
ENSG00000175567	ENST00000663595; ENST00000310473; ENST00000536983; ENST00000544615; ENST00000545212; ENST00000545562; ENST00000543714; ENST00000539764; ENST00000542615; ENST00000541027; ENST00000539330	UCP2	protein_coding	protein_coding	uncoupling protein 2 [Source:HGNC Symbol;Acc:HGNC:12518]	0.5662	834	GO:0000303; GO:0001666; GO:0006839; GO:0007565; GO:0007568; GO:0009749; GO:0010942; GO:0032869; GO:0032870; GO:0034198; GO:0043066; GO:0051881; GO:0061179; GO:0070542; GO:0071333; GO:0097421; GO:0120162; GO:1902600; GO:0009409; GO:1990542; GO:1990845	GO:0005515; GO:0022857; GO:0017077	GO:0016020; GO:0016021; GO:0005739; GO:0005743; GO:0005737; GO:0031966	7351	TRUE	-0.174903	0.00947678	0.316251	chr11	73974672	73982843	8172	-	2247.92	2461	2452.1	2124.97	2026.36	2192.03	2544.28	2390.81	2323.08	2124.87	2283.37	2400.92	72.4163	79.4564	78.879	68.447	66.1166	70.4992	82.7387	78.8336	75.827	68.8816	73.2671	77.3725
ENSG00000186806	ENST00000600663; ENST00000335624	VSIG10L	protein_coding	protein_coding	V-set and immunoglobulin domain containing 10 like [Source:HGNC Symbol;Acc:HGNC:27111]	0.582	2993			GO:0016020; GO:0016021; GO:0005654	147645	TRUE	0.344941	0.00950149	0.316385	chr19	51331536	51342139	10604	-	139.731	115.288	129.297	171.504	154.792	171.176	121.911	97.5844	118.489	92.8839	106.55	109.677	1.25536	1.03807	1.15994	1.54063	1.40853	1.53534	1.10563	0.897366	1.0786	0.839722	0.953476	0.98571
ENSG00000054179	ENST00000460614; ENST00000355097; ENST00000312665; ENST00000469106	ENTPD2	protein_coding	protein_coding	ectonucleoside triphosphate diphosphohydrolase 2 [Source:HGNC Symbol;Acc:HGNC:3364]	0.6435	1474	GO:0009134; GO:0007186; GO:0009181; GO:0030168	GO:0016787; GO:0000166; GO:0005524; GO:0005515; GO:0004382; GO:0017110; GO:0045134; GO:0017111	GO:0016020; GO:0016021; GO:0005783; GO:0005789; GO:0005886; GO:0070062; GO:0005604	954	TRUE	-0.412288	0.0095683	0.317271	chr9	137048107	137054061	5955	-	158.089	165.513	169.362	96.2092	125.565	140.853	93.8711	54.5325	56.2176	44.7218	57.537	41.4746	2.88396	3.02609	3.08511	1.7549	2.32005	2.5653	1.72866	1.01825	1.03912	0.820964	1.04547	0.756876
ENSG00000175745	ENST00000327111; ENST00000647447; ENST00000615873; ENST00000700211; ENST00000512697; ENST00000502982; ENST00000506162	NR2F1	protein_coding	protein_coding	nuclear receptor subfamily 2 group F member 1 [Source:HGNC Symbol;Acc:HGNC:7975]	0.5581	1744	GO:0006355; GO:0000122; GO:0030522; GO:0006357; GO:0030154; GO:0045944; GO:0048856; GO:0007165; GO:0007399; GO:0010977	GO:0008270; GO:0003700; GO:0043565; GO:0005515; GO:0046872; GO:0003677; GO:0000978; GO:0004879; GO:0001227; GO:1990837; GO:0044323	GO:0005634; GO:0005654; GO:0005829	7025	TRUE	-0.19252	0.00958251	0.317271	chr5	93583222	93594611	11390	+	1463.6	1499.89	1515.15	1306.14	1210.19	1400.71	714.396	622.818	659.907	495.381	565.78	576.036	22.5664	23.1771	23.3271	20.1362	18.8987	21.561	11.119	9.82903	10.3092	7.68591	8.6889	8.8847
ENSG00000167861	ENST00000425042; ENST00000532395; ENST00000534480; ENST00000578002; ENST00000532894; ENST00000318565; ENST00000583244; ENST00000530857; ENST00000528902; ENST00000532900; ENST00000581676; ENST00000530904; ENST00000525128; ENST00000579818	HID1	protein_coding	protein_coding	HID1 domain containing [Source:HGNC Symbol;Acc:HGNC:15736]	0.6182	1175		GO:0005515	GO:0005737; GO:0016020; GO:0005794; GO:0005829; GO:0000139; GO:0070062; GO:0005881; GO:0000138; GO:0005797; GO:0090498	283987	TRUE	-0.237694	0.00959376	0.317271	chr17	74950742	74973166	22425	-	1255.54	1373.22	1245.63	1062.48	1001.28	1215.89	1222.76	947.857	1078.51	1040.07	1065.5	1027.65	28.7327	31.4956	28.4644	24.3118	23.2081	27.7795	28.2474	22.2025	25.0079	23.9512	24.2873	23.5259
ENSG00000134884	ENST00000400198; ENST00000472226; ENST00000375926; ENST00000360629	ARGLU1	protein_coding	protein_coding	arginine and glutamate rich 1 [Source:HGNC Symbol;Acc:HGNC:25482]	0.4265	2138		GO:0005515; GO:0045296	GO:0005634; GO:0005654; GO:0005829; GO:0005739	55082	TRUE	0.170195	0.00961113	0.317271	chr13	106541673	106568137	26465	-	3101.61	3002.05	2967.47	3221.96	3467.12	3529.16	5849.27	4206.89	5272.34	4485.95	6093.59	4870.03	39.009	37.8406	37.2677	40.5177	44.1657	44.3131	74.2623	54.1564	67.1871	56.7739	76.336	61.2724
ENSG00000205922	ENST00000382349	ONECUT3	protein_coding	protein_coding	one cut homeobox 3 [Source:HGNC Symbol;Acc:HGNC:13399]	0.6122	7185	GO:0006357; GO:0045944	GO:0003677; GO:0005515; GO:0000981; GO:0000978; GO:1990837; GO:0000977; GO:0001228; GO:0003700	GO:0005634; GO:0000785; GO:0005667	390874	TRUE	-0.401447	0.00980253	0.322892	chr19	1753506	1780988	27483	+	172.382	148.391	178.472	102.484	130.986	137.554	483.985	411.977	403.083	243.105	399.626	292.702	0.645133	0.55658	0.666953	0.383495	0.496505	0.513943	1.82843	1.57813	1.52847	0.915521	1.48967	1.09582
ENSG00000198910	ENST00000361981; ENST00000370060; ENST00000370055; ENST00000370058; ENST00000361699; ENST00000491983; ENST00000474853; ENST00000455590; ENST00000496122; ENST00000484652; ENST00000439496; ENST00000407935; ENST00000420165; ENST00000458029; ENST00000460553; ENST00000616195	L1CAM	protein_coding	protein_coding	L1 cell adhesion molecule [Source:HGNC Symbol;Acc:HGNC:6470]	0.6132	1623	GO:0007155; GO:0030154; GO:0007399; GO:0045773; GO:0016477; GO:0050808; GO:0007411; GO:0031175; GO:0007160; GO:0007156; GO:0061564; GO:0006935	GO:0005515; GO:0019904; GO:0008046	GO:0016020; GO:0016021; GO:0005886; GO:0042995; GO:0005925; GO:0030425; GO:0030424; GO:0009986; GO:0030426; GO:0044295; GO:0062023; GO:0043025	3897	TRUE	0.242888	0.00989043	0.325087	chrX	153861514	153886173	24660	-	1301.43	1272.74	1049.86	1399.22	1456.99	1436.9	2316.3	2322.65	2456.27	2213.16	2050.02	1949.31	21.562	21.1334	17.3686	23.1792	24.4491	23.7671	38.7393	39.3878	41.2333	36.8975	33.8301	32.3074
ENSG00000111664	ENST00000540458; ENST00000675241; ENST00000541257; ENST00000541978; ENST00000229264; ENST00000435982; ENST00000539127; ENST00000542868; ENST00000537035; ENST00000542751	GNB3	protein_coding	protein_coding	G protein subunit beta 3 [Source:HGNC Symbol;Acc:HGNC:4400]	0.5942	1087	GO:0007165; GO:0007186; GO:0008217; GO:0045598; GO:0090181; GO:0010468; GO:0006884; GO:0010906; GO:0032350; GO:0090207; GO:1903725	GO:0005515; GO:0030507; GO:0003924; GO:0030159; GO:0051020	GO:0005737; GO:0005886; GO:0005834; GO:0005829; GO:0070062; GO:0030425; GO:0043005; GO:0044297	2784	TRUE	0.396345	0.00996131	0.326496	chr12	6839954	6847393	7440	+	104.033	91.3173	107.444	118.17	152.627	138.897	163.36	85.3863	95.1374	99.7642	204.576	159.447	2.57352	2.26397	2.65404	2.92287	3.82407	3.4303	4.07935	2.16199	2.38458	2.4834	5.04067	3.94572
ENSG00000141433	ENST00000450565; ENST00000579794; ENST00000269200; ENST00000581602	ADCYAP1	protein_coding	protein_coding	adenylate cyclase activating polypeptide 1 [Source:HGNC Symbol;Acc:HGNC:241]	0.491	2270	GO:0007186; GO:0007399; GO:0007218; GO:0045944; GO:0030073; GO:0043547; GO:0032880; GO:0070374; GO:0007189; GO:0008277; GO:0031175; GO:0007267; GO:0019933; GO:0007204; GO:0120162; GO:0045860; GO:0007565; GO:0007190; GO:0010628; GO:0045786; GO:0060124; GO:0071651	GO:0005179; GO:0005515; GO:0051428; GO:0005184; GO:0005102; GO:0016521; GO:0031858	GO:0005576; GO:0043005; GO:0043204	116	TRUE	-0.595668	0.00997602	0.326496	chr18	904871	912172	7302	+	38.7574	36.527	25.4953	17.7778	22.7316	15.6504	65.8317	43.0519	62.2717	81.4166	83.1089	64.516	0.459107	0.433646	0.30157	0.210564	0.272728	0.185083	0.787197	0.521991	0.747404	0.970486	0.980585	0.764507	2
ENSG00000162695	ENST00000370112; ENST00000357650; ENST00000370111	SLC30A7	protein_coding	protein_coding	solute carrier family 30 member 7 [Source:HGNC Symbol;Acc:HGNC:19306]	0.3614	5575	GO:0055085; GO:0006812; GO:0006811; GO:0006829; GO:0006882; GO:0030001; GO:0062111; GO:1904257; GO:0032119; GO:0098655; GO:0071577	GO:0008324; GO:0005385; GO:0046873	GO:0016021; GO:0005737; GO:0016020; GO:0005794; GO:0031410; GO:0031982; GO:1990674; GO:0048471	148867	TRUE	0.179068	0.0100346	0.32771	chr1	100896076	100981757	85682	+	1899.61	1934.47	1736.88	2096.2	2171.37	2047.26	1827.77	1808.24	1748.44	1630.51	1771.21	1897.46	9.16232	9.35114	8.36524	10.1093	10.6075	9.85817	8.89921	8.92705	8.54469	7.91371	8.50918	9.15518
ENSG00000171954	ENST00000269703; ENST00000601005	CYP4F22	protein_coding	protein_coding	cytochrome P450 family 4 subfamily F member 22 [Source:HGNC Symbol;Acc:HGNC:26820]	0.5826	2527	GO:0006629; GO:0046513; GO:0006690	GO:0004497; GO:0020037; GO:0005506; GO:0016705; GO:0046872; GO:0016491; GO:0005515	GO:0016020; GO:0016021; GO:0005783; GO:0005789; GO:0043231	126410	TRUE	-0.506121	0.0101292	0.330095	chr19	15508525	15552317	43793	+	67.3155	69.6294	81.0386	60.6536	43.2984	41.0822	42.6687	18.6558	26.8114	19.4941	23.441	26.728	0.7163	0.742566	0.861072	0.645332	0.46665	0.436432	0.458331	0.203191	0.289071	0.208738	0.248448	0.284513
ENSG00000187017	ENST00000645284; ENST00000636330; ENST00000633651; ENST00000632142; ENST00000418286; ENST00000632803; ENST00000632593; ENST00000461727; ENST00000475228; ENST00000478323; ENST00000633239; ENST00000475479; ENST00000636644; ENST00000434576; ENST00000477679; ENST00000468561	ESPN	protein_coding	protein_coding	espin [Source:HGNC Symbol;Acc:HGNC:13281]	0.6748	1132	GO:0007605; GO:0051017; GO:0030034	GO:0005515; GO:0003779; GO:0051015; GO:0017124	GO:0005737; GO:0042995; GO:0005856; GO:0005902; GO:0032420; GO:0005903; GO:0031941; GO:0032426	83715	TRUE	-0.43593	0.0102434	0.333071	chr1	6424776	6461367	36592	+	87.7141	90.1758	97.4284	70.0654	53.0406	72.383	57.2979	67.448	73.5153	42.4284	31.965	56.2211	2.08357	2.1468	2.31096	1.66414	1.2761	1.71656	1.37394	1.63991	1.76938	1.01417	0.756296	1.33596
ENSG00000236609	ENST00000457543	ZNF853	protein_coding	protein_coding	zinc finger protein 853 [Source:HGNC Symbol;Acc:HGNC:21767]	0.6395	3864	GO:0006357	GO:0046872; GO:0000981; GO:0000978		54753	TRUE	0.179898	0.0102776	0.333071	chr7	6615610	6624290	8681	+	1281.03	1313.83	1380.39	1536.21	1415.86	1559.17	1259.34	1326	1338.84	1857.68	1811.35	1780.64	8.91474	9.16324	9.59217	10.6892	9.97946	10.8324	8.84665	9.44501	9.44023	13.0087	12.5553	12.3959
ENSG00000158615	ENST00000687263; ENST00000693720; ENST00000367188; ENST00000689921; ENST00000690849	PPP1R15B	protein_coding	protein_coding	protein phosphatase 1 regulatory subunit 15B [Source:HGNC Symbol;Acc:HGNC:14951]	0.4475	4291	GO:0006417; GO:0001933; GO:1903912; GO:0031400; GO:0032516; GO:0034976; GO:0045936; GO:1903898; GO:0070262; GO:0006979; GO:0006983; GO:0042542	GO:0005515; GO:0019888	GO:0005737; GO:0005783; GO:0000164	84919	TRUE	0.162278	0.0103072	0.333071	chr1	204396492	204411887	15396	-	9201.53	9416.92	8650.41	10158.4	10291.5	10093.8	5529.59	5108.67	5121.67	4750.26	5212.01	4765.47	57.6616	59.1423	54.1291	63.6502	65.3195	63.1486	34.9791	32.7676	32.5194	29.9544	32.532	29.8736
ENSG00000180537	ENST00000488763; ENST00000537663; ENST00000544682; ENST00000420478; ENST00000488300; ENST00000471906; ENST00000423553; ENST00000537388	RNF182	protein_coding	protein_coding	ring finger protein 182 [Source:HGNC Symbol;Acc:HGNC:28522]	0.456	2055	GO:0016567	GO:0046872; GO:0016740; GO:0005515; GO:0004842	GO:0005737; GO:0016020; GO:0016021	221687	TRUE	-0.205271	0.0103077	0.333071	chr6	13924446	13980310	55865	+	692.533	736.246	696.567	614.902	587.405	636.73	593.862	626.16	639.189	582.546	580.192	582.544	9.06179	9.65514	9.10131	8.045	7.78484	8.31787	7.8442	8.38628	8.47438	7.67044	7.56176	7.6253
ENSG00000277443	ENST00000612661	MARCKS	protein_coding	protein_coding	myristoylated alanine rich protein kinase C substrate [Source:HGNC Symbol;Acc:HGNC:6759]	0.4383	4296	GO:0007015; GO:0007417; GO:0006915; GO:0007005; GO:0021915; GO:0022008; GO:0034976; GO:0051017; GO:0051764	GO:0005516; GO:0003779; GO:0051015; GO:0005080; GO:0042802	GO:0005737; GO:0016020; GO:0005856; GO:0005925; GO:0005886; GO:0070062; GO:0015629; GO:0032432; GO:0005813; GO:0005938; GO:0042585; GO:0043226	4082	TRUE	-0.156528	0.0104345	0.336458	chr6	113857345	113863475	6131	+	9257.92	9111.18	9574.39	8651.51	8291.65	8146.99	12249.6	11783.3	11979.5	12132.2	11741.8	12026.7	57.9474	57.1555	59.8411	54.1451	52.5655	50.9098	77.3982	75.4917	75.9741	76.415	73.2039	75.3048
ENSG00000155099	ENST00000285419; ENST00000520709; ENST00000518359; ENST00000520014; ENST00000518869; ENST00000630164	PIP4P2	protein_coding	protein_coding	phosphatidylinositol-4,5-bisphosphate 4-phosphatase 2 [Source:HGNC Symbol;Acc:HGNC:25452]	0.4843	1021	GO:0046856; GO:0006629; GO:0050765	GO:0034597; GO:0016787; GO:0005515	GO:0016020; GO:0016021; GO:0005765; GO:0031410; GO:0005886; GO:0005768; GO:0005764; GO:0031902; GO:0030670; GO:0010008	55529	TRUE	0.213308	0.0105589	0.339753	chr8	90993802	91040872	47071	-	727.211	651.777	722.974	808.367	788.032	849.032	537.625	559.675	530.175	480.473	489.064	524.423	19.1523	17.2037	19.013	21.287	21.0205	22.3238	14.2932	15.0871	14.1476	12.7334	12.8293	13.8164
ENSG00000135519	ENST00000257981; ENST00000649994; ENST00000550434; ENST00000551415; ENST00000548675	KCNH3	protein_coding	protein_coding	potassium voltage-gated channel subfamily H member 3 [Source:HGNC Symbol;Acc:HGNC:6252]	0.622	1891	GO:0055085; GO:0006811; GO:0006813; GO:0034765; GO:0071805; GO:0042391	GO:0005216; GO:0005244; GO:0005249; GO:0005267; GO:0005515	GO:0016020; GO:0016021; GO:0005886; GO:0005887	23416	TRUE	-0.256083	0.0105921	0.340105	chr12	49539030	49558337	19308	+	326.378	304.772	346.007	270.85	265.203	278.772	243.821	187.993	223.14	229.343	263.178	227.65	4.64103	4.34341	4.913	3.85096	3.81954	3.95755	3.49988	2.73619	3.21497	3.28167	3.72754	3.23829
ENSG00000100650	ENST00000553521; ENST00000394366; ENST00000554465; ENST00000553548; ENST00000553369; ENST00000557435; ENST00000557154; ENST00000553635; ENST00000556184; ENST00000557460; ENST00000556587; ENST00000555547; ENST00000556436; ENST00000555412; ENST00000555349; ENST00000554021; ENST00000556330; ENST00000556647; ENST00000554929	SRSF5	protein_coding	protein_coding	serine and arginine rich splicing factor 5 [Source:HGNC Symbol;Acc:HGNC:10787]	0.4519	1259	GO:0006397; GO:0008380; GO:0000398; GO:0006376; GO:0001889; GO:0032868; GO:0032869; GO:0033120; GO:0051726; GO:0097421	GO:0003723; GO:0003676; GO:0005515; GO:0003729; GO:0043422	GO:0005634; GO:0016607; GO:0005654; GO:0005730; GO:0005829	6430	TRUE	0.18663	0.0106147	0.340117	chr14	69726900	69772005	45106	+	4660.07	4575.26	4961.57	5071.91	5333.3	5769.13	7684.04	6111.97	7079.96	5866.62	7652.42	6685.72	99.5295	97.9349	105.815	108.312	115.37	123.014	165.668	133.614	153.213	126.085	162.793	142.844
ENSG00000104856	ENST00000509480; ENST00000505236; ENST00000221452; ENST00000700471; ENST00000510184; ENST00000509229; ENST00000589972	RELB	protein_coding	protein_coding	RELB proto-oncogene, NF-kB subunit [Source:HGNC Symbol;Acc:HGNC:9956]	0.6451	1207	GO:0006355; GO:0006357; GO:0010605; GO:0048511; GO:0032922; GO:0045087; GO:0007249; GO:0045944; GO:0006954; GO:0034097; GO:0019882; GO:0030098; GO:0032688; GO:0038061; GO:0042088; GO:0043011; GO:0045063; GO:0045892; GO:0071470	GO:0003677; GO:0003700; GO:0000978; GO:0005515; GO:0000981; GO:0019901; GO:0042802	GO:0005634; GO:0005737; GO:0005654; GO:0005829; GO:0071159; GO:0032991; GO:0005856; GO:0005815; GO:0005813; GO:0000785; GO:0017053	5971	TRUE	0.189443	0.0107117	0.341063	chr19	45001461	45038192	36732	+	1511.53	1483.9	1661.75	1778.83	1682.14	1860.43	1049.65	1056.21	1043.92	905.905	849.203	821.196	33.6741	33.1319	36.9667	39.624	37.956	41.3786	23.6054	24.0846	23.564	20.3085	18.8438	18.3012
ENSG00000124216	ENST00000244050	SNAI1	protein_coding	protein_coding	snail family transcriptional repressor 1 [Source:HGNC Symbol;Acc:HGNC:11128]	0.5842	1705	GO:0000122; GO:0045893; GO:0006357; GO:0030335; GO:0010718; GO:0003180; GO:0001649; GO:0003198; GO:0010957; GO:0043518; GO:0061314; GO:1902230; GO:2000810; GO:0001707; GO:0001837; GO:0007498; GO:0010631; GO:0031069; GO:0045892; GO:0060021; GO:0060536; GO:0060707; GO:0060806; GO:0060972; GO:0070828	GO:0046872; GO:0003677; GO:0005515; GO:0001227; GO:0000978; GO:0003700; GO:1990837; GO:0070888; GO:0000977; GO:0019900; GO:0043565	GO:0005634; GO:0005737; GO:0043231; GO:0005654; GO:0005829; GO:0001650; GO:0005721	6615	TRUE	0.239025	0.0107248	0.341063	chr20	49982980	49988886	5907	+	535.464	600.411	603.692	674.51	642.982	741.436	992.352	880.412	807.803	729.311	1032.47	958.523	8.44483	9.49013	9.50701	10.6364	10.2707	11.674	15.7985	14.2121	12.9084	11.5742	16.2187	15.1223
ENSG00000144847	ENST00000393775; ENST00000425327; ENST00000489689; ENST00000354673; ENST00000441144; ENST00000491903; ENST00000459718; ENST00000483401; ENST00000480431; ENST00000494802	IGSF11	protein_coding	protein_coding	immunoglobulin superfamily member 11 [Source:HGNC Symbol;Acc:HGNC:16669]	0.4865	1980	GO:0007155; GO:0007156; GO:0098742; GO:0045185; GO:0048167; GO:0061885; GO:1900273	GO:0005515; GO:0035255	GO:0016020; GO:0016021; GO:0005886; GO:0005911; GO:0014069; GO:0060076	152404	TRUE	-0.290383	0.0107261	0.341063	chr3	118900557	119146068	245512	-	185.627	198.659	191.214	148.497	158.039	158.46	137.801	115.523	133.236	117.002	88.4365	122.63	2.52093	2.7039	2.59303	2.01644	2.17382	2.14844	1.88913	1.60583	1.83336	1.59893	1.19627	1.66599
ENSG00000130684	ENST00000252979; ENST00000376436; ENST00000481610	ZNF337	protein_coding	protein_coding	zinc finger protein 337 [Source:HGNC Symbol;Acc:HGNC:15809]	0.5063	2807	GO:0006355; GO:0006357; GO:0000122	GO:0046872; GO:0003677; GO:0005515; GO:0000977; GO:0000981; GO:0001227	GO:0005634	26152	TRUE	0.169971	0.0107539	0.341063	chr20	25673195	25696853	23659	-	1811.39	1747.58	1736.41	1897	1980.9	2087.36	4443.64	3849.56	4066.69	3346.11	4319.53	4052.52	17.3522	16.7781	16.6098	18.17	19.2196	19.9629	42.9705	37.7454	39.472	32.2552	41.2152	38.835
ENSG00000113430	ENST00000231357; ENST00000513692; ENST00000613726; ENST00000622814; ENST00000505790; ENST00000508261; ENST00000505938; ENST00000511126	IRX4	protein_coding	protein_coding	iroquois homeobox 4 [Source:HGNC Symbol;Acc:HGNC:6129]	0.676	1908	GO:0006355; GO:0006357; GO:0030182; GO:0048468; GO:0007507; GO:0048561	GO:0003677; GO:0000981; GO:0005515; GO:0000978	GO:0005634; GO:0000785	50805	TRUE	0.31942	0.0107726	0.341063	chr5	1877413	1887236	9824	-	181.905	163.23	194.857	211.242	222.987	248.449	847.278	739.058	803.478	708.669	912.068	778.8	2.5636	2.30552	2.74214	2.97669	3.18292	3.49565	12.0538	10.661	11.4732	10.05	12.803	10.9796
ENSG00000120051	ENST00000369704; ENST00000369703	CFAP58	protein_coding	protein_coding	cilia and flagella associated protein 58 [Source:HGNC Symbol;Acc:HGNC:26676]	0.4731	1861	GO:0030030; GO:0007219; GO:0060271; GO:0030317; GO:0007288; GO:0120229; GO:0120316; GO:0120317	GO:0005515	GO:0005737; GO:0005929; GO:0031514; GO:0042995; GO:0005856; GO:0005615; GO:0005815; GO:0005813; GO:0097225; GO:0036126	159686	TRUE	0.552249	0.0107782	0.341063	chr10	104353833	104455102	101270	+	24.4784	35.3854	33.6902	51.2419	59.5353	41.0822	67.0508	84.669	80.4343	86.0036	101.222	93.0873	0.353688	0.51242	0.486083	0.740304	0.87127	0.592619	0.977985	1.2522	1.17757	1.25047	1.45678	1.3455
ENSG00000134595	ENST00000370536	SOX3	protein_coding	protein_coding	SRY-box transcription factor 3 [Source:HGNC Symbol;Acc:HGNC:11199]	0.6331	2085	GO:0006355; GO:0000122; GO:0045665; GO:0030154; GO:0009653; GO:0045944; GO:0007417; GO:0007530; GO:0021983; GO:0007423; GO:0021854; GO:0060324	GO:0003677; GO:0000981; GO:0005515; GO:0000978; GO:1990837	GO:0005634; GO:0005654; GO:0000785	6658	TRUE	-0.408351	0.0108612	0.342979	chrX	140502985	140505069	2085	-	105.053	138.117	133.85	90.9804	84.4319	100.749	95.0902	66.7305	66.5961	59.6292	61.799	60.8294	1.35484	1.78521	1.72372	1.1732	1.10287	1.29719	1.23795	0.880875	0.870228	0.773846	0.793851	0.784779
ENSG00000121390	ENST00000497722; ENST00000635251; ENST00000471658; ENST00000492741; ENST00000635562; ENST00000338910; ENST00000619300; ENST00000427943	PSPC1	protein_coding	protein_coding	paraspeckle component 1 [Source:HGNC Symbol;Acc:HGNC:20320]	0.4566	1478	GO:0002376; GO:0045087; GO:0048511; GO:0006355; GO:0045892; GO:0042752; GO:0002218	GO:0003676; GO:0003723; GO:0005515	GO:0005634; GO:0005737; GO:0016607; GO:0005654; GO:0001650; GO:0005730; GO:0016363; GO:0042382	55269	TRUE	-0.155009	0.0109067	0.343709	chr13	19674752	19783019	108268	-	1797.12	1784.11	1872.99	1608.37	1638.85	1653.07	2022.5	2110.98	2081.78	2320.95	2150.18	2268.19	32.6955	32.5309	34.0263	29.2579	30.1987	30.0252	37.1439	39.3102	38.3752	42.4907	38.964	41.2806
ENSG00000154217	ENST00000581322; ENST00000580974; ENST00000584471; ENST00000584554; ENST00000581923; ENST00000578527	PITPNC1	protein_coding	protein_coding	phosphatidylinositol transfer protein cytoplasmic 1 [Source:HGNC Symbol;Acc:HGNC:21045]	0.4405	2682	GO:0015914; GO:0007165; GO:0006869; GO:0120009	GO:0005548; GO:0005515; GO:0008289; GO:0008526; GO:0035091; GO:0070300; GO:1990050; GO:1901611	GO:0005737; GO:0005654; GO:0005829	26207	TRUE	0.182231	0.0110238	0.346683	chr17	67377281	67697256	319976	+	1261.67	1189.41	1253.82	1344.84	1380.16	1486.89	1278.87	1163.12	1148.6	1383.03	1326.55	1290.32	12.6495	11.9514	12.5525	13.4816	14.0151	14.8829	12.9432	11.9361	11.6682	13.9532	13.2473	12.9413
ENSG00000183888	ENST00000329454	SRARP	protein_coding	protein_coding	steroid receptor associated and regulated protein [Source:HGNC Symbol;Acc:HGNC:28339]	0.5262	3039	GO:0033148	GO:0005515; GO:0030331	GO:0005634; GO:0005737	149563	TRUE	0.59065	0.0111491	0.349685	chr1	16004236	16008807	4572	+	6.13428	4.57038	3.64467	10.5051	10.8397	15.6736	8.5386	2.15512	6.06269	2.32626	2.13181	1.84968	0.0542772	0.0405294	0.0322018	0.0929397	0.0971424	0.138455	0.0762659	0.0195181	0.0543532	0.0207124	0.018788	0.0163722
ENSG00000186919	ENST00000591500; ENST00000524242; ENST00000425015; ENST00000334586; ENST00000421794; ENST00000590045	ZACN	protein_coding	protein_coding	zinc activated ion channel [Source:HGNC Symbol;Acc:HGNC:29504]	0.585	1442	GO:0006811; GO:0034220; GO:0060078; GO:0060079; GO:0007165; GO:0007268; GO:0042391; GO:0050877; GO:0010043	GO:0005216; GO:0004888; GO:0005230; GO:0005231; GO:0030594; GO:1904315; GO:0008270; GO:0015276	GO:0016020; GO:0016021; GO:0005886; GO:0098794; GO:0005887; GO:0043005; GO:0045202	353174	TRUE	-0.589222	0.011165	0.349685	chr17	76071961	76083666	11706	+	32.6378	37.6684	37.3324	20.915	27.0615	13.6941	53.6407	19.3734	38.0549	18.3474	33.0305	30.4147	0.608612	0.703978	0.695141	0.389965	0.511106	0.254939	1.00973	0.369774	0.719012	0.34428	0.613499	0.56736
ENSG00000120756	ENST00000457734; ENST00000483373; ENST00000475296; ENST00000495744; ENST00000476044; ENST00000461644; ENST00000464320; ENST00000337777; ENST00000497199; ENST00000497002; ENST00000460104; ENST00000483507	PLS1	protein_coding	protein_coding	plastin 1 [Source:HGNC Symbol;Acc:HGNC:9090]	0.4117	1286	GO:0051017; GO:0060088; GO:1903078; GO:0051639; GO:0001951; GO:0032532; GO:0040018; GO:0060121; GO:1902896	GO:0005515; GO:0005509; GO:0046872; GO:0003779; GO:0051015; GO:0005200	GO:0005737; GO:0042995; GO:0070062; GO:0032420; GO:0005884; GO:0005903; GO:0032432; GO:1990357	5357	TRUE	-0.160826	0.0112091	0.350347	chr3	142596393	142713664	117272	+	2397.13	2475.83	2324.85	2116.6	2086.24	2235.24	1759.47	1799.78	1701.32	1709.76	1770.86	1706.03	50.1228	51.8834	48.5407	44.2517	44.1822	46.6608	37.1377	38.519	36.0442	35.9745	36.8814	35.6851
ENSG00000104324	ENST00000220763; ENST00000519900; ENST00000517742; ENST00000525310; ENST00000519484; ENST00000521142; ENST00000522617; ENST00000532528; ENST00000529551	CPQ	protein_coding	protein_coding	carboxypeptidase Q [Source:HGNC Symbol;Acc:HGNC:16910]	0.4534	792	GO:0006508; GO:0006590; GO:0042246; GO:0043171	GO:0046872; GO:0008233; GO:0016787; GO:0042803; GO:0008237; GO:0004180; GO:0070573	GO:0005615; GO:0005737; GO:0005794; GO:0043231; GO:0005783; GO:0005576; GO:0005764; GO:0070062	10404	TRUE	-0.192512	0.0114108	0.355766	chr8	96645242	97149654	504413	+	712.414	733.898	712.047	611.658	628.909	644.526	670.442	734.623	683.259	689.026	594.145	693.889	24.1876	24.9723	24.1399	20.7642	21.6265	21.8466	22.9779	25.5291	23.5045	23.5403	20.0924	23.567
ENSG00000151498	ENST00000526026; ENST00000524426; ENST00000534433; ENST00000374752; ENST00000525961; ENST00000530533; ENST00000281182; ENST00000534240; ENST00000533387; ENST00000527082; ENST00000524547; ENST00000531338; ENST00000528325; ENST00000527665; ENST00000527713; ENST00000524739; ENST00000524502	ACAD8	protein_coding	protein_coding	acyl-CoA dehydrogenase family member 8 [Source:HGNC Symbol;Acc:HGNC:87]	0.5129	1415	GO:0006629; GO:0006574; GO:0009083	GO:0050660; GO:0016627; GO:0016491; GO:0003995	GO:0005739; GO:0005759	27034	TRUE	0.237093	0.011429	0.355766	chr11	134253548	134265855	12308	+	394.918	399.514	447.224	514.774	469.067	488.536	455.95	356.56	428.217	306.176	350.309	342.406	7.50474	7.60892	8.48637	9.7812	9.02824	9.26848	8.74653	6.9354	8.24514	5.85486	6.63069	6.50916
ENSG00000013573	ENST00000542129; ENST00000228264; ENST00000542838; ENST00000438391; ENST00000435753; ENST00000540935; ENST00000539049; ENST00000536265; ENST00000415475; ENST00000545668; ENST00000350437; ENST00000535158; ENST00000543756; ENST00000542244; ENST00000535317; ENST00000544652; ENST00000538345; ENST00000542242; ENST00000543026; ENST00000545717; ENST00000536580; ENST00000539673; ENST00000543511; ENST0000…	DDX11	protein_coding	protein_coding	DEAD/H-box helicase 11 [Source:HGNC Symbol;Acc:HGNC:2736]	0.569	1545	GO:0016043; GO:0032508; GO:0090304; GO:0006139; GO:0006281; GO:0006974; GO:0006260; GO:0006259; GO:2000781; GO:0031297; GO:0032091; GO:0007062; GO:0045876; GO:1901838; GO:0032079; GO:0072711; GO:0044806; GO:0035563; GO:0034085; GO:0072719; GO:1904976; GO:1990700	GO:0000166; GO:0005524; GO:0003677; GO:0016787; GO:0004386; GO:0003678; GO:0016818; GO:0003676; GO:0003723; GO:0046872; GO:0003688; GO:0051536; GO:0051539; GO:0005515; GO:0016887; GO:0003682; GO:0003690; GO:0003697; GO:0008094; GO:0003727; GO:0051880; GO:0008186; GO:0043139; GO:0045142	GO:0005634; GO:0005737; GO:0005654; GO:0005730; GO:0005856; GO:0000785; GO:0005694; GO:0030496; GO:0005815; GO:0000922; GO:0005813; GO:0070062; GO:0031390	1663	TRUE	0.187387	0.011603	0.360447	chr12	31073860	31104799	30940	+	5644.46	5681.1	5288.47	5894.91	6277.26	6761.57	11930.2	8274.21	9189.46	7819.48	11891.2	9922.58	98.2379	99.095	91.9082	102.584	110.654	117.487	209.602	147.399	162.051	136.947	206.14	172.757
ENSG00000164574	ENST00000425427; ENST00000297107; ENST00000520647; ENST00000521786; ENST00000377661; ENST00000521781; ENST00000519571; ENST00000519544; ENST00000519235; ENST00000517958	GALNT10	protein_coding	protein_coding	polypeptide N-acetylgalactosaminyltransferase 10 [Source:HGNC Symbol;Acc:HGNC:19873]	0.548	2451	GO:0006486; GO:0006493; GO:0016266	GO:0046872; GO:0016740; GO:0030246; GO:0016757; GO:0004653; GO:0005515	GO:0016020; GO:0016021; GO:0005794; GO:0000139	55568	TRUE	0.189232	0.0116419	0.360922	chr5	154190730	154420984	230255	+	1858.35	1865.18	1647.19	2123.96	2051.28	1955.58	1421.04	1478.3	1363.12	1270.6	1192.3	1416.63	20.3878	20.5081	18.0449	23.2989	22.7933	21.4191	15.7376	16.6003	15.1524	14.0271	13.0289	15.5472
ENSG00000156697	ENST00000425117; ENST00000394422; ENST00000427972; ENST00000498179	UTP14A	protein_coding	protein_coding	UTP14A small subunit processome component [Source:HGNC Symbol;Acc:HGNC:10665]	0.4704	1950	GO:0042254; GO:0006364	GO:0003723; GO:0005515	GO:0005634; GO:0005730; GO:0005829; GO:0032040; GO:0005654	10813	TRUE	0.159831	0.011734	0.36285	chrX	129906121	129929761	23641	+	1254.84	1231.79	1288.15	1443.29	1406.18	1375.89	1207.4	1308.19	1218.81	1390.59	1515.1	1467.37	17.3037	17.0236	17.7372	19.8999	19.6396	18.9417	16.807	18.4643	17.0291	19.2959	20.8099	20.2416
ENSG00000163840	ENST00000296161; ENST00000383661	DTX3L	protein_coding	protein_coding	deltex E3 ubiquitin ligase 3L [Source:HGNC Symbol;Acc:HGNC:30323]	0.4644	3228	GO:0015031; GO:0016567; GO:0006325; GO:0006281; GO:0006974; GO:0045893; GO:0051865; GO:0002376; GO:0045087; GO:0051607; GO:0006511; GO:0006302; GO:0008333; GO:0007219; GO:0010390; GO:0070936; GO:0032092; GO:0000077; GO:0002230; GO:0033523; GO:0033522; GO:1902966; GO:1900182; GO:0035563; GO:0051444; GO:2000646	GO:0046872; GO:0016740; GO:0005515; GO:0004842; GO:0019899; GO:0061630; GO:0004857; GO:0042393; GO:0044389; GO:0097677; GO:0140768	GO:0005634; GO:0005737; GO:0016020; GO:0005765; GO:0005769; GO:0032991; GO:0005654; GO:0005829; GO:0005768; GO:0005764; GO:0031901	151636	TRUE	0.18662	0.0117516	0.36285	chr3	122564338	122575203	10866	+	3252.32	3072.74	2797.45	3484.89	3537.78	3372.2	3196.37	3305.47	3203.66	2830.44	2855.23	2866.71	27.0922	25.6532	23.2692	29.026	29.8485	28.0445	26.8781	28.1835	27.0398	23.7258	23.6904	23.8886
ENSG00000197587	ENST00000360032; ENST00000371956	DMBX1	protein_coding	protein_coding	diencephalon/mesencephalon homeobox 1 [Source:HGNC Symbol;Acc:HGNC:19026]	0.5738	3966	GO:0006355; GO:0006357; GO:0045892; GO:0007420; GO:0007417; GO:0048589; GO:0000122; GO:0008343; GO:0008344	GO:0003677; GO:0000981; GO:0003700; GO:0043565; GO:0000977; GO:1990837; GO:0001227; GO:0042802	GO:0005634; GO:0000785; GO:0005667	127343	TRUE	-0.217375	0.0118537	0.364991	chr1	46489836	46516216	26381	+	662.713	681.444	722.832	570.822	569.726	634.555	585.694	553.992	505.385	474.393	474.571	461.85	4.49322	4.63047	4.89371	3.86972	3.91235	4.29522	4.0086	3.84456	3.47184	3.23659	3.20488	3.13248
ENSG00000203685	ENST00000366788; ENST00000366789; ENST00000467495	STUM	protein_coding	protein_coding	stum, mechanosensory transduction mediator homolog [Source:HGNC Symbol;Acc:HGNC:30491]	0.5478	4039		GO:0005515	GO:0016020; GO:0016021	375057	TRUE	0.266971	0.0119085	0.364991	chr1	226548764	226609230	60467	+	330.458	349.289	298.659	389.02	424.324	369.74	249.917	190.146	226.6	154.807	175.807	143.779	2.20002	2.33055	1.98543	2.58958	2.8612	2.45749	1.67956	1.29572	1.52854	1.03709	1.1658	0.95755
ENSG00000140990	ENST00000268668; ENST00000543683; ENST00000565031; ENST00000569148; ENST00000570172	NDUFB10	protein_coding	protein_coding	NADH:ubiquinone oxidoreductase subunit B10 [Source:HGNC Symbol;Acc:HGNC:7696]	0.5903	717	GO:0032981; GO:0006120; GO:0009060; GO:0042776	GO:0005515; GO:0008137	GO:0016020; GO:0005739; GO:0005743; GO:0070469; GO:0005747	4716	TRUE	-0.222161	0.0119151	0.364991	chr16	1959538	1961975	2438	+	3884.93	3709.77	4419.79	3586.93	3136.97	3582.96	4116.92	4194.69	4014.8	4237.1	3890.14	3973.26	145.656	139.397	165.468	134.467	119.123	134.113	155.814	160.974	152.515	159.857	145.274	149.021
ENSG00000102805	ENST00000636183; ENST00000636780; ENST00000485938; ENST00000637537; ENST00000377453; ENST00000637397; ENST00000635989; ENST00000616833; ENST00000636525; ENST00000635905; ENST00000636767; ENST00000635915; ENST00000636405; ENST00000636681; ENST00000636705; ENST00000636520; ENST00000636602; ENST00000637278; ENST00000635761	CLN5	protein_coding	protein_coding	CLN5 intracellular trafficking protein [Source:HGNC Symbol;Acc:HGNC:2076]	0.4093	2868	GO:0006465; GO:0007040; GO:0030163; GO:0042147; GO:0007420; GO:0042551; GO:0022008; GO:0007042; GO:0070085; GO:1904426; GO:0007601	GO:0005515; GO:0005537; GO:0016798	GO:0005764; GO:0016020; GO:0016021; GO:0005765; GO:0005794; GO:0005783; GO:0048471; GO:0005829; GO:0070062; GO:0005775	1203	TRUE	0.15674	0.01192	0.364991	chr13	76990660	77019143	28484	+	1641.16	1557.24	1662.37	1807.72	1833.22	1787.33	783.286	770.15	749.012	746.081	723.904	769.318	15.3871	14.6327	15.5633	16.9466	17.4084	16.7299	7.41337	7.39082	7.1154	7.03896	6.76029	7.21551
[truncated: 20,558 more rows]
