# Supplementary material for: Large‐scale bidirectional arrayed genetic screens identify OXR1 and EMC4 as modifiers of αSynuclein aggregation
Source: FEBS Open Bio. 2026 Mar 30;16(8):1563–92. doi: 10.1002/2211-5463.70233 (PMC13398675; doi:10.1002/2211-5463.70233)
Supplement: Supplementary file 5 — Table S4. Excel spreadsheet of RNAseq data (EMC4 vs OXR1). [file FEB4-16-1563-s007.xlsx]

## Sheet: Sheet1
Table S4. Excel spreadsheet of RNAseq data (EMC4 vs OXR1)
gene_id	transcript_id	gene_name	type	biotypes	description	gc	featWidth	GO_BP	GO_MF	GO_CC	entrez_id	isPresent	log2Ratio	pValue	fdr	seqnames	start	end	width	strand	HA_NTG1 [normalized count]	HA_NTG2 [normalized count]	HA_NTG3 [normalized count]	HA_OXR1_1 [normalized count]	HA_OXR1_2 [normalized count]	HA_OXR1_3 [normalized count]	KO_EMC4_1 [normalized count]	KO_EMC4_2 [normalized count]	KO_EMC4_3 [normalized count]	KO_NTG1 [normalized count]	KO_NTG2 [normalized count]	KO_NTG3 [normalized count]	HA_NTG1 [FPKM]	HA_NTG2 [FPKM]	HA_NTG3 [FPKM]	HA_OXR1_1 [FPKM]	HA_OXR1_2 [FPKM]	HA_OXR1_3 [FPKM]	KO_EMC4_1 [FPKM]	KO_EMC4_2 [FPKM]	KO_EMC4_3 [FPKM]	KO_NTG1 [FPKM]	KO_NTG2 [FPKM]	KO_NTG3 [FPKM]	Cluster
ENSG00000268173	ENST00000593731	ENSG00000268173	protein_coding	protein_coding	novel protein, readthrough between PIK3R2 and IFI30	0.6235	5142					TRUE	-5.83604	5.13505e-17	8.01941e-13	chr19	18153158	18178117	24960	+	4169.45	21.192	66.8523	19.2746	59.5848	16.6397	58.5935	66.5963	47.538	3640.72	3800.73	4107.22	21.8038	0.111068	0.34909	0.100782	0.315593	0.0868722	0.309309	0.356462	0.251883	19.1583	19.797	21.486	6
ENSG00000128463	ENST00000249209; ENST00000267750; ENST00000560911; ENST00000557941; ENST00000561372; ENST00000559078; ENST00000558205; ENST00000557879; ENST00000558102; ENST00000559421; ENST00000558810; ENST00000561246; ENST00000560947	EMC4	protein_coding	protein_coding	ER membrane protein complex subunit 4 [Source:HGNC Symbol;Acc:HGNC:28032]	0.4912	857	GO:0006915; GO:0071816; GO:0045050	GO:0005515; GO:0032977	GO:0016020; GO:0016021; GO:0005783; GO:0005789; GO:0030176; GO:0072546	51234	TRUE	-1.5268	1.37389e-12	1.0728e-08	chr15	34225013	34230156	5144	+	1483.16	1538.36	1673.33	1679.13	1496.88	1619.88	697.533	753.07	721.239	2086.25	2048.17	2184.74	46.493	48.3303	52.378	52.6297	47.5252	50.6952	22.0726	24.1627	22.9078	65.8085	63.9504	68.5099	4
ENSG00000105647	ENST00000222254; ENST00000617642; ENST00000617130; ENST00000426902; ENST00000474310; ENST00000600533; ENST00000675271; ENST00000672815; ENST00000674682; ENST00000464016; ENST00000459743	PIK3R2	protein_coding	protein_coding	phosphoinositide-3-kinase regulatory subunit 2 [Source:HGNC Symbol;Acc:HGNC:8980]	0.6232	1767	GO:0007165; GO:0015031; GO:0045944; GO:0046854; GO:0034976; GO:0043551; GO:0042307; GO:0008286; GO:0006955; GO:0014065; GO:0030183; GO:0030217; GO:0001678; GO:0010506; GO:0030833; GO:0032869; GO:0043409; GO:0045785; GO:0051492; GO:1903076	GO:0005515; GO:0046935; GO:0019903; GO:0046982; GO:0001784; GO:0030971; GO:0036312	GO:0005634; GO:0005737; GO:0005942; GO:0005829; GO:0005943; GO:0005925	5296	TRUE	1.81584	1.40247e-11	7.3008e-08	chr19	18153163	18170532	17370	+	1515.45	5042.4	4875.42	5003.8	4734.25	4541.37	3844.45	4031.71	3874.06	1277.53	1087.36	959.795	23.0617	76.904	74.0847	76.1369	72.969	68.9952	59.0571	62.7985	59.7337	19.5631	16.4817	14.6111	1
ENSG00000284779	ENST00000643349	ENSG00000284779	protein_coding	protein_coding	novel protein	0.5634	2861	GO:0007165	GO:0005179	GO:0005576; GO:0005615		TRUE	-4.75845	1.977e-11	7.71869e-08	chr11	2131395	2149603	18209	-	152.699	0	0	0	28.5027	0	0	0.00633585	0	248.388	237.454	261.704	1.43517	0	0	0	0.271327	0	0	6.09513e-05	0	2.34917	2.22293	2.46056	6
ENSG00000216490	ENST00000597802; ENST00000407280; ENST00000600463	IFI30	protein_coding	protein_coding	IFI30 lysosomal thiol reductase [Source:HGNC Symbol;Acc:HGNC:5398]	0.5682	1172	GO:0002376; GO:0019886; GO:0042590; GO:0048147; GO:0050821	GO:0016671; GO:0016491; GO:0005515; GO:0016667	GO:0043231; GO:0005829; GO:0005576; GO:0030054; GO:0005764; GO:0043202	10437	TRUE	1.9168	4.86407e-10	1.51924e-06	chr19	18173162	18178117	4956	+	408.401	1139.11	1315.6	1210.13	1200.37	1256.56	981.877	972.674	915.924	258.945	189.009	287.477	9.37009	26.1931	30.1405	27.761	27.894	28.7823	22.7407	22.8421	21.2923	5.97836	4.31935	6.59806	1
ENSG00000069956	ENST00000560802; ENST00000691380; ENST00000558063; ENST00000560254; ENST00000681888; ENST00000261845; ENST00000680066; ENST00000680777; ENST00000558100; ENST00000680652; ENST00000558841; ENST00000558891; ENST00000560774	MAPK6	protein_coding	protein_coding	mitogen-activated protein kinase 6 [Source:HGNC Symbol;Acc:HGNC:6879]	0.4017	2774	GO:0006468; GO:0016310; GO:0000165; GO:0007049; GO:0035556; GO:0007165; GO:0060999	GO:0005524; GO:0004672; GO:0000166; GO:0004674; GO:0016301; GO:0016740; GO:0004707; GO:0106310; GO:0005515; GO:0019901; GO:0046982	GO:0005634; GO:0005737; GO:0005829; GO:0005654; GO:0032156; GO:0032991	5597	TRUE	-0.683266	6.06409e-10	1.57838e-06	chr15	51952106	52067375	115270	+	3273.96	3193.82	2950.17	3174.91	3062.31	3213.22	2568.65	2634.91	2671.64	4192.99	4145.95	4313.83	31.736	31.0279	28.5558	30.772	30.0654	31.0958	25.1347	26.143	26.2398	40.8997	40.0296	41.8309	4
ENSG00000100292	ENST00000412893; ENST00000481190; ENST00000216117; ENST00000677931; ENST00000679074; ENST00000678411; ENST00000494998	HMOX1	protein_coding	protein_coding	heme oxygenase 1 [Source:HGNC Symbol;Acc:HGNC:5013]	0.5756	1192	GO:0006788; GO:0006915; GO:0043123; GO:0006979; GO:0032722; GO:0045766; GO:0090050; GO:0001525; GO:0048661; GO:0071456; GO:1902042; GO:0034605; GO:0045765; GO:0035556; GO:0048662; GO:0055072; GO:0042542; GO:0034383; GO:0001666; GO:0001935; GO:0002246; GO:0002686; GO:0006879; GO:0007264; GO:0008217; GO:0008285; GO:0008630; GO:0009410; GO:0010656; GO:0014806; GO:0016236; GO:0016239; GO:0016242; GO:…	GO:0004392; GO:0046872; GO:0016491; GO:0042802; GO:0042803; GO:0005515; GO:0020037; GO:0005198; GO:0019899; GO:0004630	GO:0005615; GO:0005634; GO:0016020; GO:0016021; GO:0005783; GO:0005789; GO:0048471; GO:0005654; GO:0005829; GO:0005741; GO:0005730; GO:0005901	3162	TRUE	0.973463	9.6034e-10	1.94606e-06	chr22	35380361	35394214	13854	+	6381.71	7597.6	8784.04	9298.83	8593.66	8630.2	3380.58	3238.22	3085.91	1489.58	1758.08	1668.2	143.961	171.77	197.866	209.741	196.348	194.363	76.982	74.7698	70.5337	33.8135	39.5025	37.6455	5
ENSG00000104177	ENST00000324324; ENST00000558289; ENST00000560530; ENST00000267836; ENST00000560172; ENST00000620867; ENST00000616409; ENST00000559057; ENST00000558395; ENST00000560513; ENST00000561301; ENST00000561351; ENST00000557868; ENST00000559862; ENST00000560157; ENST00000561151	MYEF2	protein_coding	protein_coding	myelin expression factor 2 [Source:HGNC Symbol;Acc:HGNC:17940]	0.3986	2027	GO:0006357; GO:0030182; GO:0014902; GO:2000815	GO:0003723; GO:0003676; GO:0003697; GO:0003677; GO:0003729	GO:0005634; GO:0005737; GO:1990904; GO:0071014	50804	TRUE	-0.718976	1.01735e-09	1.94606e-06	chr15	48134632	48178353	43722	-	2776.34	2675.6	2494.78	2457.37	2885.59	2423.92	2923.5	3189.38	3085.16	4980.21	5175.13	5003.68	36.8301	35.5725	33.047	32.5948	38.7708	32.1021	39.1493	43.3061	41.4681	66.4807	68.3803	66.4012	4
ENSG00000167244	ENST00000381395; ENST00000381406; ENST00000416167; ENST00000695541; ENST00000434045; ENST00000481781; ENST00000381392; ENST00000381389; ENST00000418738; ENST00000476874	IGF2	protein_coding	protein_coding	insulin like growth factor 2 [Source:HGNC Symbol;Acc:HGNC:5466]	0.6004	2465	GO:0000122; GO:0005975; GO:0071902; GO:0051781; GO:0001503; GO:0006006; GO:0008284; GO:0045944; GO:0050731; GO:0051897; GO:0001934; GO:0001701; GO:0043410; GO:0051147; GO:0006355; GO:0045840; GO:0006349; GO:0001892; GO:0045725; GO:0046628; GO:0008286; GO:0031056; GO:0038028; GO:0042104; GO:0043085; GO:0051148; GO:0060669; GO:1905564; GO:2000467; GO:0001649; GO:0009887; GO:0031017; GO:0040018; GO:…	GO:0005179; GO:0008083; GO:0005515; GO:0005159; GO:0005178; GO:0048018; GO:0043539; GO:0005158	GO:0005576; GO:0005615; GO:0031093	3481	TRUE	1.02837	1.12396e-09	1.94606e-06	chr11	2129112	2158391	29280	-	1273.17	1370.9	1224.68	1487.06	1402.51	1445.7	1695.77	1620.18	1615.6	772.189	880.255	748.432	13.8884	14.9878	13.3401	16.2197	15.4958	15.7446	18.6735	18.0902	17.857	8.47634	9.56434	8.16725	1
ENSG00000128989	ENST00000249822; ENST00000566423; ENST00000561650; ENST00000568196; ENST00000563277; ENST00000567669; ENST00000569723; ENST00000569281; ENST00000564163; ENST00000563566; ENST00000561971; ENST00000565288; ENST00000567830	ARPP19	protein_coding	protein_coding	cAMP regulated phosphoprotein 19 [Source:HGNC Symbol;Acc:HGNC:16967]	0.417	1613	GO:0050790; GO:0051301; GO:0007049; GO:0043086; GO:0000278; GO:0000086; GO:0035308; GO:0046326; GO:0045722	GO:0005515; GO:0019888; GO:0004864; GO:0005102; GO:0015459; GO:0019212; GO:0051721	GO:0005737; GO:0005654	10776	TRUE	-0.753002	1.24611e-09	1.94606e-06	chr15	52547045	52569883	22839	-	6432.44	6216.01	6068.74	6422.81	6369.55	6315.76	5933.12	5732.19	6284.16	10477	10017.5	9744.66	107.232	103.855	101.022	107.059	107.547	105.114	99.8443	97.8097	106.146	175.753	166.336	162.507	4
ENSG00000137845	ENST00000260408; ENST00000402627; ENST00000561288; ENST00000482945; ENST00000396136; ENST00000470269; ENST00000462061; ENST00000481164; ENST00000475898; ENST00000559053; ENST00000558733; ENST00000439637; ENST00000497846; ENST00000558004; ENST00000560608; ENST00000561149; ENST00000461408	ADAM10	protein_coding	protein_coding	ADAM metallopeptidase domain 10 [Source:HGNC Symbol;Acc:HGNC:188]	0.4368	1607	GO:0006508; GO:0010629; GO:0006468; GO:0001701; GO:0006509; GO:0007219; GO:0008593; GO:0016485; GO:0034332; GO:0038004; GO:0046931; GO:0090102; GO:0098696; GO:0099173; GO:0140448; GO:1901342; GO:0007229; GO:0007267; GO:0008284; GO:0030335; GO:0010820; GO:0007162; GO:0022617; GO:0030307; GO:0034612; GO:0042117; GO:0042987; GO:0051089; GO:1901998	GO:0004222; GO:0005515; GO:0046872; GO:0008233; GO:0016787; GO:0042803; GO:0017124; GO:0008237; GO:0004175; GO:0019901; GO:0070573; GO:0005102; GO:0005178; GO:0060090; GO:1902945	GO:0005634; GO:0005737; GO:0016020; GO:0016021; GO:0005794; GO:0031410; GO:0043231; GO:0005886; GO:0042995; GO:0005925; GO:0005912; GO:0070161; GO:0046930; GO:0000139; GO:0030425; GO:0097060; GO:0014069; GO:0098978; GO:0030424; GO:0009986; GO:0030136; GO:0005798; GO:0070062; GO:0035579; GO:0070821; GO:0005788; GO:0097038; GO:0097197	102	TRUE	-0.639525	1.52795e-09	2.02291e-06	chr15	58588809	58749791	160983	-	4480.41	4357.16	4056.44	4171.32	4140.75	3859.47	3716.14	3851.45	3914.09	6080.2	5806.53	6005.07	74.9699	73.0693	67.777	69.7894	70.1758	64.4734	62.7698	65.9636	66.3598	102.377	96.7752	100.518	4
ENSG00000182718	ENST00000396024; ENST00000677968; ENST00000678450; ENST00000557906; ENST00000558558; ENST00000559113; ENST00000559780; ENST00000559956; ENST00000560468; ENST00000678870; ENST00000678061; ENST00000558169; ENST00000676687; ENST00000679109; ENST00000559818; ENST00000451270; ENST00000558985; ENST00000559647; ENST00000678796; ENST00000332680; ENST00000504475; ENST00000560014; ENST00000421017; ENST0000…	ANXA2	protein_coding	protein_coding	annexin A2 [Source:HGNC Symbol;Acc:HGNC:537]	0.4774	1296	GO:0010951; GO:0043086; GO:0001525; GO:0070588; GO:0098609; GO:0031340; GO:0001765; GO:0001921; GO:0002091; GO:0006900; GO:0010756; GO:0032804; GO:0036035; GO:0044090; GO:0045921; GO:1905581; GO:1905597; GO:1905599; GO:1905602; GO:1905686; GO:0030199; GO:0042730; GO:0042789; GO:0045944; GO:0050767; GO:0051099	GO:0005509; GO:0005544; GO:0003723; GO:0005515; GO:0008092; GO:0004859; GO:0042802; GO:0019834; GO:0005546; GO:0048306; GO:0002020; GO:0098641; GO:0001786; GO:0044548; GO:0005262; GO:0046790; GO:0004867	GO:0005634; GO:0005737; GO:0016020; GO:0005765; GO:0005768; GO:0005576; GO:0005615; GO:0045121; GO:0042470; GO:0031902; GO:0030496; GO:0005604; GO:0031982; GO:0009986; GO:0005886; GO:0005811; GO:0070062; GO:0062023; GO:0005912; GO:0090575; GO:0035578; GO:0016363; GO:0016323; GO:0098797; GO:1990667; GO:1990665; GO:0001533; GO:0005769; GO:0005829; GO:0019897; GO:0035749; GO:0042383; GO:0043220	302	TRUE	-0.755161	1.66843e-09	2.02291e-06	chr15	60347134	60402883	55750	-	7208.71	7098.78	7702.76	7247.43	6918.12	7741.95	6683.05	7336.13	6982.28	11985.4	11337.1	12121.5	149.568	147.614	159.586	150.353	145.381	160.367	139.973	155.797	146.785	250.236	234.293	251.589	4
ENSG00000130513	ENST00000597765; ENST00000604609; ENST00000595973; ENST00000252809; ENST00000594925	GDF15	protein_coding	protein_coding	growth differentiation factor 15 [Source:HGNC Symbol;Acc:HGNC:30142]	0.6201	989	GO:0035860; GO:0030509; GO:0043410; GO:0060395; GO:0007165; GO:0007267; GO:0010862; GO:0051897; GO:0060400; GO:0007179; GO:0040015; GO:0002023; GO:1901741	GO:0008083; GO:0042803; GO:0005515; GO:0005125; GO:0070700	GO:0005634; GO:0005737; GO:0005794; GO:0005576; GO:0005615; GO:0070062; GO:0062023	9518	TRUE	0.701138	2.17302e-09	2.02291e-06	chr19	18374731	18389176	14446	+	10024.9	11402.1	13756.5	14024.6	11849.7	12904.7	15257.2	15085.7	14123.5	8788.42	9247.47	9266.34	272.399	310.508	373.251	381.033	326.115	350.072	418.493	419.567	388.843	240.3	250.28	251.877	1
ENSG00000166734	ENST00000299957; ENST00000559222; ENST00000557945; ENST00000650436; ENST00000429162; ENST00000345795; ENST00000558735; ENST00000559037; ENST00000558847; ENST00000559550; ENST00000561305; ENST00000559151	GOLM2	protein_coding	protein_coding	golgi membrane protein 2 [Source:HGNC Symbol;Acc:HGNC:24892]	0.4285	1570			GO:0016020; GO:0016021; GO:0005794	113201	TRUE	-0.64944	2.1901e-09	2.02291e-06	chr15	44288719	44415758	127040	+	3845.85	3657.32	3543.01	3688.46	3682.06	3559.22	3760.78	3907.87	3940.45	6335.63	5905.58	5975.75	65.8685	62.7785	60.5935	63.1652	63.8728	60.8589	65.0209	68.5072	68.3811	109.192	100.746	102.384	4
ENSG00000180304	ENST00000326005; ENST00000558194; ENST00000560258; ENST00000559753; ENST00000560837; ENST00000559912; ENST00000560781; ENST00000559665; ENST00000559555	OAZ2	protein_coding	protein_coding	ornithine decarboxylase antizyme 2 [Source:HGNC Symbol;Acc:HGNC:8096]	0.5439	1577	GO:0043086; GO:0050790; GO:0045732; GO:0006596; GO:0006595; GO:0090316; GO:1902268; GO:0006452	GO:0008073; GO:0005515	GO:0005634; GO:0005829; GO:0005737	4947	TRUE	-0.666289	2.32276e-09	2.02291e-06	chr15	64687573	64703281	15709	-	2938.68	2743.99	3138.55	2999.3	2812.95	3011.73	2918.81	2953.09	3114.19	4946.1	4617.94	4706.6	50.1078	46.8919	53.4381	51.1352	48.5797	51.2688	50.2398	51.5396	53.8026	84.866	78.4297	80.2815	4
ENSG00000166803	ENST00000300035; ENST00000380258; ENST00000559519; ENST00000558008; ENST00000558043; ENST00000560234; ENST00000559280; ENST00000558250	PCLAF	protein_coding	protein_coding	PCNA clamp associated factor [Source:HGNC Symbol;Acc:HGNC:28961]	0.4041	936	GO:0006281; GO:0006974; GO:0006260; GO:0051726; GO:0007098; GO:0009411; GO:0019985	GO:0005515; GO:0003682; GO:0060090	GO:0005634; GO:0005737; GO:0005813; GO:0048471; GO:0005654	9768	TRUE	-0.775759	2.49694e-09	2.02291e-06	chr15	64364304	64387687	23384	-	1329.17	1157.77	1335.16	1223.65	1129.3	1240.39	833.958	825.618	831.869	1481.46	1396.69	1404.68	38.1644	33.3168	38.2807	35.1303	32.8416	35.5566	24.1719	24.2643	24.2012	42.8039	39.9445	40.3469	4
ENSG00000198146	ENST00000356321; ENST00000559564	ZNF770	protein_coding	protein_coding	zinc finger protein 770 [Source:HGNC Symbol;Acc:HGNC:26061]	0.3873	3001	GO:0045944; GO:0006357	GO:0046872; GO:0003677; GO:0000978; GO:0001228	GO:0005634	54989	TRUE	-0.657803	2.5512e-09	2.02291e-06	chr15	34978341	34988287	9947	-	3047.55	3009.09	2811.77	3173.56	3235.3	3042.22	2439.93	2564.36	2453.09	3784.48	4059.56	3930.91	27.3068	27.022	25.1574	28.4323	29.3612	27.2141	22.0692	23.5185	22.2709	34.1226	36.2307	35.2344	4
ENSG00000167004	ENST00000687794; ENST00000686402; ENST00000686175; ENST00000687211; ENST00000684837; ENST00000685864; ENST00000691274; ENST00000686929; ENST00000686314; ENST00000690271; ENST00000687665; ENST00000455250; ENST00000690371; ENST00000690274; ENST00000692341; ENST00000684793; ENST00000691893; ENST00000693281; ENST00000688652; ENST00000687167; ENST00000688851; ENST00000300289; ENST00000692484; ENST0000…	PDIA3	protein_coding	protein_coding	protein disulfide isomerase family A member 3 [Source:HGNC Symbol;Acc:HGNC:4606]	0.4623	1975	GO:0006457; GO:0002502; GO:0034976; GO:0034975; GO:0097191; GO:0098761; GO:2001238	GO:0016853; GO:0003756; GO:0003723; GO:0005515; GO:0042802; GO:0015035; GO:0004197; GO:0004629; GO:0015036	GO:0005783; GO:0005788; GO:0005634; GO:0005925; GO:0005615; GO:0042470; GO:0070062; GO:0009986; GO:0061779; GO:0042824; GO:0055038; GO:0045335	2923	TRUE	-0.680459	2.56719e-09	2.02291e-06	chr15	43746394	43773279	26886	+	10971	10696.3	11620.1	10358.8	10265.2	10168	8591.7	9175.39	8780.74	14533.1	13694.8	14300.7	149.371	145.954	157.977	141.018	141.555	138.209	118.083	127.865	121.131	199.11	185.717	194.773	4
ENSG00000092445	ENST00000559066; ENST00000263798; ENST00000560992; ENST00000560227; ENST00000559815; ENST00000568343; ENST00000560162; ENST00000559851; ENST00000568490	TYRO3	protein_coding	protein_coding	TYRO3 protein tyrosine kinase [Source:HGNC Symbol;Acc:HGNC:12446]	0.5734	2044	GO:0006468; GO:0018108; GO:0016310; GO:0007165; GO:0007155; GO:0030168; GO:0046718; GO:0007283; GO:0046777; GO:0007399; GO:0016477; GO:0045824; GO:0050728; GO:0043524; GO:0070527; GO:0042698; GO:0014065; GO:0043277; GO:0007169; GO:0033674; GO:0034446; GO:0043491; GO:0070050; GO:0006909; GO:0034122; GO:1903902; GO:0001764; GO:0001779; GO:0007218; GO:0021885; GO:0032940; GO:0046649; GO:0051250; GO:…	GO:0005515; GO:0005524; GO:0004672; GO:0000166; GO:0004713; GO:0004714; GO:0016301; GO:0016740; GO:0001618; GO:0043548	GO:0016020; GO:0016021; GO:0005886; GO:0005634; GO:0005789; GO:0005635; GO:0009986; GO:0005887; GO:0043235	7301	TRUE	-0.751181	2.61789e-09	2.02291e-06	chr15	41557675	41583589	25915	+	2391.28	2259.56	2241.92	2367.6	2321.35	2379.06	1434.93	1441.59	1557.65	2576.6	2419.83	2483.88	31.4583	29.7914	29.4504	31.1429	30.9303	31.2459	19.0557	19.4114	20.7625	34.1089	31.7079	32.6881	4
ENSG00000028528	ENST00000560829; ENST00000559061; ENST00000559844; ENST00000380285; ENST00000261889; ENST00000560260; ENST00000625244; ENST00000561026; ENST00000558040; ENST00000559389; ENST00000559401; ENST00000559339; ENST00000559961; ENST00000560861	SNX1	protein_coding	protein_coding	sorting nexin 1 [Source:HGNC Symbol;Acc:HGNC:11172]	0.5086	2053	GO:0006886; GO:0015031; GO:0051641; GO:0042147; GO:0031623; GO:0034498; GO:0072673; GO:0016197; GO:0045732	GO:0035091; GO:0005515; GO:0008289; GO:0042802; GO:0045296; GO:0042803; GO:0046982; GO:0005154; GO:0005158; GO:1990459; GO:1990460	GO:0031410; GO:0005829; GO:0030904; GO:0016020; GO:0005794; GO:0043231; GO:0032991; GO:0042995; GO:0005768; GO:0010008; GO:0031901; GO:0030027; GO:0005764; GO:0005737; GO:0031982; GO:0030905; GO:0005769	6642	TRUE	-0.703832	2.67608e-09	2.02291e-06	chr15	64094123	64146090	51968	+	2338.96	2204.16	2234.05	2302.31	2237.31	2184.62	1794.73	1962.89	1864.04	2983.8	3075.46	3118.11	30.6351	28.9335	29.2184	30.1514	29.6799	28.5664	23.7292	26.3149	24.7375	39.3262	40.1222	40.8548	4
ENSG00000187446	ENST00000558351; ENST00000560411; ENST00000560784; ENST00000561280; ENST00000392151; ENST00000334660; ENST00000560397; ENST00000560633; ENST00000560965	CHP1	protein_coding	protein_coding	calcineurin like EF-hand protein 1 [Source:HGNC Symbol;Acc:HGNC:17433]	0.5022	997	GO:0015031; GO:0035725; GO:0090314; GO:0050821; GO:0006611; GO:0061024; GO:0001578; GO:0032088; GO:0006813; GO:0001933; GO:0061025; GO:0007264; GO:0031397; GO:0006469; GO:0032417; GO:0060050; GO:0010923; GO:1901214; GO:0051453; GO:0042308; GO:0071468; GO:0070885; GO:0031122; GO:0031953; GO:0022406; GO:0051222; GO:0071073	GO:0005509; GO:0046872; GO:0005515; GO:0004860; GO:0015385; GO:0008017; GO:0048306; GO:0019900; GO:0015459	GO:0005634; GO:0005737; GO:0016020; GO:0005783; GO:0005886; GO:0005856; GO:0005925; GO:0012505; GO:0000139; GO:0005793; GO:0045121; GO:1990351; GO:0015630; GO:0070062; GO:0030133	11261	TRUE	-0.608039	3.03149e-09	2.02291e-06	chr15	41230839	41281887	51049	+	2809.21	2769.58	2763.44	2848.28	2876.72	2868.22	2062.35	2109.16	2167.29	3267.03	3211.56	3194.88	75.766	74.863	74.4231	76.8103	78.5827	77.2299	56.149	58.2252	59.2261	88.6666	86.2748	86.1984	4
ENSG00000140416	ENST00000288398; ENST00000651344; ENST00000560975; ENST00000358278; ENST00000610733; ENST00000403994; ENST00000357980; ENST00000561425; ENST00000558314; ENST00000558347; ENST00000559556; ENST00000267996; ENST00000559397; ENST00000561266; ENST00000560970; ENST00000644204; ENST00000559831; ENST00000651704; ENST00000334895; ENST00000404484; ENST00000558910; ENST00000317516; ENST00000651590; ENST0000…	TPM1	protein_coding	protein_coding	tropomyosin 1 [Source:HGNC Symbol;Acc:HGNC:12010]	0.4981	1386	GO:0007015; GO:0031529; GO:0042060; GO:0051496; GO:0060048; GO:0030336; GO:0055010; GO:0045214; GO:0006937; GO:0007010; GO:0008016; GO:0034614; GO:0008360; GO:1904706; GO:0045785; GO:0032781; GO:0030049; GO:0006936; GO:0003065; GO:1904753	GO:0042802; GO:0003779; GO:0042803; GO:0005515; GO:0051015; GO:0008092; GO:0046982; GO:0008307; GO:0005200	GO:0005737; GO:0005829; GO:0005856; GO:0015629; GO:0005884; GO:0032587; GO:0030017; GO:0005862; GO:0001725; GO:0032059; GO:0016020; GO:0016021	7168	TRUE	-0.779315	3.05657e-09	2.02291e-06	chr15	63042632	63071915	29284	+	1685.29	1653.03	1760.82	1721.39	1671.14	1760.06	1097.01	1211.96	1185.75	1966.61	2038.79	2020.66	32.6961	32.1414	34.1118	33.3924	32.8378	34.0905	21.4843	24.067	23.3088	38.3934	39.3979	39.2166	4
ENSG00000157456	ENST00000561077; ENST00000288207; ENST00000559622; ENST00000621385; ENST00000559301	CCNB2	protein_coding	protein_coding	cyclin B2 [Source:HGNC Symbol;Acc:HGNC:1580]	0.4511	1263	GO:0051301; GO:0007049; GO:0000079; GO:0001701; GO:0007057; GO:0008315; GO:0040008; GO:0043029; GO:0044772; GO:0048538	GO:0005515; GO:0045296; GO:0016538	GO:0005829; GO:0005634; GO:0005737; GO:0005813; GO:0015630; GO:0000307; GO:0016020	9133	TRUE	-0.619986	3.08357e-09	2.02291e-06	chr15	59105126	59125045	19920	+	2222.43	2250.97	2572.29	2259.87	2148.69	2256.59	1960.32	2059.32	1993.56	3114.48	3029.22	3110.59	47.3162	48.0303	54.6852	48.1074	46.3334	47.9643	42.1307	44.8762	43.0048	66.7243	64.2378	66.2491	4
ENSG00000166887	ENST00000318006; ENST00000614932; ENST00000562258; ENST00000564994; ENST00000348544; ENST00000568755; ENST00000562662; ENST00000561818; ENST00000561797; ENST00000563692; ENST00000568029; ENST00000570023; ENST00000570062; ENST00000568357	VPS39	protein_coding	protein_coding	VPS39 subunit of HOPS complex [Source:HGNC Symbol;Acc:HGNC:20593]	0.4898	1461	GO:0006886; GO:0016192; GO:0015031; GO:0006914; GO:0008333; GO:1902774; GO:0046907; GO:0032456; GO:0061909; GO:0034058; GO:0035542	GO:0005515	GO:0005737; GO:0016020; GO:0005765; GO:0043231; GO:0005768; GO:0005770; GO:0012505; GO:0005764; GO:0031902; GO:0030123; GO:0030897; GO:0010008; GO:1902501	23339	TRUE	-0.612584	3.10878e-09	2.02291e-06	chr15	42158701	42208307	49607	-	2537.63	2707.11	2405.2	2696.99	2681.25	2534.46	2349.3	2374.41	2367.22	3661.49	3478.86	3705.76	46.7051	49.9348	44.2033	49.6319	49.9818	46.5697	43.6478	44.7303	44.1447	67.8125	63.7749	68.2287	4
ENSG00000138592	ENST00000560297; ENST00000560954; ENST00000396444; ENST00000425032; ENST00000558892; ENST00000560885; ENST00000559329; ENST00000307179; ENST00000560730; ENST00000625664; ENST00000560982; ENST00000561211; ENST00000558091; ENST00000559242; ENST00000561330; ENST00000560527; ENST00000561206; ENST00000419830; ENST00000560379	USP8	protein_coding	protein_coding	ubiquitin specific peptidase 8 [Source:HGNC Symbol;Acc:HGNC:12631]	0.4146	2934	GO:0016579; GO:0006511; GO:0006508; GO:0007049; GO:0032880; GO:0070536; GO:0071108; GO:0031647; GO:0007265; GO:0007032; GO:0090263; GO:0000281; GO:0071549; GO:0099576; GO:1990090	GO:0004843; GO:0008233; GO:0008234; GO:0016787; GO:0017124; GO:0005515; GO:0101005; GO:0045296; GO:0004197	GO:0005634; GO:0005737; GO:0110165; GO:0016020; GO:0005769; GO:0005886; GO:0005768; GO:0005829; GO:0010008; GO:0030496; GO:0031313; GO:0014069; GO:0043197; GO:0019897; GO:0098978	9101	TRUE	-0.681012	3.27179e-09	2.04382e-06	chr15	50424380	50514421	90042	+	2333.81	2335.32	2141.31	2291.11	2503.76	2137.34	1967.19	2153.24	2075.07	3405.65	3310.79	3241.84	21.389	21.4503	19.5962	20.9951	23.2411	19.5561	18.1996	20.1989	19.2691	31.4082	30.2229	29.7215	4
ENSG00000104131	ENST00000424492; ENST00000261868; ENST00000535391; ENST00000558227; ENST00000558053; ENST00000536248; ENST00000558353	EIF3J	protein_coding	protein_coding	eukaryotic translation initiation factor 3 subunit J [Source:HGNC Symbol;Acc:HGNC:3270]	0.3732	1048	GO:0001732; GO:0002183; GO:0006412; GO:0006413	GO:0003743; GO:0005515; GO:0042802	GO:0005737; GO:0005852; GO:0016282; GO:0033290; GO:0005829	8669	TRUE	-0.772653	3.70936e-09	2.22804e-06	chr15	44537125	44563029	25905	+	2827.25	2633.36	2836.35	2799.48	2635.79	2806.31	1989.58	2265.25	2096.48	3612.15	3506.56	3760.36	72.5416	67.7168	72.6694	71.8204	68.4974	71.8857	51.5317	59.491	54.5029	93.2622	89.6155	96.5181	4
ENSG00000140319	ENST00000267884; ENST00000558527; ENST00000558720; ENST00000560773; ENST00000559439; ENST00000559475; ENST00000559081; ENST00000558243	SRP14	protein_coding	protein_coding	signal recognition particle 14 [Source:HGNC Symbol;Acc:HGNC:11299]	0.4861	714	GO:0006614; GO:0045047; GO:0006613	GO:0008312; GO:0030942; GO:0003723; GO:0005515	GO:0005786; GO:0005634; GO:0005737; GO:1990904; GO:0048500; GO:0005576; GO:0005829; GO:0034774; GO:1904813	6727	TRUE	-0.674168	4.2132e-09	2.31215e-06	chr15	40035690	40039181	3492	-	4004.25	3843.31	4166.65	3952.94	3751.81	3863.68	2840.52	3144.23	3083.31	4790.97	4755.32	4942.84	150.802	145.063	156.69	148.852	143.109	145.269	107.988	121.203	117.655	181.563	178.38	186.217	4
ENSG00000128872	ENST00000539962; ENST00000249700; ENST00000560576; ENST00000435126; ENST00000561300; ENST00000561407	TMOD2	protein_coding	protein_coding	tropomodulin 2 [Source:HGNC Symbol;Acc:HGNC:11872]	0.3999	2844	GO:0051694; GO:0007015; GO:0007399; GO:0006936; GO:0030239; GO:0007270; GO:0007611; GO:0045745	GO:0005523; GO:0003779; GO:0005515	GO:0005856; GO:0005737; GO:0045202; GO:0030016; GO:0005865	29767	TRUE	-0.79814	4.23194e-09	2.31215e-06	chr15	51751597	51816363	64767	+	1419.7	1412.15	1126.4	1519.07	1585.85	1436.9	1192.09	1163.38	1218.62	2235.72	2002.84	1992.38	13.4231	13.3813	10.6344	14.3609	15.1865	13.5633	11.3777	11.2587	11.6742	21.2711	18.8617	18.8444	4
ENSG00000242028	ENST00000406925; ENST00000498605; ENST00000442995; ENST00000458412; ENST00000497142	HYPK	protein_coding	protein_coding	huntingtin interacting protein K [Source:HGNC Symbol;Acc:HGNC:18418]	0.4814	3418	GO:0006457; GO:0043066; GO:0050821	GO:0005515; GO:0044183; GO:0047485	GO:0005634; GO:0005737; GO:0005654; GO:0015630; GO:0032991	25764	TRUE	-1.05809	4.29354e-09	2.31215e-06	chr15	43796142	43804427	8286	+	1444.88	1224.74	1416.31	1302.45	1267.43	1355.77	982.268	1157.03	914.034	2121.98	2149.59	2132.89	11.367	9.65652	11.126	10.2452	10.099	10.6484	7.80068	9.31682	7.28586	16.7985	16.8441	16.7856	4
ENSG00000137776	ENST00000380516; ENST00000432750; ENST00000560494; ENST00000492526; ENST00000493062; ENST00000557924; ENST00000558052; ENST00000560695; ENST00000557791; ENST00000558734; ENST00000497088; ENST00000558756; ENST00000249736; ENST00000473359; ENST00000559305; ENST00000480144; ENST00000628684; ENST00000559880; ENST00000558486; ENST00000560682; ENST00000557950; ENST00000560532; ENST00000559261; ENST0000…	SLTM	protein_coding	protein_coding	SAFB like transcription modulator [Source:HGNC Symbol;Acc:HGNC:20709]	0.4285	1145	GO:0006915; GO:0006357; GO:0050684	GO:0003723; GO:0003676; GO:0005515; GO:0043565	GO:0005634; GO:0005654; GO:0016604	79811	TRUE	-0.710477	4.59978e-09	2.39449e-06	chr15	58879050	58933679	54630	-	4130.72	4116.13	3855.26	4124.44	4167.47	3807.93	3301.34	3702.46	3549.49	5984.71	5745.17	5564.96	97.0075	96.8794	90.4067	96.8483	99.1269	89.2796	78.2634	88.9982	84.4599	141.429	134.388	130.737	4
ENSG00000255529	ENST00000494490; ENST00000464277; ENST00000482852; ENST00000567643; ENST00000299638; ENST00000380557; ENST00000649091; ENST00000464308; ENST00000562260	POLR2M	protein_coding	protein_coding	RNA polymerase II subunit M [Source:HGNC Symbol;Acc:HGNC:14862]	0.4859	1698	GO:0035556; GO:0051685		GO:0005634; GO:0016591; GO:0000428; GO:0005635; GO:0005665; GO:0043025	81488	TRUE	-0.657076	4.79442e-09	2.4153e-06	chr15	57706695	57782762	76068	+	2439.35	2396.36	2407.82	2516.67	2326.42	2245.59	1752.5	1860.28	1906.15	2967.93	2869.71	2886.8	38.6297	38.0332	38.075	39.8493	37.3142	35.5027	28.0153	30.1534	30.585	47.2953	45.2651	45.7318	4
ENSG00000166710	ENST00000695792; ENST00000559720; ENST00000561424; ENST00000559916; ENST00000349264; ENST00000648006; ENST00000557901; ENST00000559907; ENST00000560681; ENST00000561139; ENST00000560556; ENST00000623550	B2M	protein_coding	protein_coding	beta-2-microglobulin [Source:HGNC Symbol;Acc:HGNC:914]	0.4176	875	GO:0002376; GO:0006955; GO:0001895; GO:0002474; GO:0002503; GO:0019886; GO:0050870; GO:0048260; GO:0032092; GO:0007611; GO:0050768; GO:0034756; GO:0055072; GO:0071281; GO:0002726; GO:0019885; GO:0050680; GO:0051289; GO:0071316; GO:1900121; GO:1900122; GO:1904434; GO:1904437; GO:1990000; GO:2000774; GO:2000978; GO:0001913; GO:0001916; GO:0002237; GO:0002481; GO:0006826; GO:0007608; GO:0010977; GO:…	GO:0005515; GO:0042802; GO:0023026; GO:0042803	GO:0016020; GO:0005794; GO:0005829; GO:0005886; GO:0005576; GO:0005925; GO:0005615; GO:0009986; GO:0070062; GO:0042612; GO:0042613; GO:0030670; GO:0000139; GO:1990712; GO:0005788; GO:0035580; GO:1904724; GO:0012507; GO:0042824; GO:0031901; GO:0055038; GO:0031905; GO:0009897	567	TRUE	-0.628337	5.15906e-09	2.51778e-06	chr15	44711358	44718851	7494	+	12719.7	11624.7	12884.2	12808.3	12078.1	13365.4	7553.58	7765.85	8029.47	12437.3	11670.4	11970.4	390.845	357.99	395.325	393.52	375.895	410.008	234.299	244.246	249.988	384.564	357.184	367.953	4
ENSG00000137815	ENST00000558298; ENST00000389629; ENST00000462276; ENST00000473214; ENST00000560447; ENST00000558117; ENST00000561076	RTF1	protein_coding	protein_coding	RTF1 homolog, Paf1/RNA polymerase II complex component [Source:HGNC Symbol;Acc:HGNC:28996]	0.4837	1105	GO:0000122; GO:0016055; GO:0006368; GO:0019827; GO:0001711; GO:0001832; GO:0051571; GO:0080182	GO:0003677; GO:0003723; GO:0005515; GO:0003697; GO:1990269	GO:0005634; GO:0005654; GO:0016593; GO:0005730	23168	TRUE	-0.688974	5.71317e-09	2.66007e-06	chr15	41408408	41483563	75156	+	3217.89	3143.66	3030.3	3179.56	3120.01	3118.45	2744.24	3069.09	3005.31	4898.81	4722.82	4623.09	78.3058	76.6693	73.6337	77.3635	76.8986	75.7609	67.4117	76.4439	74.0999	119.958	114.473	112.541	4
ENSG00000171262	ENST00000397609; ENST00000491535; ENST00000305752; ENST00000559431	FAM98B	protein_coding	protein_coding	family with sequence similarity 98 member B [Source:HGNC Symbol;Acc:HGNC:26773]	0.3606	2101	GO:0008284; GO:0010628; GO:0006479; GO:0006388	GO:0003723; GO:0042802; GO:0005515; GO:0008276	GO:0005634; GO:0005737; GO:0043231; GO:0005654; GO:0072669	283742	TRUE	-0.663566	5.79129e-09	2.66007e-06	chr15	38454127	38487710	33584	+	1877.84	1830.32	1984.18	1848.3	1737.94	1823.26	1563.56	1614.51	1637.39	2489.19	2490.11	2659.89	24.0335	23.4774	25.3576	23.6526	22.5285	23.2966	20.2006	21.1499	21.2333	32.0579	31.7435	34.0547	4
ENSG00000166794	ENST00000680343; ENST00000681397; ENST00000681658; ENST00000300026; ENST00000680158; ENST00000561048; ENST00000558492	PPIB	protein_coding	protein_coding	peptidylprolyl isomerase B [Source:HGNC Symbol;Acc:HGNC:9255]	0.5433	1303	GO:0006457; GO:0000413; GO:0060348; GO:0050821; GO:0030593; GO:0061077; GO:0044794; GO:0040018; GO:0044829	GO:0003755; GO:0016853; GO:0005515; GO:0003723; GO:0016018; GO:0070063; GO:0051082; GO:0005518	GO:0005634; GO:0016020; GO:0005783; GO:0005654; GO:0005925; GO:0005788; GO:0042470; GO:0048471; GO:0005737; GO:0043231; GO:0070062; GO:0032991; GO:0005790; GO:0034663	5479	TRUE	-0.725618	6.27531e-09	2.80004e-06	chr15	64155740	64163134	7395	-	6323.66	6288.43	7126.86	6553.53	6086.75	6645.54	4697.15	5292.54	5159.15	8660.03	8010.53	8397.19	130.5	130.061	146.861	135.227	127.223	136.916	97.8508	111.793	107.876	179.836	164.657	173.352	4
ENSG00000128944	ENST00000559604; ENST00000416151; ENST00000560981; ENST00000249776; ENST00000448395; ENST00000560321; ENST00000559591; ENST00000608100; ENST00000561196; ENST00000560220; ENST00000561169; ENST00000559304; ENST00000557920; ENST00000560673; ENST00000559083; ENST00000561367	KNSTRN	protein_coding	protein_coding	kinetochore localized astrin (SPAG5) binding protein [Source:HGNC Symbol;Acc:HGNC:30767]	0.493	1009	GO:0051301; GO:0007049; GO:0007059; GO:0007051; GO:0051988; GO:0000226; GO:0000070; GO:0016477; GO:0071364	GO:0005515; GO:0042803; GO:0051010	GO:0005634; GO:0005737; GO:0005886; GO:0005856; GO:0005694; GO:0005874; GO:0072686; GO:0034451; GO:0000775; GO:0000776; GO:0005815; GO:0000922; GO:0035371; GO:0001726	90417	TRUE	-0.636904	6.55845e-09	2.84509e-06	chr15	40382721	40394288	11568	+	1646.65	1589.2	1731.1	1536.83	1505.83	1566.01	1395.09	1436.82	1474.82	2281.24	2214.83	2214.5	43.8829	42.4457	46.0664	40.9512	40.6452	41.6651	37.5307	39.193	39.8234	61.176	58.7913	59.0371	4
ENSG00000138594	ENST00000558455; ENST00000308580; ENST00000560549; ENST00000561438; ENST00000560725; ENST00000558714; ENST00000559202; ENST00000558666; ENST00000561408; ENST00000561136; ENST00000558300	TMOD3	protein_coding	protein_coding	tropomodulin 3 [Source:HGNC Symbol;Acc:HGNC:11873]	0.4506	1361	GO:0051694; GO:0030036; GO:0007015; GO:0048821; GO:0098609; GO:0006936; GO:0030239; GO:0044772; GO:1901992	GO:0005523; GO:0003779; GO:0098641	GO:0005737; GO:0005856; GO:0030016; GO:0005912; GO:0005865	29766	TRUE	-0.634868	7.61821e-09	3.18054e-06	chr15	51829628	51947295	117668	+	3042.86	2992.93	2897.88	3084.07	3134.66	2998.29	2211.17	2372.11	2353.72	3449.73	3683.46	3653.14	60.1186	59.2634	57.1709	60.9254	62.7273	59.1404	44.1001	47.9703	47.1179	68.5849	72.4872	72.2018	4
ENSG00000180357	ENST00000326648; ENST00000416172; ENST00000558680; ENST00000559364	ZNF609	protein_coding	protein_coding	zinc finger protein 609 [Source:HGNC Symbol;Acc:HGNC:29003]	0.5028	3652	GO:0007517; GO:0045944; GO:0006357; GO:2001224; GO:2000291	GO:0046872; GO:0005515; GO:1990841	GO:0005634; GO:0005654	23060	TRUE	-0.70898	7.73904e-09	3.18054e-06	chr15	64460578	64686068	225491	+	3756.82	3836.02	3023.93	3724.97	3688.34	3378.54	2751.64	3169.86	2982.18	4804.74	4979.35	4800.24	27.6614	28.3073	22.2328	27.4236	27.5058	24.8351	20.4519	23.8894	22.2482	35.5992	36.5179	35.3567	4
ENSG00000137822	ENST00000570081; ENST00000563517; ENST00000260383; ENST00000564079; ENST00000561691; ENST00000564511; ENST00000563412; ENST00000563963; ENST00000562053; ENST00000563147; ENST00000565548; ENST00000566251	TUBGCP4	protein_coding	protein_coding	tubulin gamma complex associated protein 4 [Source:HGNC Symbol;Acc:HGNC:16691]	0.4715	1727	GO:0000226; GO:0007020; GO:0031122; GO:0000278; GO:0051225; GO:0065003; GO:0051321	GO:0043015; GO:0005515; GO:0005200; GO:0051011	GO:0005737; GO:0016020; GO:0005856; GO:0005813; GO:0005874; GO:0055037; GO:0005815; GO:0000922; GO:0005829; GO:0000930; GO:0000931; GO:0000923; GO:0015630	27229	TRUE	-0.681165	8.70106e-09	3.48422e-06	chr15	43369221	43409771	40551	+	2699.5	2746.6	2525.25	2541.15	2774.21	2596.27	1303.45	1404.4	1336.18	2087.35	2195.21	2219.24	42.0316	42.8598	39.2613	39.5613	43.7493	40.3577	20.4869	22.3817	21.0797	32.7043	34.0445	34.5662	4
ENSG00000140262	ENST00000438423; ENST00000267811; ENST00000333725; ENST00000558908; ENST00000559609; ENST00000560190; ENST00000557843; ENST00000557947; ENST00000561152; ENST00000569880; ENST00000561346; ENST00000559216; ENST00000560887; ENST00000561235; ENST00000560764; ENST00000543579; ENST00000537840; ENST00000343827; ENST00000560506; ENST00000559710; ENST00000559703; ENST00000561420; ENST00000558210; ENST0000…	TCF12	protein_coding	protein_coding	transcription factor 12 [Source:HGNC Symbol;Acc:HGNC:11623]	0.4573	1647	GO:0030154; GO:0007399; GO:0006357; GO:0045944; GO:0006955; GO:0007517; GO:0010467; GO:0010628; GO:0045666; GO:0045893	GO:0046983; GO:0005515; GO:0003677; GO:0000981; GO:0000978; GO:1990837; GO:0001228; GO:0043425; GO:0000976; GO:0003700; GO:0046332; GO:0000987; GO:0140297; GO:0035497; GO:0046982; GO:0070888; GO:0071837	GO:0005737; GO:0005634; GO:0016607; GO:0043231; GO:0005654; GO:0000785; GO:0005667; GO:0090575	6938	TRUE	-0.693642	9.06982e-09	3.54108e-06	chr15	56918623	57299281	380659	+	2515.15	2467.85	2114.29	2495.63	2502.65	2352.45	1598.25	1736.99	1780.16	2864.49	2746.86	2688.48	41.0635	40.3806	34.4686	40.7397	41.3838	38.3438	26.3405	29.0268	29.448	47.0604	44.669	43.9089	4
ENSG00000166200	ENST00000560240; ENST00000388901; ENST00000299259; ENST00000542928; ENST00000558843; ENST00000561248; ENST00000559016; ENST00000558545	COPS2	protein_coding	protein_coding	COP9 signalosome subunit 2 [Source:HGNC Symbol;Acc:HGNC:30747]	0.3695	1665	GO:0007165; GO:0006468; GO:0006366; GO:0000338; GO:0000122; GO:0001833; GO:0001834; GO:0030182; GO:0035914; GO:0045116; GO:0045892; GO:1903507; GO:2000434	GO:0005515; GO:0003714	GO:0032991; GO:0005634; GO:0005737; GO:0008180; GO:0005654; GO:0005829	9318	TRUE	-0.666368	9.84816e-09	3.75119e-06	chr15	49106068	49155661	49594	-	3567.61	3548.28	3663.86	3546.29	3516.75	3525.62	2552.5	2817.77	2707.77	4482.62	4091.16	4269.94	57.6167	57.4317	59.0851	57.2654	57.5243	56.8446	41.6127	46.5787	44.3085	72.8483	65.8106	68.984	4
ENSG00000187837	ENST00000343677	H1-2	protein_coding	protein_coding	H1.2 linker histone, cluster member [Source:HGNC Symbol;Acc:HGNC:4716]	0.5636	731	GO:0006334; GO:0030261; GO:0045910; GO:0000122; GO:0006325; GO:0006357; GO:0080182; GO:0098532	GO:0003677; GO:0003723; GO:0030527; GO:0031490; GO:0005515; GO:0003690; GO:0031492	GO:0000786; GO:0005634; GO:0005694; GO:0000791	3006	TRUE	0.660863	1.05177e-08	3.91083e-06	chr6	26055740	26056470	731	-	1426.88	1438.25	1874.81	1156.6	1149.57	1417.34	2346.78	2213.59	2104.27	1398.99	1394.74	1401.84	52.4876	53.0229	68.8643	42.5401	42.8296	52.0504	87.1423	83.3442	78.4284	51.7845	51.1021	51.5847	2
ENSG00000140299	ENST00000607373; ENST00000439052; ENST00000478981; ENST00000415213; ENST00000560776; ENST00000448414; ENST00000464390; ENST00000560458; ENST00000417312; ENST00000557987; ENST00000477543	BNIP2	protein_coding	protein_coding	BCL2 interacting protein 2 [Source:HGNC Symbol;Acc:HGNC:1083]	0.4002	1501	GO:0043066; GO:0006915; GO:0050790; GO:0090649	GO:0005509; GO:0005515; GO:0005096	GO:0005737; GO:0110165; GO:0005730; GO:0005829; GO:0043231; GO:0005635; GO:0048471; GO:0016020; GO:0016021	663	TRUE	-0.685125	1.10065e-08	3.99741e-06	chr15	59659146	59689339	30194	-	2108.2	2020.81	1955.34	2141.7	2069.67	2007.16	1685.23	1877.81	1710.1	2783.08	2791.71	2923.76	37.7673	36.2821	34.9779	38.3628	37.553	35.898	30.4757	34.4323	31.0407	50.1703	49.8142	52.3965	4
ENSG00000137770	ENST00000558791; ENST00000260327; ENST00000560834; ENST00000558966; ENST00000559793; ENST00000558968; ENST00000558373; ENST00000561189; ENST00000560620; ENST00000559738; ENST00000559175	CTDSPL2	protein_coding	protein_coding	CTD small phosphatase like 2 [Source:HGNC Symbol;Acc:HGNC:26936]	0.4087	1878	GO:0006470; GO:0006611; GO:0030514; GO:0046827	GO:0016787; GO:0004722; GO:0004721; GO:0005515; GO:0016791; GO:0008420	GO:0005654; GO:0005634	51496	TRUE	-0.620823	1.22596e-08	4.1992e-06	chr15	44427622	44529038	101417	+	2937.56	3053.56	2684.65	3010.72	2979.78	2849.39	2242.06	2502.64	2321.36	3642.03	3616.32	3628.88	42.0607	43.8186	38.3835	43.1029	43.2129	40.731	32.4061	36.6774	33.6773	52.4747	51.5745	51.9777	4
ENSG00000131873	ENST00000254190; ENST00000543813; ENST00000560766; ENST00000561414; ENST00000561143; ENST00000559384	CHSY1	protein_coding	protein_coding	chondroitin sulfate synthase 1 [Source:HGNC Symbol;Acc:HGNC:17198]	0.4745	1485	GO:0030279; GO:0030206; GO:0002063; GO:0009954; GO:0031667; GO:0045880; GO:0051216; GO:0051923; GO:0060349	GO:0008376; GO:0046872; GO:0016740; GO:0047238; GO:0050510; GO:0016757	GO:0032580; GO:0016020; GO:0016021; GO:0005794; GO:0005576; GO:0000139	22856	TRUE	-0.52379	1.22955e-08	4.1992e-06	chr15	101175727	101252048	76322	-	3357.61	3414.29	3229.71	3557.58	3431.64	3435.59	3134.56	3267.91	3219.93	4736.43	4528.37	4575.86	60.798	61.9615	58.3969	64.411	62.9361	62.1074	57.2961	60.5674	59.0759	86.3032	81.6731	82.887	4
ENSG00000260916	ENST00000564663; ENST00000563294; ENST00000442196; ENST00000310958; ENST00000425574; ENST00000568543; ENST00000568592; ENST00000568372; ENST00000568808; ENST00000569205; ENST00000563171; ENST00000570272; ENST00000564092	CCPG1	protein_coding	protein_coding	cell cycle progression 1 [Source:HGNC Symbol;Acc:HGNC:24227]	0.4067	2009	GO:2001106; GO:0007049; GO:0008284; GO:0045787; GO:0045944	GO:0003674; GO:0005515	GO:0016020; GO:0016021	9236	TRUE	-0.604655	1.23688e-08	4.1992e-06	chr15	55340032	55408510	68479	-	3234.58	3109.71	3069.28	3309.3	3281.6	3133.08	2374.78	2554.99	2541.38	3928.38	3663.92	3784.79	43.2936	41.7145	41.0213	44.2882	44.4867	41.8659	32.0862	35.0031	34.4651	52.9097	48.846	50.676	4
ENSG00000182117	ENST00000699934; ENST00000699926; ENST00000699935; ENST00000699936; ENST00000557912; ENST00000328848; ENST00000699937; ENST00000699938; ENST00000699939	NOP10	protein_coding	protein_coding	NOP10 ribonucleoprotein [Source:HGNC Symbol;Acc:HGNC:14378]	0.4675	601	GO:0001522; GO:0042254; GO:0007004; GO:0006364; GO:0031118; GO:0031120; GO:1904874	GO:0030515; GO:0005515; GO:0003723; GO:0070034	GO:0005697; GO:0090661; GO:0005634; GO:1990904; GO:0016604; GO:0005730; GO:0015030; GO:0005654; GO:0005732; GO:0031429; GO:0072589	55505	TRUE	-0.741611	1.38716e-08	4.57736e-06	chr15	34339159	34343180	4022	-	1678.81	1703.07	2107	1832.16	1691.88	1797.83	1076.47	1141.6	1112.25	1841.62	1758.08	1986.17	75.0127	76.2656	94.0082	81.8544	76.567	80.1985	48.5539	52.2103	50.3546	82.8036	78.2437	88.7776	4
ENSG00000103653	ENST00000220003; ENST00000439220; ENST00000563894; ENST00000567123; ENST00000569462; ENST00000567571; ENST00000569915; ENST00000562066; ENST00000568329; ENST00000567135; ENST00000564216; ENST00000566464; ENST00000569321; ENST00000563010	CSK	protein_coding	protein_coding	C-terminal Src kinase [Source:HGNC Symbol;Acc:HGNC:2444]	0.6114	1104	GO:0006468; GO:0016310; GO:0018108; GO:0002376; GO:0002250; GO:0007420; GO:0008285; GO:0010989; GO:0032715; GO:0033673; GO:0034332; GO:0043406; GO:0045779; GO:0046777; GO:0048709; GO:0050765; GO:0060368; GO:0070373; GO:0071375; GO:0050852; GO:0031295; GO:0042997	GO:0005515; GO:0005524; GO:0004672; GO:0046872; GO:0000166; GO:0016301; GO:0016740; GO:0004713; GO:0004715; GO:0042802; GO:0019903; GO:0070064; GO:1990782; GO:0034236; GO:0008022	GO:0005737; GO:0016020; GO:0005886; GO:0005829; GO:0070062; GO:0005911; GO:0045121	1445	TRUE	-0.52858	1.40689e-08	4.57736e-06	chr15	74782080	74803197	21118	+	3446.36	3596.76	3706.83	3749.02	3519.08	3547.74	3376.93	3458.5	3541.7	5124.67	4854.42	4993.54	83.9414	87.799	90.1543	91.3022	86.813	86.2684	83.0286	86.2214	87.4045	125.603	117.769	121.669	4
ENSG00000087245	ENST00000570308; ENST00000568715; ENST00000219070; ENST00000564864; ENST00000543485; ENST00000437642; ENST00000570283; ENST00000566564	MMP2	protein_coding	protein_coding	matrix metallopeptidase 2 [Source:HGNC Symbol;Acc:HGNC:7166]	0.5543	1712	GO:0006508; GO:1904707; GO:0050896; GO:0030574; GO:0001525; GO:0030198; GO:0001666; GO:1904645; GO:0022617; GO:0048013; GO:0019538; GO:0071492; GO:0035987; GO:0048771; GO:0001541; GO:0001542; GO:0001553; GO:0001955; GO:0001957; GO:0006979; GO:0007162; GO:0007507; GO:0007565; GO:0007566; GO:0007567; GO:0007568; GO:0009314; GO:0009410; GO:0009612; GO:0014012; GO:0014823; GO:0016477; GO:0030163; GO:…	GO:0008270; GO:0004222; GO:0046872; GO:0008233; GO:0016787; GO:0005515; GO:0008237; GO:0004175; GO:0004252; GO:0001968	GO:0031012; GO:0005615; GO:0005634; GO:0005737; GO:0016020; GO:0005739; GO:0005576; GO:0062023; GO:0005886; GO:0030017	4313	TRUE	0.536775	1.46113e-08	4.65683e-06	chr16	55389700	55506691	116992	+	1847.07	1986.15	1787.37	2680.26	2667.18	2628.28	6134.5	5946.89	5785.21	4264.63	4020.13	4007.3	29.0111	31.2649	28.0326	42.0926	42.43	41.2133	97.2636	95.6053	92.0674	67.403	62.8927	62.9635	2
ENSG00000181827	ENST00000559847; ENST00000559447; ENST00000673997; ENST00000674082; ENST00000673948; ENST00000560792	RFX7	protein_coding	protein_coding	regulatory factor X7 [Source:HGNC Symbol;Acc:HGNC:25777]	0.4213	6950	GO:0006355; GO:0006357	GO:0003677; GO:0003700; GO:0005515; GO:0000981; GO:0000978; GO:1990837	GO:0005634; GO:0000785	64864	TRUE	-0.692045	1.59881e-08	4.99373e-06	chr15	56087280	56245082	157803	-	1205.56	1166.58	847.719	924.445	1166.89	938.044	1055.74	1173.16	1083.7	1823.28	1772.99	1779.72	4.66432	4.52352	3.27507	3.57625	4.57268	3.62332	4.12334	4.64589	4.24829	7.09856	6.83257	6.88822	4
ENSG00000140264	ENST00000474290; ENST00000381359; ENST00000674451; ENST00000630046; ENST00000249786; ENST00000486144; ENST00000409960; ENST00000409646; ENST00000445816; ENST00000339624; ENST00000409291; ENST00000409617; ENST00000448830; ENST00000475927; ENST00000402131; ENST00000403425; ENST00000430901; ENST00000409614	SERF2	protein_coding	protein_coding	small EDRK-rich factor 2 [Source:HGNC Symbol;Acc:HGNC:10757]	0.5666	1305	GO:0031648	GO:0003674	GO:0005634; GO:0005829	10169	TRUE	-0.654927	1.8935e-08	5.7982e-06	chr15	43777087	43804427	27341	+	4519.88	4588.53	5471.48	4358.4	3907.94	4618.67	3309.38	3183.15	3579.84	5536.79	5038.33	5285.1	93.1325	94.757	112.576	89.7942	81.557	95.0113	68.8351	67.134	74.7383	114.802	103.404	108.939	4
ENSG00000140320	ENST00000561234; ENST00000416165; ENST00000560846; ENST00000561464	BAHD1	protein_coding	protein_coding	bromo adjacent homology domain containing 1 [Source:HGNC Symbol;Acc:HGNC:29153]	0.582	3625	GO:0006325; GO:0045892; GO:0006338; GO:0031507	GO:0003682; GO:0005515; GO:0000976	GO:0005634; GO:0005654; GO:0005694; GO:0005677	22893	TRUE	-0.641547	2.07519e-08	6.23235e-06	chr15	40439721	40468236	28516	+	1382.01	1394.87	1423.18	1372.03	1272.97	1381.14	897.262	943.555	950.509	1452.89	1461.87	1457.14	10.2515	10.3699	10.5416	10.1762	9.56392	10.2282	6.71871	7.16399	7.14395	10.8449	10.801	10.8127	4
ENSG00000021776	ENST00000156471; ENST00000543879; ENST00000559090; ENST00000559767; ENST00000560117; ENST00000558202	AQR	protein_coding	protein_coding	aquarius intron-binding spliceosomal factor [Source:HGNC Symbol;Acc:HGNC:29513]	0.3905	3458	GO:0006397; GO:0008380; GO:0000398	GO:0004386; GO:0003723; GO:0000166; GO:0005524; GO:0016787; GO:0005515; GO:0003724; GO:0003729; GO:0016887; GO:0003727; GO:0034458	GO:0005634; GO:0005681; GO:0016020; GO:0005654; GO:0071013; GO:0071007	9716	TRUE	-0.663112	2.23688e-08	6.59119e-06	chr15	34851782	34969742	117961	-	1802.19	1800.21	1585.27	1791.41	1971.61	1822.24	1276.4	1328.24	1270.62	1964.64	2006.07	2176.07	14.014	14.0297	12.3092	13.9284	15.5282	14.1465	10.0193	10.5718	10.0111	15.373	15.5376	16.9273	4
ENSG00000092439	ENST00000561267; ENST00000646667; ENST00000560955; ENST00000561443; ENST00000560516; ENST00000558444; ENST00000560849; ENST00000645282; ENST00000560284; ENST00000560638	TRPM7	protein_coding	protein_coding	transient receptor potential cation channel subfamily M member 7 [Source:HGNC Symbol;Acc:HGNC:17994]	0.3721	2537	GO:0006468; GO:0016310; GO:0006812; GO:0010961; GO:0055085; GO:0006811; GO:0051262; GO:0012501; GO:0006816; GO:0016340; GO:0030001; GO:0031032; GO:0046777; GO:0070588; GO:0098655; GO:0070266; GO:0072507	GO:0005524; GO:0004674; GO:0046872; GO:0000166; GO:0016301; GO:0016740; GO:0005216; GO:0106310; GO:0003779; GO:0005262; GO:0017022; GO:0005261	GO:0016021; GO:0016020; GO:0005886; GO:0001726; GO:0005887	54822	TRUE	-0.636905	2.42958e-08	6.97344e-06	chr15	50552473	50686797	134325	-	3049.79	3021.35	2516.33	3040.11	3239.25	2782.11	2060.4	2347.28	2178.27	3454.07	3331.76	3480.47	32.3247	32.0944	26.6318	32.2181	34.7735	29.439	22.0448	25.4648	23.3928	36.8394	35.1736	36.9026	4
ENSG00000156970	ENST00000560120; ENST00000559414; ENST00000558715; ENST00000412359; ENST00000287598; ENST00000559733; ENST00000559461; ENST00000557848; ENST00000559772; ENST00000558972; ENST00000558151	BUB1B	protein_coding	protein_coding	BUB1 mitotic checkpoint serine/threonine kinase B [Source:HGNC Symbol;Acc:HGNC:1149]	0.4538	1137	GO:0007094; GO:0016310; GO:0006915; GO:0051301; GO:0007049; GO:0051754; GO:0051444; GO:0007091; GO:0071459	GO:0000166; GO:0004674; GO:0005524; GO:0016301; GO:0016740; GO:0106310; GO:0005515; GO:0004672	GO:0043229; GO:0005634; GO:0005737; GO:0005829; GO:0005856; GO:0005694; GO:0000775; GO:0000776; GO:0005815; GO:0005819; GO:0048471; GO:0033597; GO:0000940; GO:0005680	701	TRUE	-0.648801	2.46135e-08	6.97344e-06	chr15	40161023	40221123	60101	+	3333.09	3336.36	3124.99	3349.35	3440.06	3171.78	2295.42	2133.19	2149.2	3180.99	3573.44	3546.37	78.8265	79.0788	73.7975	79.2012	82.4005	74.8878	54.7995	51.6375	51.4999	75.7014	84.1763	83.9002	4
ENSG00000166855	ENST00000300107; ENST00000559152; ENST00000560166; ENST00000558958; ENST00000558103; ENST00000559218	CLPX	protein_coding	protein_coding	caseinolytic mitochondrial matrix peptidase chaperone subunit X [Source:HGNC Symbol;Acc:HGNC:2088]	0.418	1686	GO:0006457; GO:0010952; GO:0046034; GO:0006508; GO:0051603	GO:0008270; GO:0005524; GO:0016887; GO:0046983; GO:0046872; GO:0000166; GO:0005515; GO:0140662; GO:0051082; GO:0004176; GO:0016504	GO:0005654; GO:0005829; GO:0005739; GO:0005743; GO:0005759; GO:0042645; GO:0009368; GO:0009841	10845	TRUE	-0.603353	2.50056e-08	6.97344e-06	chr15	65148219	65185342	37124	-	1889.42	1843.1	1922.65	1855.35	1825.74	1888.55	1193.9	1246.77	1234.96	1927.65	1859.89	1813.32	30.134	29.4604	30.6193	29.5869	29.492	30.0704	19.2214	20.3529	19.9566	30.9366	29.5456	28.9305	4
ENSG00000140284	ENST00000267842; ENST00000380902; ENST00000544960; ENST00000559938	SLC27A2	protein_coding	protein_coding	solute carrier family 27 member 2 [Source:HGNC Symbol;Acc:HGNC:10996]	0.4468	1736	GO:0006629; GO:0006631; GO:0006635; GO:0006869; GO:0015908; GO:0015711; GO:0001676; GO:0001561; GO:0042760; GO:0006699; GO:0097089; GO:0044539; GO:0000038; GO:0046949	GO:0000166; GO:0005524; GO:0016874; GO:0004467; GO:0031957; GO:0019899; GO:0005324; GO:0015245; GO:0047676; GO:0047747; GO:0050197; GO:0070251; GO:1901480	GO:0016020; GO:0016021; GO:0005783; GO:0005789; GO:0005886; GO:0043231; GO:0005788; GO:0005777; GO:0030176; GO:0005778; GO:0005829; GO:0070062; GO:0035579; GO:0005779	11001	TRUE	-0.884398	2.58899e-08	7.09337e-06	chr15	50182196	50236385	54190	+	570.142	583.289	633.74	625.36	508.757	626.015	307.214	299.211	299.25	538.957	563.65	588.939	8.83117	9.05487	9.80199	9.68528	7.9815	9.68063	4.8036	4.74377	4.69651	8.40052	8.69607	9.12559	4
ENSG00000166813	ENST00000558928; ENST00000394412; ENST00000696512; ENST00000677187; ENST00000445906	KIF7	protein_coding	protein_coding	kinesin family member 7 [Source:HGNC Symbol;Acc:HGNC:30497]	0.6116	2641	GO:0007018; GO:0045880; GO:0045879	GO:0005524; GO:0003777; GO:0008017; GO:0000166; GO:0005515; GO:0016887; GO:0003774	GO:0005737; GO:0005929; GO:0042995; GO:0005856; GO:0036064; GO:0097542; GO:0005874; GO:0005871	374654	TRUE	-0.552812	2.7854e-08	7.42174e-06	chr15	89608789	89663086	54298	-	2062.3	2188.19	2202.61	2330.99	2241.78	2193	2352.88	2339.15	2389.67	3449.32	3644	3300.45	20.9975	22.3288	22.3935	23.7303	23.1179	22.2915	24.1827	24.3773	24.6525	35.34	36.9551	33.6159	4
ENSG00000081014	ENST00000561441; ENST00000561393; ENST00000558439; ENST00000261842; ENST00000560508; ENST00000561004; ENST00000561397	AP4E1	protein_coding	protein_coding	adaptor related protein complex 4 subunit epsilon 1 [Source:HGNC Symbol;Acc:HGNC:573]	0.3806	3561	GO:0006886; GO:0015031; GO:0016192; GO:0006605; GO:0008104; GO:0006898	GO:0005515; GO:0140312	GO:0016020; GO:0030117; GO:0031410; GO:0005794; GO:0005802; GO:0030124; GO:0031904; GO:0032588	23431	TRUE	-0.765244	2.80389e-08	7.42174e-06	chr15	50908672	51005895	97224	+	656.769	698.171	600.968	677.078	645.433	567.283	641.856	721.101	685.858	1153.47	1129.07	1224.28	4.95936	5.28369	4.5314	5.11209	4.93632	4.27658	4.8926	5.5734	5.2475	8.76467	8.49204	9.24805	4
ENSG00000067369	ENST00000382044; ENST00000263801; ENST00000476454; ENST00000411772; ENST00000382039; ENST00000450115; ENST00000434595; ENST00000434561; ENST00000572085; ENST00000571145; ENST00000417342; ENST00000467474; ENST00000413546; ENST00000480860; ENST00000605155; ENST00000414758; ENST00000477089	TP53BP1	protein_coding	protein_coding	tumor protein p53 binding protein 1 [Source:HGNC Symbol;Acc:HGNC:11999]	0.4829	2858	GO:0006354; GO:0006281; GO:0006974; GO:0045893; GO:0045944; GO:0051260; GO:2000042; GO:0051091; GO:0006303; GO:0000077; GO:0045830; GO:0071481	GO:0003677; GO:0005515; GO:0035064; GO:0042393; GO:0061629; GO:0002039; GO:0003712; GO:0003684; GO:0042162; GO:0043565; GO:0061649	GO:0000781; GO:0005634; GO:0005654; GO:0005694; GO:0016604; GO:0000775; GO:0000776; GO:0035861; GO:0005737; GO:0005657; GO:1990391	7158	TRUE	-0.602013	2.97134e-08	7.7339e-06	chr15	43403061	43510728	107668	-	2251.59	2328.4	1907.03	2263.74	2508.5	2071.75	1644.24	1792.45	1637.39	2508.62	2616.4	2591.85	21.1842	21.9555	17.9163	21.2959	23.9043	19.4601	15.6163	17.2616	15.6092	23.7506	24.5191	24.3943	4
ENSG00000137824	ENST00000260385; ENST00000560588; ENST00000338376; ENST00000558777; ENST00000557831; ENST00000558232; ENST00000560779; ENST00000558560; ENST00000560460; ENST00000558364; ENST00000560905	RMDN3	protein_coding	protein_coding	regulator of microtubule dynamics 3 [Source:HGNC Symbol;Acc:HGNC:25550]	0.5454	1401	GO:0006915; GO:0030154; GO:0006874	GO:0005515; GO:0008017	GO:0005634; GO:0005737; GO:0016020; GO:0016021; GO:0005739; GO:0045171; GO:0005741; GO:0005856; GO:0005874; GO:0044232; GO:0005819; GO:0000922; GO:0005876; GO:0097431	55177	TRUE	-0.614955	3.17416e-08	8.00407e-06	chr15	40735884	40755851	19968	-	1204.54	1240.77	1379.47	1364.71	1245.91	1257.9	1056.96	1128.68	1080.24	1697.13	1629.15	1692.16	23.119	23.8672	26.438	26.1898	24.22	24.1033	20.4784	22.1732	21.0074	32.7778	31.1448	32.4896	4
ENSG00000166477	ENST00000299601; ENST00000315141; ENST00000558949	LEO1	protein_coding	protein_coding	LEO1 homolog, Paf1/RNA polymerase II complex component [Source:HGNC Symbol;Acc:HGNC:30401]	0.4211	1592	GO:0006368; GO:0016570; GO:0016055; GO:0006378; GO:0010390; GO:0032968; GO:0045638; GO:0019827; GO:0033523; GO:0031442; GO:0001711	GO:0005515; GO:1990269	GO:0016593; GO:0005634; GO:0005654; GO:0001650; GO:0005813	123169	TRUE	-0.787885	3.17764e-08	8.00407e-06	chr15	51938025	51971778	33754	-	1093.37	1112.93	1117	1002.09	1053.37	968.562	640.362	717.516	636.576	1102	1164.82	1200.8	18.4675	18.8396	18.8392	16.9237	18.0203	16.3325	10.9183	12.4046	10.8942	18.7301	19.5965	20.2894	4
ENSG00000140259	ENST00000267812; ENST00000484386	MFAP1	protein_coding	protein_coding	microfibril associated protein 1 [Source:HGNC Symbol;Acc:HGNC:7032]	0.4425	1441	GO:0006397; GO:0008380; GO:0000398	GO:0003723; GO:0005515	GO:0005634; GO:0005681; GO:0005654; GO:0005813; GO:0001527; GO:0005684; GO:0071005	4236	TRUE	-0.689034	3.25299e-08	8.06381e-06	chr15	43804492	43824690	20199	-	1953.17	1905.11	1943.11	1936.73	1861.83	1933.8	1280.06	1363.31	1296.46	2271.64	1981.83	2118.89	36.4469	35.629	36.2064	36.1358	35.1885	36.026	24.1125	26.0392	24.5124	42.6558	36.8354	39.5535	4
ENSG00000161513	ENST00000293195; ENST00000583881; ENST00000544854; ENST00000420580; ENST00000578473; ENST00000581530; ENST00000579482; ENST00000577509; ENST00000583917; ENST00000442102; ENST00000582944; ENST00000413947; ENST00000582710; ENST00000579893; ENST00000580492; ENST00000581969; ENST00000579543; ENST00000581219; ENST00000577932; ENST00000610946	FDXR	protein_coding	protein_coding	ferredoxin reductase [Source:HGNC Symbol;Acc:HGNC:3642]	0.6337	1369	GO:0008203; GO:0006629; GO:0008202; GO:0006091; GO:0006744; GO:0006694	GO:0016491; GO:0015039; GO:0004324	GO:0005739; GO:0016020; GO:0005743; GO:0005759	2232	TRUE	0.663276	3.68642e-08	8.99544e-06	chr17	74862497	74873031	10535	-	2171.44	2359.41	2809.03	2190.86	2057.76	2207.68	1787.21	1737.15	1685.67	1018.28	1110.25	1141.93	42.651	46.4459	55.0942	43.0271	40.9369	43.2914	35.4362	34.9244	33.5473	20.1264	21.7211	22.4376	1
ENSG00000092470	ENST00000381246; ENST00000452115; ENST00000263795; ENST00000478130	WDR76	protein_coding	protein_coding	WD repeat domain 76 [Source:HGNC Symbol;Acc:HGNC:25773]	0.4344	2126	GO:0006974; GO:2000001	GO:0019899; GO:0005515; GO:0003677	GO:0005634; GO:0000792; GO:0090734	79968	TRUE	-0.66929	3.77297e-08	9.04992e-06	chr15	43826980	43868412	41433	+	2487.74	2453.37	2375.25	2405.24	2455.99	2443.96	1466.2	1625.18	1662.98	2645.76	2503.19	2442.12	31.4649	31.099	29.9985	30.4178	31.4621	30.8603	18.72	21.0395	21.3115	33.6736	31.5351	30.8989	4
ENSG00000132274	ENST00000460454; ENST00000699052; ENST00000425490; ENST00000699053; ENST00000699054; ENST00000480395; ENST00000379965; ENST00000699055; ENST00000699056; ENST00000454828; ENST00000414641; ENST00000699057; ENST00000414897; ENST00000699058; ENST00000493494; ENST00000450670; ENST00000429063; ENST00000444844	TRIM22	protein_coding	protein_coding	tripartite motif containing 22 [Source:HGNC Symbol;Acc:HGNC:16379]	0.4345	2453	GO:0016567; GO:0045893; GO:0043123; GO:0045892; GO:0051607; GO:0045087; GO:0000209; GO:0010468; GO:0010508; GO:0032880; GO:0046596; GO:0051092; GO:0006955; GO:0009615; GO:0051091; GO:0006355	GO:0008270; GO:0046872; GO:0005515; GO:0016740; GO:0042802; GO:0019901; GO:0061630; GO:0042803; GO:0003713; GO:0030674; GO:0003714	GO:0005634; GO:0005737; GO:0016607; GO:0005794; GO:0005654; GO:0016604; GO:0015030; GO:0005829	10346	TRUE	0.731642	3.83284e-08	9.04992e-06	chr11	5689610	5737089	47480	+	845.809	788.598	792.266	1026.32	1085.8	1060.8	989.109	1085.61	985.951	617.506	619.142	596.078	9.27171	8.66375	8.67214	11.2491	12.0552	11.6093	10.9451	12.1808	10.9509	6.81155	6.76015	6.5365	1
ENSG00000090470	ENST00000204549; ENST00000560313; ENST00000559051	PDCD7	protein_coding	protein_coding	programmed cell death 7 [Source:HGNC Symbol;Acc:HGNC:8767]	0.4782	1230	GO:0006915; GO:0008380; GO:0051384		GO:0005634; GO:0005654; GO:0005689	10081	TRUE	-0.596383	3.8826e-08	9.04992e-06	chr15	65117379	65133808	16430	-	1383.61	1295.55	1409.77	1472.29	1415.3	1462.87	1211.28	1230.7	1313.07	1865.25	1919.7	1903.89	30.2478	28.3856	30.775	32.1824	31.3378	31.9277	26.7309	27.5387	29.0852	41.033	41.8015	41.6367	4
ENSG00000138600	ENST00000261854; ENST00000559293; ENST00000698130; ENST00000698131; ENST00000698132; ENST00000698133; ENST00000698134; ENST00000558934; ENST00000698135; ENST00000698136; ENST00000698137; ENST00000698138; ENST00000558146; ENST00000698139; ENST00000559527; ENST00000698140; ENST00000558414; ENST00000560288	SPPL2A	protein_coding	protein_coding	signal peptide peptidase like 2A [Source:HGNC Symbol;Acc:HGNC:30227]	0.4148	2585	GO:0006508; GO:0050776; GO:0006509; GO:0010803; GO:0033619; GO:0031293	GO:0004190; GO:0008233; GO:0016787; GO:0042803; GO:0005515; GO:0042500	GO:0016021; GO:0016020; GO:0005765; GO:0043231; GO:0005886; GO:0005768; GO:0005770; GO:0005764; GO:0031902; GO:0071458; GO:0071556; GO:0070062; GO:0030660	84888	TRUE	-0.636147	3.9627e-08	9.10081e-06	chr15	50702266	50765948	63683	-	2235.53	2000.76	2136.81	2149.12	2226.25	2159.29	1741.15	1981.5	1945.13	3004.03	2865.86	2966.28	23.2544	20.8584	22.1951	22.3528	23.4551	22.4243	18.2831	21.0974	20.5011	31.4445	29.6933	30.8668	4
ENSG00000069667	ENST00000335670; ENST00000309157; ENST00000261523; ENST00000449337; ENST00000559587; ENST00000551975; ENST00000560004; ENST00000559343; ENST00000558234; ENST00000557822; ENST00000559145; ENST00000561093; ENST00000560300; ENST00000558904	RORA	protein_coding	protein_coding	RAR related orphan receptor A [Source:HGNC Symbol;Acc:HGNC:10258]	0.4848	1801	GO:0006355; GO:0010468; GO:0045893; GO:0048511; GO:0032922; GO:0001525; GO:0006357; GO:0050728; GO:0045944; GO:0042753; GO:0045599; GO:0043124; GO:0042632; GO:0071456; GO:0006805; GO:0036315; GO:0042692; GO:0010906; GO:0008589; GO:0006809; GO:0010575; GO:0019218; GO:0021702; GO:0021930; GO:0030522; GO:0042752; GO:0043030; GO:0046068; GO:0070328; GO:0071347; GO:0071356; GO:0072539	GO:0008270; GO:0003700; GO:0043565; GO:0046872; GO:0003677; GO:0005515; GO:0004879; GO:0000978; GO:0000981; GO:0001221; GO:0001222; GO:0008142; GO:0001223; GO:0000977; GO:0008013; GO:0098531	GO:0005634; GO:0005730; GO:0005654; GO:0000785	6095	TRUE	-0.583521	4.25746e-08	9.63605e-06	chr15	60488284	61229302	741019	-	1329.21	1278.81	1074.79	1445.47	1526.36	1415.38	1661.53	1623.85	1627.54	2458.55	2592.12	2317.97	19.8456	19.1355	16.0237	21.5788	23.0817	21.0974	25.042	24.8157	24.6211	36.9375	38.5483	34.6206	4
ENSG00000117906	ENST00000320963; ENST00000394885; ENST00000394883; ENST00000557805; ENST00000558598; ENST00000560833	RCN2	protein_coding	protein_coding	reticulocalbin 2 [Source:HGNC Symbol;Acc:HGNC:9935]	0.4038	2441		GO:0005509; GO:0046872; GO:0005515	GO:0005783; GO:0005730; GO:0005788	5955	TRUE	-0.46401	4.51642e-08	1.00017e-05	chr15	76931738	76954393	22656	+	5052.41	4729.9	5263.47	5104.72	4724.22	5125.31	5210.28	5359.15	5413.18	7459.69	7176.91	7403.02	55.6565	52.2194	57.8971	56.2258	52.7092	56.3665	57.9386	60.426	60.4192	82.6903	78.7469	81.5796
ENSG00000103966	ENST00000220325; ENST00000569223	EHD4	protein_coding	protein_coding	EH domain containing 4 [Source:HGNC Symbol;Acc:HGNC:3245]	0.5416	4216	GO:0032456; GO:0006907; GO:0030100; GO:0050731; GO:0071363; GO:0060271; GO:0051260; GO:0016197; GO:0006897; GO:0072659	GO:0005515; GO:0005525; GO:0005509; GO:0046872; GO:0000166; GO:0005524; GO:0045296; GO:0003676	GO:0016020; GO:0005886; GO:0005768; GO:0010008; GO:0055038; GO:0031901; GO:0048471; GO:0043231; GO:0070062; GO:0005783; GO:0005769; GO:0005634; GO:0030139	30844	TRUE	-0.775394	4.54709e-08	1.00017e-05	chr15	41895933	41972557	76625	-	1641.04	1893.69	1883.92	1738.04	1627.96	1562.1	759.866	889.17	864.262	1509.24	1387.94	1437.71	10.4665	12.1048	11.9982	11.0839	10.5164	9.94665	4.89228	5.8047	5.58515	9.68632	8.81724	9.173	4
ENSG00000137804	ENST00000668273; ENST00000558123; ENST00000260359; ENST00000559046; ENST00000450592; ENST00000414849; ENST00000559596; ENST00000558582; ENST00000560747; ENST00000559659; ENST00000560177; ENST00000557840; ENST00000560898; ENST00000560318	NUSAP1	protein_coding	protein_coding	nucleolar and spindle associated protein 1 [Source:HGNC Symbol;Acc:HGNC:18538]	0.453	1506	GO:0000226; GO:0000281; GO:0040001; GO:0051301; GO:0007049; GO:0007076; GO:0000070; GO:0045840	GO:0003723; GO:0003677; GO:0005515; GO:0008017	GO:0005874; GO:0005819; GO:0005634; GO:0005737; GO:0005856; GO:0005694; GO:0005730; GO:0072686	51203	TRUE	-0.519959	4.78709e-08	1.02461e-05	chr15	41320794	41381050	60257	+	8486.64	8260.56	8394.16	8687.69	8498.67	8481.08	5224.94	5619	5698.76	8029.65	7788.58	7905.5	151.529	147.82	149.66	155.1	153.692	151.18	94.1739	102.691	103.097	144.269	138.515	141.203	4
ENSG00000092531	ENST00000568745; ENST00000561526; ENST00000568227; ENST00000568451; ENST00000563765; ENST00000349777; ENST00000566141; ENST00000564153; ENST00000249647; ENST00000567094; ENST00000568331; ENST00000566327; ENST00000563451; ENST00000627440; ENST00000626061; ENST00000566035; ENST00000568859; ENST00000568514; ENST00000397138; ENST00000563873; ENST00000568841; ENST00000563830; ENST00000563333	SNAP23	protein_coding	protein_coding	synaptosome associated protein 23 [Source:HGNC Symbol;Acc:HGNC:11131]	0.4274	780	GO:0006887; GO:0015031; GO:0006906; GO:0002553; GO:0006892; GO:0006903; GO:0016082; GO:0031629; GO:0061025	GO:0005515; GO:0005484; GO:0019905	GO:0016020; GO:0005886; GO:0043005; GO:0045202; GO:0031201; GO:0016021; GO:0005737; GO:0005654; GO:0098793; GO:0005925; GO:0070062; GO:0035579; GO:0070821; GO:0005912; GO:0030670; GO:0005739; GO:0042581; GO:0042582	8773	TRUE	-0.564839	4.78942e-08	1.02461e-05	chr15	42491233	42545356	54124	+	1132.96	1184.19	1212.83	1213.31	1090.58	1142.02	1072.73	1075.22	1094.69	1622.45	1563.79	1619.65	39.0224	40.8774	41.7126	41.7848	38.045	39.2699	37.2975	37.9061	38.2028	56.2326	53.6485	55.8056	4
ENSG00000006016	ENST00000594325; ENST00000596360; ENST00000684169; ENST00000392386; ENST00000597131; ENST00000593286	CRLF1	protein_coding	protein_coding	cytokine receptor like factor 1 [Source:HGNC Symbol;Acc:HGNC:2364]	0.6362	992	GO:0042531; GO:0008284; GO:0019221; GO:0043524; GO:0001657; GO:2000672	GO:0005515; GO:0004896; GO:0005125; GO:0005127; GO:0019955	GO:0005576; GO:0009897; GO:0005829; GO:0005615; GO:0043235; GO:0097058	9244	TRUE	0.795981	5.18152e-08	1.08093e-05	chr19	18572220	18607741	35522	-	618.083	614.109	772.144	1259.09	1201.53	1453.53	960.721	863.916	902.075	557.304	484.803	512.441	16.749	16.6782	20.8934	34.1149	32.9774	39.3233	26.2802	23.9621	24.7679	15.1968	13.0854	13.8912	1
ENSG00000255302	ENST00000530028; ENST00000560490	EID1	protein_coding	protein_coding	EP300 interacting inhibitor of differentiation 1 [Source:HGNC Symbol;Acc:HGNC:1191]	0.4675	1312	GO:0030154; GO:0000122; GO:0035065; GO:0007049; GO:0045595; GO:0045892	GO:0005515; GO:0003714; GO:0035035; GO:0035034	GO:0005634; GO:0005737; GO:0005654; GO:0036464	23741	TRUE	-0.608835	5.24859e-08	1.08093e-05	chr15	48878134	48880173	2040	+	4214.36	4178.9	4745.77	4375.42	4193.45	4555.23	4784.99	4889.26	5175.47	8138.24	7249.66	7262.66	86.374	85.8373	97.1238	89.664	87.0486	93.2064	98.9969	102.567	107.475	167.841	147.995	148.902	4
ENSG00000128951	ENST00000559935; ENST00000559416; ENST00000558813; ENST00000331200; ENST00000558472; ENST00000558978; ENST00000455976; ENST00000559540; ENST00000558367; ENST00000561350; ENST00000559852	DUT	protein_coding	protein_coding	deoxyuridine triphosphatase [Source:HGNC Symbol;Acc:HGNC:3078]	0.4615	959	GO:0009117; GO:0006226; GO:0046081; GO:0006139; GO:0006260; GO:0006231	GO:0046872; GO:0000287; GO:0016787; GO:0004170; GO:0003723; GO:0005515	GO:0005654; GO:0005634; GO:0005739; GO:0070062	1854	TRUE	-0.74146	5.27731e-08	1.08093e-05	chr15	48331011	48343373	12363	+	1638.01	1630.01	1956.77	1825.88	1645.34	1745.01	1086.22	1156.66	1186.62	2099.64	1793.24	1867.27	45.9094	45.7866	54.7637	51.1688	46.7069	48.8278	30.7322	33.182	33.6979	59.217	50.0612	52.3538	4
ENSG00000169105	ENST00000306243; ENST00000559991	CHST14	protein_coding	protein_coding	carbohydrate sulfotransferase 14 [Source:HGNC Symbol;Acc:HGNC:24464]	0.6156	2072	GO:0005975; GO:0016051; GO:0030208; GO:0050655	GO:0008146; GO:0016740; GO:0042301; GO:0001537	GO:0016021; GO:0016020; GO:0005794; GO:0000139; GO:0070062	113189	TRUE	-0.655103	5.32953e-08	1.08093e-05	chr15	40470984	40473158	2175	+	1224.94	1183.7	1276.59	1285.23	1172.31	1285.29	1063.06	1005.26	1131.27	1693.7	1624.89	1727.18	15.8968	15.3957	16.543	16.6772	15.409	16.6525	13.9265	13.3532	14.8753	22.1182	21.0038	22.4227	4
ENSG00000140265	ENST00000396976; ENST00000684362; ENST00000566849; ENST00000562072; ENST00000568898; ENST00000570181; ENST00000563508	ZSCAN29	protein_coding	protein_coding	zinc finger and SCAN domain containing 29 [Source:HGNC Symbol;Acc:HGNC:26673]	0.5	2949	GO:0006357	GO:0046872; GO:0003677; GO:0000981; GO:0000978; GO:1990837	GO:0005634	146050	TRUE	-0.564029	5.72947e-08	1.14714e-05	chr15	43358172	43371043	12872	-	1763.42	1918.15	1572.67	1765.46	1830.15	1744.05	1627.98	1592.58	1622.26	2259.94	2509.48	2392.71	16.0792	17.5289	14.3191	16.0958	16.9019	15.8764	14.9848	14.8635	14.9877	20.736	22.7914	21.8251	4
ENSG00000166145	ENST00000344051; ENST00000562057; ENST00000568823; ENST00000563656; ENST00000568580; ENST00000566928; ENST00000564375; ENST00000569589; ENST00000563135; ENST00000566642; ENST00000568200	SPINT1	protein_coding	protein_coding	serine peptidase inhibitor, Kunitz type 1 [Source:HGNC Symbol;Acc:HGNC:11246]	0.6017	1227	GO:0010951; GO:0010466; GO:0030198; GO:0008544; GO:0060429; GO:0001843; GO:0001892; GO:0045687; GO:0060670; GO:0060674; GO:0071773; GO:2000178	GO:0005515; GO:0004867; GO:0030414	GO:0005576; GO:0005615; GO:0005886; GO:0070062; GO:0016020; GO:0016021	6692	TRUE	-0.634814	6.00623e-08	1.18733e-05	chr15	40844018	40858207	14190	+	1378.95	1477.06	1505.13	1475.56	1395.29	1513.19	1055.75	1085.63	1180.57	1753.33	1679.23	1741.93	30.2196	32.4415	32.9369	32.3328	30.9702	33.1069	23.3555	24.3519	26.2142	38.6652	36.6546	38.188	4
ENSG00000140263	ENST00000674211; ENST00000674405; ENST00000558789; ENST00000559230; ENST00000267814; ENST00000674368; ENST00000674387; ENST00000558580; ENST00000558574; ENST00000560488; ENST00000559562; ENST00000674487	SORD	protein_coding	protein_coding	sorbitol dehydrogenase [Source:HGNC Symbol;Acc:HGNC:11184]	0.5146	3076	GO:0005975; GO:0044281; GO:0006062; GO:0006006; GO:0030317; GO:0006066; GO:0046370; GO:0051160; GO:0051164; GO:0006060; GO:0006970; GO:0009410; GO:0009725; GO:0019640; GO:0031667; GO:0046686; GO:0046688	GO:0008270; GO:0046872; GO:0016491; GO:0016616; GO:0003939; GO:0030246; GO:0051287; GO:0042802; GO:0000721; GO:0046526; GO:0050255; GO:0047833	GO:0031514; GO:0031966; GO:0016020; GO:0005929; GO:0042995; GO:0005739; GO:0005615; GO:0005829; GO:0070062	6652	TRUE	-0.518699	6.24278e-08	1.21867e-05	chr15	45023147	45077185	54039	+	2227.19	2336.99	2298.97	2197.03	2201.81	2199.29	1832.91	1686.59	1760.1	2494.03	2575.76	2488.05	19.4695	20.4747	20.0678	19.2035	19.4947	19.194	16.1745	15.091	15.5898	21.939	22.4276	21.7577	4
ENSG00000185551	ENST00000421109; ENST00000394166; ENST00000559679; ENST00000394171; ENST00000453270	NR2F2	protein_coding	protein_coding	nuclear receptor subfamily 2 group F member 2 [Source:HGNC Symbol;Acc:HGNC:7976]	0.5123	2619	GO:0006355; GO:0000122; GO:0030522; GO:0045893; GO:0006357; GO:0030154; GO:0008585; GO:0045944; GO:0048856; GO:0045892; GO:0010596; GO:0001937; GO:0045736; GO:0060838; GO:0001701; GO:0001764; GO:0001893; GO:0001945; GO:0003084; GO:0007519; GO:0009566; GO:0009952; GO:0009956; GO:0030900; GO:0032355; GO:0048514; GO:0060674; GO:0060707; GO:1904936	GO:0005515; GO:0008270; GO:0046872; GO:0003677; GO:0003700; GO:0042803; GO:0043565; GO:0000978; GO:0004879; GO:0001972	GO:0005634; GO:0005654; GO:0005829	7026	TRUE	-0.522564	6.66089e-08	1.28424e-05	chr15	96325938	96340263	14326	+	2709.95	2664.19	2463.02	2461.7	2508.06	2399.4	1300.79	1300.88	1282.62	1868	1902.98	1816.59	27.8235	27.4143	25.2514	25.2715	26.0812	24.5943	13.4817	13.671	13.343	19.2994	19.4609	18.6578	4
ENSG00000166797	ENST00000558779; ENST00000300030; ENST00000380290; ENST00000559705; ENST00000557835; ENST00000559950	CIAO2A	protein_coding	protein_coding	cytosolic iron-sulfur assembly component 2A [Source:HGNC Symbol;Acc:HGNC:26235]	0.4241	828	GO:0007059; GO:0016226; GO:0097428; GO:0106035	GO:0046872; GO:0005515	GO:0005737; GO:0005654; GO:0005829; GO:0097361	84191	TRUE	-0.573106	7.68997e-08	1.46456e-05	chr15	64072565	64093857	21293	-	1283.07	1217.94	1467.8	1276.86	1238.34	1254.96	1030.14	1046.88	1085.43	1612.28	1521.53	1583.41	41.6332	39.6076	47.5579	41.4265	40.6973	40.6539	33.7423	34.7692	35.6858	52.6436	49.1754	51.3967	4
ENSG00000259330	ENST00000638170; ENST00000560415	INAFM2	protein_coding	protein_coding	InaF motif containing 2 [Source:HGNC Symbol;Acc:HGNC:35165]	0.4992	1809			GO:0016020; GO:0016021	100505573	TRUE	-0.572498	9.13e-08	1.71787e-05	chr15	40323692	40326715	3024	+	842.463	832.129	911.457	880.523	815.093	899.896	909.453	872.519	913.32	1381.79	1313.76	1320.74	12.5227	12.3965	13.5285	13.0868	12.2714	13.3543	13.6463	13.2749	13.7555	20.6683	19.451	19.6389	4
ENSG00000105699	ENST00000597933; ENST00000602122; ENST00000621372; ENST00000361790; ENST00000602003; ENST00000360798; ENST00000354900; ENST00000347609; ENST00000427250; ENST00000605618; ENST00000602044; ENST00000601623; ENST00000599658; ENST00000597446	LSR	protein_coding	protein_coding	lipolysis stimulated lipoprotein receptor [Source:HGNC Symbol;Acc:HGNC:29572]	0.6306	1402	GO:0035633; GO:0010669; GO:0001889; GO:0060856; GO:0061436; GO:0061833; GO:1904274; GO:0019216		GO:0016020; GO:0016021; GO:0005886; GO:0070161; GO:0034361; GO:0034362; GO:0042627; GO:0005923; GO:0070160; GO:0070062; GO:0061689	51599	TRUE	-0.612534	9.73368e-08	1.80965e-05	chr19	35248330	35267964	19635	+	1058.69	1155.16	1174.6	1240.26	1099.78	1144.43	738.779	772.064	754.18	1216.66	1136.89	1127.18	20.3051	22.2046	22.4955	23.7847	21.364	21.9134	14.3035	15.1566	14.6561	23.4814	21.7187	21.6266	4
ENSG00000138593	ENST00000561428; ENST00000559471; ENST00000261847; ENST00000380927; ENST00000559122; ENST00000559198; ENST00000561203; ENST00000557940; ENST00000559424; ENST00000558461; ENST00000557923	SECISBP2L	protein_coding	protein_coding	SECIS binding protein 2 like [Source:HGNC Symbol;Acc:HGNC:28997]	0.393	1905	GO:0001514	GO:0035368; GO:0003723; GO:0005515; GO:0003730; GO:0043021	GO:1990904	9728	TRUE	-0.600845	1.03203e-07	1.89615e-05	chr15	48988476	49046447	57972	-	2139.95	2030.88	1741.88	2108.8	2095.53	1876.72	1663.49	1913.87	1799.94	2830.17	2675.4	2678.29	30.206	28.7301	24.5513	29.7628	29.9586	26.4468	23.7028	27.6511	25.7427	40.1994	37.6147	37.8184	4
ENSG00000128915	ENST00000261520; ENST00000558181; ENST00000558121; ENST00000561124; ENST00000561328; ENST00000561144; ENST00000561114; ENST00000558512; ENST00000558451; ENST00000560895; ENST00000561446; ENST00000560668; ENST00000561087; ENST00000558654; ENST00000560072; ENST00000560406; ENST00000560520	ICE2	protein_coding	protein_coding	interactor of little elongation complex ELL subunit 2 [Source:HGNC Symbol;Acc:HGNC:29885]	0.4094	2069	GO:0042795; GO:0042796; GO:0045945	GO:0005515	GO:0008023; GO:0005634; GO:0005654; GO:0005829; GO:0016604; GO:0015030; GO:0000791; GO:0035363	79664	TRUE	-0.633939	1.14679e-07	2.07116e-05	chr15	60419609	60479160	59552	-	2251.31	2326.38	2249.57	2345.8	2377.89	2237.78	1412.28	1610.75	1564.22	2434.45	2252.47	2456.91	29.259	30.3018	29.1939	30.4833	31.3009	29.0352	18.5283	21.4271	20.5981	31.8378	29.1582	31.9425	4
ENSG00000166831	ENST00000300069; ENST00000560606	RBPMS2	protein_coding	protein_coding	RNA binding protein, mRNA processing factor 2 [Source:HGNC Symbol;Acc:HGNC:19098]	0.5558	1882	GO:0048661; GO:0051151; GO:0030514; GO:0048557	GO:0003723; GO:0003676; GO:0042803; GO:0005515; GO:0003729; GO:0042802	GO:0005737	348093	TRUE	-0.590568	1.15381e-07	2.07116e-05	chr15	64739891	64775589	35699	-	1050.53	1003.35	1044.4	1093.86	1106.27	1044.66	735.121	764.889	768.883	1167.36	1103.86	1160.37	15.0098	14.3675	14.9004	15.6269	16.0091	14.9013	10.6026	11.186	11.1309	16.7836	15.7093	16.585	4
ENSG00000131389	ENST00000622810; ENST00000610642; ENST00000613060; ENST00000618278; ENST00000649500; ENST00000622186; ENST00000621751; ENST00000613930; ENST00000622176; ENST00000615188; ENST00000452775; ENST00000452151	SLC6A6	protein_coding	protein_coding	solute carrier family 6 member 6 [Source:HGNC Symbol;Acc:HGNC:11052]	0.5485	2770	GO:0006836; GO:0055085; GO:0071702; GO:0071705; GO:0015734; GO:0035725; GO:0051939; GO:0098739; GO:0150104; GO:0089718; GO:0006865; GO:0010940; GO:0045597; GO:0032328; GO:0050804	GO:0015293; GO:0022857; GO:0005369; GO:0015185; GO:0015171; GO:0005332; GO:0005283; GO:0005368; GO:0022858	GO:0016021; GO:0016020; GO:0005886; GO:0005887; GO:0043025; GO:0030425; GO:0098797; GO:0016324; GO:0016323; GO:0031528; GO:0098982; GO:0099055	6533	TRUE	0.437347	1.23722e-07	2.17536e-05	chr3	14402576	14489349	86774	+	2319.32	2386.8	2056.01	2469.02	2477.75	2423.85	2828.33	2720.88	2728.71	2009.04	2036.17	2049.76	22.5147	23.2212	19.9296	23.965	24.3614	23.4906	27.7156	27.0349	26.8391	19.6251	19.6878	19.9051
ENSG00000198901	ENST00000394249; ENST00000556972; ENST00000361188; ENST00000555455; ENST00000560423; ENST00000442656; ENST00000559828; ENST00000559326; ENST00000560914; ENST00000556982; ENST00000553494; ENST00000557763; ENST00000417173; ENST00000560605; ENST00000557905; ENST00000555791; ENST00000555745; ENST00000559811; ENST00000556129	PRC1	protein_coding	protein_coding	protein regulator of cytokinesis 1 [Source:HGNC Symbol;Acc:HGNC:9341]	0.4805	1058	GO:0051301; GO:0007049; GO:0032465; GO:0001578; GO:0000226; GO:0008284; GO:0000022; GO:0051256	GO:0005515; GO:0008017; GO:0019901; GO:0019894	GO:0005634; GO:0005737; GO:0005654; GO:0005886; GO:0045171; GO:0005856; GO:0005694; GO:0030496; GO:0015630; GO:0005874; GO:0005819; GO:0000922; GO:0005829; GO:1990023; GO:0005876; GO:0070938	9055	TRUE	-0.457528	1.23972e-07	2.17536e-05	chr15	90966040	90995629	29590	-	14155.6	14248.9	14143.6	13596.9	13284	13356.6	9574.98	9644.36	9474.81	13413.1	13384.9	12575.2	359.773	362.948	358.945	345.53	341.953	338.906	245.656	250.89	243.992	343.041	338.838	319.719
ENSG00000103202	ENST00000397722; ENST00000454619; ENST00000620944; ENST00000621774; ENST00000448828; ENST00000219479; ENST00000444498; ENST00000460297; ENST00000382940; ENST00000433358; ENST00000450036; ENST00000468031	NME4	protein_coding	protein_coding	NME/NM23 nucleoside diphosphate kinase 4 [Source:HGNC Symbol;Acc:HGNC:7852]	0.6212	1130	GO:0016310; GO:0006869; GO:0006165; GO:0006183; GO:0006228; GO:0006241; GO:0009117; GO:0009116	GO:0046872; GO:0000166; GO:0005524; GO:0016301; GO:0016740; GO:0005515; GO:0008289; GO:0004550; GO:1901612	GO:0016020; GO:0005739; GO:0005759; GO:0005758; GO:0005743	4833	TRUE	-0.437363	1.27226e-07	2.20766e-05	chr16	396725	410367	13643	+	4938.51	4849.16	5258.73	5009.41	4640.81	5139.18	5454.7	5618.99	5470.11	7540.8	7197.45	7652.74	117.517	115.647	124.956	119.19	111.851	122.091	131.029	136.86	131.889	180.568	170.594	182.171
ENSG00000165312	ENST00000376495	OTUD1	protein_coding	protein_coding	OTU deubiquitinase 1 [Source:HGNC Symbol;Acc:HGNC:27346]	0.5328	3303	GO:0006508; GO:0016579; GO:0070536	GO:0004843; GO:0008233; GO:0008234; GO:0016787		220213	TRUE	-0.5682	1.33497e-07	2.29102e-05	chr10	23439075	23442377	3303	+	1515.62	1345.79	1546.11	1538.3	1551.17	1529.82	2434.55	2558	2623.2	3537.61	4037.18	3727.18	12.3386	10.9803	12.5685	12.5217	12.7901	12.4337	20.0072	21.3151	21.6378	28.9804	32.7365	30.3537	4
ENSG00000140986	ENST00000268661; ENST00000565426; ENST00000566484	RPL3L	protein_coding	protein_coding	ribosomal protein L3 like [Source:HGNC Symbol;Acc:HGNC:10351]	0.6018	1092	GO:0006412	GO:0003735; GO:0003723	GO:0005840; GO:0016020; GO:1990904; GO:0022625	6123	TRUE	0.939383	1.46983e-07	2.49452e-05	chr16	1943974	1957606	13633	-	73.6396	59.6518	64.4533	57.74	54.3733	59.4527	446.716	432.399	429.396	236.261	236.165	195.868	1.81332	1.47214	1.5848	1.42163	1.35609	1.46156	11.1041	10.8983	10.7133	5.85424	5.79238	4.82481	3
ENSG00000128908	ENST00000648947; ENST00000558270; ENST00000696947; ENST00000696948; ENST00000696949; ENST00000560799; ENST00000558357; ENST00000560689; ENST00000559995; ENST00000696950; ENST00000561244; ENST00000696951; ENST00000557849; ENST00000696952; ENST00000696953; ENST00000561172; ENST00000696954	INO80	protein_coding	protein_coding	INO80 complex ATPase subunit [Source:HGNC Symbol;Acc:HGNC:26956]	0.4783	2865	GO:0051301; GO:0006281; GO:0006974; GO:0007049; GO:0006310; GO:0006351; GO:0006338; GO:0006302; GO:0000723; GO:0006282; GO:0045739; GO:0045995; GO:1904507; GO:0045944; GO:2000045; GO:0045893; GO:0010571; GO:0000724; GO:0030307; GO:0034644; GO:0051225; GO:0071479; GO:0000070; GO:0006275; GO:0051726; GO:0033044; GO:0060382; GO:0070914; GO:0043618	GO:0003677; GO:0005524; GO:0140658; GO:0000166; GO:0003779; GO:0016787; GO:0005515; GO:0016887; GO:0042393; GO:0043014; GO:0008094	GO:0005634; GO:0005737; GO:0005654; GO:0005829; GO:0005856; GO:0005694; GO:0016604; GO:0005874; GO:0031011; GO:0005819	54617	TRUE	-0.540451	1.4855e-07	2.49452e-05	chr15	40978880	41116280	137401	-	1338.67	1246.89	1137.5	1286.42	1384.12	1144.65	1156.24	1265.52	1199.42	1781.62	1754.24	1748.41	12.5642	11.7288	10.6606	12.0723	13.1575	10.7255	10.9546	12.1574	11.4061	16.8264	16.3994	16.4157	4
ENSG00000140455	ENST00000540797; ENST00000380324; ENST00000561442; ENST00000560070; ENST00000557884; ENST00000558157; ENST00000561326; ENST00000559873; ENST00000559192; ENST00000559771; ENST00000559276; ENST00000268049; ENST00000558285; ENST00000559257; ENST00000538686; ENST00000559711; ENST00000558925; ENST00000558218; ENST00000561381; ENST00000559718; ENST00000560202	USP3	protein_coding	protein_coding	ubiquitin specific peptidase 3 [Source:HGNC Symbol;Acc:HGNC:12626]	0.445	1947	GO:0006511; GO:0016579; GO:0006508; GO:0006325; GO:0006281; GO:0006974; GO:0007049; GO:0016578; GO:0031647; GO:0000278	GO:0008270; GO:0004843; GO:0046872; GO:0008233; GO:0008234; GO:0016787; GO:0042393	GO:0005634; GO:0005654; GO:0000785; GO:0036464; GO:0090543; GO:0005737	9960	TRUE	-0.632083	1.51285e-07	2.51342e-05	chr15	63504511	63594640	90130	+	1196.6	1084.32	1049.23	1064.18	1089.56	1149.54	731.932	823.787	786.152	1230.06	1177.72	1243.59	16.526	15.0085	14.4696	14.6954	15.2408	15.8499	10.2042	11.6452	11.001	17.0947	16.201	17.1812	4
ENSG00000137842	ENST00000564698; ENST00000569535; ENST00000565291; ENST00000260403; ENST00000569926; ENST00000570109; ENST00000568182; ENST00000567441; ENST00000568197; ENST00000564494; ENST00000569897; ENST00000566308; ENST00000563859; ENST00000569369; ENST00000566122	TMEM62	protein_coding	protein_coding	transmembrane protein 62 [Source:HGNC Symbol;Acc:HGNC:26269]	0.4602	892		GO:0016787	GO:0016020; GO:0016021	80021	TRUE	-0.701982	1.55782e-07	2.5609e-05	chr15	43123279	43185144	61866	+	421.231	382.391	392.445	432.942	460.046	432.341	390.114	406.841	391.792	660.508	621.186	670.044	12.6967	11.5516	11.8119	13.0481	14.0447	13.0101	11.8701	12.5518	11.9655	20.034	18.6497	20.2037	4
ENSG00000104133	ENST00000684235; ENST00000261866; ENST00000559511; ENST00000683753; ENST00000683186; ENST00000683734; ENST00000684038; ENST00000682065; ENST00000682669; ENST00000683496; ENST00000682460; ENST00000682495; ENST00000535302; ENST00000558138; ENST00000427534; ENST00000560299; ENST00000559347; ENST00000561268; ENST00000559933; ENST00000561391; ENST00000558319; ENST00000558080; ENST00000684676; ENST0000…	SPG11	protein_coding	protein_coding	SPG11 vesicle trafficking associated, spatacsin [Source:HGNC Symbol;Acc:HGNC:11226]	0.4406	4039	GO:0007268; GO:0048489; GO:0048675; GO:0008088; GO:0007040; GO:1905037; GO:0006606; GO:0007528; GO:0007613; GO:0021957; GO:0033344; GO:0048741; GO:0051402; GO:0051668; GO:0061744; GO:0090389; GO:0090659; GO:0097049; GO:2001256	GO:0005515; GO:0019901	GO:0005634; GO:0005737; GO:0005765; GO:0005730; GO:0005829; GO:0005886; GO:0042995; GO:0030425; GO:0045202; GO:0030424; GO:0031410	80208	TRUE	-0.516957	1.75791e-07	2.85971e-05	chr15	44554818	44663688	108871	-	1950.63	2119.06	1750.96	1971.41	2107.2	1769.48	1264.28	1354.52	1285.15	1816.92	1891.34	1891.49	12.9863	14.1389	11.6401	13.1231	14.2087	11.7609	8.49654	9.23013	8.66899	12.172	12.5418	12.5971	4
ENSG00000140350	ENST00000465139; ENST00000409628; ENST00000486054; ENST00000267918; ENST00000483551; ENST00000560303; ENST00000480858; ENST00000561430; ENST00000495420; ENST00000495764; ENST00000483221	ANP32A	protein_coding	protein_coding	acidic nuclear phosphoprotein 32 family member A [Source:HGNC Symbol;Acc:HGNC:13233]	0.4978	1315	GO:0006913; GO:0042981; GO:0035556	GO:0005515; GO:0003723; GO:0042393	GO:0005634; GO:0005737; GO:0005783; GO:0048471; GO:0005654	8125	TRUE	-0.455706	1.7957e-07	2.89107e-05	chr15	68778535	68820897	42363	-	5969.65	5933.34	6769	5803.93	5686.17	5551.96	3206.25	3405.4	3332.4	4565.07	4369.62	4706.9	122.07	121.597	138.214	118.667	117.766	113.342	66.1829	71.2753	69.0433	93.9342	88.9982	96.2829
ENSG00000270276	ENST00000621520; ENST00000612061; ENST00000579512	H4C15	protein_coding	protein_coding	H4 clustered histone 15 [Source:HGNC Symbol;Acc:HGNC:29607]	0.5471	900	GO:0006334; GO:0045653; GO:0061644; GO:0032200	GO:0003723; GO:0003677; GO:0030527; GO:0046982; GO:0005515; GO:0019904	GO:0000781; GO:0005634; GO:0016020; GO:0032991; GO:0000786; GO:0005694; GO:0005654; GO:0005576; GO:0070062; GO:0043505	554313	TRUE	0.731269	1.91636e-07	3.03201e-05	chr1	149854045	149861159	7115	-	506.489	441.372	720.803	296.49	632.943	733.911	1220.91	1089.33	1114.89	694.285	617.278	731.446	15.1326	13.2163	21.5044	8.85725	19.1534	21.8912	36.8227	33.3128	33.7506	20.8736	18.3697	21.8615	2
ENSG00000180921	ENST00000388913; ENST00000650760; ENST00000395103	FAM83H	protein_coding	protein_coding	family with sequence similarity 83 member H [Source:HGNC Symbol;Acc:HGNC:24797]	0.6715	5125	GO:0031214; GO:0007165; GO:0030335; GO:0045104; GO:0044380	GO:0005515; GO:0019901; GO:1990254	GO:0005737; GO:0005856; GO:0045095	286077	TRUE	-0.466171	1.92206e-07	3.03201e-05	chr8	143723933	143738234	14302	-	2537.57	2845.93	2639.67	2943.8	2711.1	2615.8	1643.04	1554.85	1631.26	2209.81	2273.29	2187.17	13.314	14.965	13.8296	15.4435	14.4071	13.7018	8.70219	8.35009	8.67202	11.6671	11.8802	11.4796
ENSG00000128829	ENST00000263791; ENST00000559624; ENST00000560648; ENST00000560855; ENST00000624709; ENST00000558629; ENST00000559311; ENST00000558557; ENST00000558743; ENST00000559032; ENST00000558823	EIF2AK4	protein_coding	protein_coding	eukaryotic translation initiation factor 2 alpha kinase 4 [Source:HGNC Symbol;Acc:HGNC:19687]	0.4464	2322	GO:0006468; GO:0016310; GO:0006417; GO:0000077; GO:0007049; GO:0002376; GO:0051607; GO:0007399; GO:0002250; GO:0051726; GO:0034198; GO:0051246; GO:0046777; GO:0045665; GO:1900273; GO:0007616; GO:0060259; GO:0007612; GO:0002230; GO:0034644; GO:0006446; GO:0045947; GO:0044828; GO:0032057; GO:0002286; GO:1990138; GO:0032792; GO:1990253; GO:0070417; GO:0002821; GO:0036492; GO:0001934; GO:0010998; GO:…	GO:0005515; GO:0005524; GO:0004672; GO:0003723; GO:0000166; GO:0004674; GO:0016301; GO:0016740; GO:0106310; GO:0000049; GO:0004694; GO:0061630	GO:0005737; GO:0005829; GO:0005844; GO:0022626	440275	TRUE	-0.648828	2.02764e-07	3.16656e-05	chr15	39934115	40035591	101477	+	4063.41	4255.41	3980.91	4116.08	4141.97	3816.74	3072.17	3716.1	3526.15	5659.04	5240.13	5310.59	47.0558	49.3886	46.0334	47.66	48.5813	44.1264	35.9135	44.0475	41.3741	65.9451	60.4426	61.5206	4
ENSG00000166503	ENST00000568294; ENST00000299633; ENST00000563790; ENST00000562702; ENST00000568129; ENST00000563404	HDGFL3	protein_coding	protein_coding	HDGF like 3 [Source:HGNC Symbol;Acc:HGNC:24937]	0.4635	3032	GO:0006354; GO:0007165; GO:0007026; GO:0031175; GO:0046785; GO:0006357	GO:0008017; GO:0015631; GO:0008083; GO:0003712; GO:0003690	GO:0005654; GO:0005634; GO:0005829; GO:0005737; GO:0005576	50810	TRUE	-0.505084	2.14074e-07	3.28272e-05	chr15	83112738	83207823	95086	-	5002.2	4840.49	4930.54	5147.59	5236.72	5021.56	4512.09	4914.4	4905.79	7126.57	6487.15	6735.61	44.3626	43.0238	43.6634	45.6464	47.0386	44.4609	40.3945	44.6105	44.0829	63.5994	57.3045	59.7569	4
ENSG00000140326	ENST00000356231; ENST00000562465; ENST00000563604; ENST00000643434; ENST00000565930; ENST00000563260	CDAN1	protein_coding	protein_coding	codanin 1 [Source:HGNC Symbol;Acc:HGNC:1713]	0.5773	2315	GO:0006325; GO:0008104; GO:0051170	GO:0005515	GO:0005634; GO:0005737; GO:0016020; GO:0016021; GO:0005829; GO:0005886; GO:0012505	146059	TRUE	-0.566125	2.15916e-07	3.28272e-05	chr15	42723544	42737128	13585	-	935.278	1099.88	1035.29	1112.11	1030.5	1056.4	1121.64	1088.53	1107.05	1574.88	1755.95	1587.39	10.8636	12.8039	12.0078	12.9161	12.1233	12.2503	13.1515	12.9415	13.0289	18.4077	20.3153	18.4447	4
ENSG00000170365	ENST00000514778; ENST00000507594; ENST00000514831; ENST00000302085; ENST00000512019; ENST00000503324; ENST00000515527; ENST00000507367; ENST00000394092; ENST00000515385; ENST00000514168; ENST00000506626; ENST00000502342; ENST00000511125; ENST00000510948; ENST00000511255	SMAD1	protein_coding	protein_coding	SMAD family member 1 [Source:HGNC Symbol;Acc:HGNC:6767]	0.4541	1043	GO:0006355; GO:0007179; GO:0010628; GO:0007165; GO:0030154; GO:0009653; GO:0030509; GO:0045944; GO:0060395; GO:1901522; GO:1903672; GO:0003161; GO:0009880; GO:0007183; GO:0031053; GO:0006351; GO:0000165; GO:0001649; GO:0001657; GO:0001710; GO:0002051; GO:0006357; GO:0006366; GO:0006468; GO:0006954; GO:0007276; GO:0008283; GO:0008285; GO:0030901; GO:0030902; GO:0042592; GO:0045669; GO:0051148; GO:…	GO:0005515; GO:0046872; GO:0003677; GO:0042802; GO:0000981; GO:0000978; GO:0019901; GO:0001228; GO:0003700; GO:0070410; GO:0070411; GO:0017151; GO:0043565; GO:0070878	GO:0005667; GO:0005634; GO:0005737; GO:0016021; GO:0005637; GO:0000785; GO:0005654; GO:0005829; GO:0032991; GO:0071144; GO:0071141; GO:0071142	4086	TRUE	-0.522794	2.18186e-07	3.28272e-05	chr4	145481194	145559176	77983	+	843.513	757.939	751.208	855.426	849.746	782.52	954.663	1004.28	994.733	1455.22	1401.26	1401.85	21.7467	19.5838	19.3388	22.0511	22.1886	20.1409	24.8451	26.5012	25.9844	37.7525	35.9829	36.154	4
ENSG00000270882	ENST00000578186; ENST00000618193; ENST00000614272; ENST00000613412	H4C14	protein_coding	protein_coding	H4 clustered histone 14 [Source:HGNC Symbol;Acc:HGNC:4794]	0.5382	873	GO:0006334; GO:0045653; GO:0061644; GO:0032200	GO:0003677; GO:0003723; GO:0030527; GO:0046982; GO:0005515; GO:0019904	GO:0000786; GO:0000781; GO:0005634; GO:0016020; GO:0032991; GO:0005694; GO:0005654; GO:0005576; GO:0070062; GO:0043505	8370	TRUE	0.827818	2.1861e-07	3.28272e-05	chr1	149832657	149839767	7111	+	453.265	530.015	326.326	471.092	130.193	223.695	879.609	815.723	766.234	437.523	511.085	422.467	13.9484	16.3465	10.0275	14.4952	4.05787	6.87246	27.3245	25.6937	23.8913	13.5485	15.6655	13.0053	2
ENSG00000140450	ENST00000268042	ARRDC4	protein_coding	protein_coding	arrestin domain containing 4 [Source:HGNC Symbol;Acc:HGNC:28087]	0.4338	4062	GO:0015031; GO:0016567; GO:0140112; GO:0051443	GO:0005515; GO:1990756	GO:0016020; GO:0005769; GO:0031410; GO:0043231; GO:0005886; GO:0005768; GO:0005737; GO:1903561	91947	TRUE	-0.407987	2.26088e-07	3.35808e-05	chr15	97960703	97973833	13131	+	3124.05	3353.63	3321.67	3478.17	3480.11	3221.04	2701.54	2719.45	2770.23	3730.26	3538.52	3600.91	20.6806	22.2496	21.9568	23.022	23.3334	21.2875	18.0528	18.4262	18.5809	24.8486	23.3317	23.8459
ENSG00000125657	ENST00000245817	TNFSF9	protein_coding	protein_coding	TNF superfamily member 9 [Source:HGNC Symbol;Acc:HGNC:11939]	0.5704	1634	GO:0006955; GO:0007165; GO:0007154; GO:0023052; GO:0042981; GO:0007267; GO:0042104; GO:0042129; GO:0045585	GO:0005164; GO:0005125; GO:0005102; GO:0032813	GO:0016020; GO:0016021; GO:0005615; GO:0005886	8744	TRUE	0.611607	2.29392e-07	3.35808e-05	chr19	6531026	6535924	4899	+	684.374	723.689	808.565	780.131	689.528	764.911	930.177	906.961	847.587	579.091	594.549	570.506	11.2623	11.9357	13.2867	12.8365	11.4927	12.5669	15.4521	15.2768	14.1326	9.58951	9.74538	9.39178	1
ENSG00000129038	ENST00000566011; ENST00000261921; ENST00000566530; ENST00000562548; ENST00000567675	LOXL1	protein_coding	protein_coding	lysyl oxidase like 1 [Source:HGNC Symbol;Acc:HGNC:6665]	0.6014	1452	GO:0030199; GO:0018277; GO:0018057; GO:0032496; GO:0035904	GO:0005507; GO:0016641; GO:0046872; GO:0016491; GO:0005515; GO:0004720	GO:0005576; GO:0005615; GO:0062023; GO:0001669; GO:0005604; GO:0005737; GO:0031012	4016	TRUE	-0.450673	2.30079e-07	3.35808e-05	chr15	73925989	73952137	26149	+	1010.75	970.246	1002.51	994.51	864.886	957.607	1586.06	1615.88	1574.09	2238.39	2135.26	2160.36	18.7182	18.0079	18.5385	18.4151	16.2225	17.7047	29.6501	30.6294	29.536	41.7129	39.3866	40.0221
ENSG00000103978	ENST00000389834; ENST00000448392; ENST00000704760; ENST00000704761; ENST00000566014; ENST00000568067; ENST00000564329; ENST00000562946; ENST00000569075; ENST00000568400; ENST00000563371; ENST00000561578; ENST00000566474; ENST00000307216; ENST00000568432	TMEM87A	protein_coding	protein_coding	transmembrane protein 87A [Source:HGNC Symbol;Acc:HGNC:24522]	0.4033	1579	GO:0042147		GO:0016021; GO:0016020; GO:0005794; GO:0000139; GO:0005829; GO:0032580	25963	TRUE	-0.573719	2.34722e-07	3.39413e-05	chr15	42210447	42273534	63088	-	1207.6	1239.63	1302.99	1372.03	1183.13	1252.03	1025.96	1132.98	1118.3	1685.67	1565.22	1647.93	20.5648	21.1572	22.1571	23.3621	20.4068	21.2863	17.637	19.7486	19.2959	28.8863	26.5496	28.0734	4
ENSG00000166946	ENST00000564630; ENST00000566515; ENST00000300213; ENST00000569745; ENST00000563065; ENST00000567434; ENST00000566833; ENST00000568507; ENST00000565296; ENST00000562553; ENST00000567690; ENST00000444658; ENST00000566882; ENST00000568936; ENST00000565958	CCNDBP1	protein_coding	protein_coding	cyclin D1 binding protein 1 [Source:HGNC Symbol;Acc:HGNC:1587]	0.4683	1552	GO:0007049; GO:0051726	GO:0005515	GO:0005634; GO:0005737; GO:0005654; GO:0016604	23582	TRUE	-0.571842	2.37361e-07	3.4008e-05	chr15	43185118	43197177	12060	+	1248.11	1230.44	1315.4	1261.72	1313.25	1510.12	953.969	1026.6	991.668	1417.27	1556.77	1461.68	21.6245	21.3656	22.7572	21.8576	23.0451	26.1209	16.6847	18.2056	17.4086	24.7095	26.8656	25.3339	4
ENSG00000169118	ENST00000303052; ENST00000607537; ENST00000561349; ENST00000635142; ENST00000634654; ENST00000634811; ENST00000606225; ENST00000634302; ENST00000634722; ENST00000634909; ENST00000606793; ENST00000635230; ENST00000635414; ENST00000635324; ENST00000635270; ENST00000635529; ENST00000635514; ENST00000635359	CSNK1G1	protein_coding	protein_coding	casein kinase 1 gamma 1 [Source:HGNC Symbol;Acc:HGNC:2454]	0.4596	1817	GO:0006468; GO:0016310; GO:0016055; GO:0007165; GO:0018105; GO:0006897; GO:0090263	GO:0005524; GO:0004672; GO:0004674; GO:0000166; GO:0016301; GO:0016740; GO:0106310; GO:0005515	GO:0005737; GO:0005829; GO:0005634; GO:0005886; GO:0016020; GO:0016021	53944	TRUE	-0.524985	2.42673e-07	3.4453e-05	chr15	64165525	64356173	190649	-	1645.95	1716.07	1414.53	1683.65	1744.42	1609.79	1162.23	1239.02	1128.08	1708.68	1671.35	1710.02	24.3583	25.4523	20.9031	24.9132	26.1469	23.784	17.3624	18.768	16.9151	25.4453	24.6364	25.3155	4
ENSG00000090487	ENST00000204566; ENST00000559199; ENST00000433215; ENST00000561078; ENST00000416889; ENST00000558765; ENST00000557795; ENST00000560564; ENST00000559677; ENST00000558943; ENST00000558415; ENST00000560878; ENST00000558339; ENST00000561088	SPG21	protein_coding	protein_coding	SPG21 abhydrolase domain containing, maspardin [Source:HGNC Symbol;Acc:HGNC:20373]	0.4896	988	GO:0050851	GO:0005515; GO:0042609	GO:0005737; GO:0016020; GO:0005794; GO:0043231; GO:0005829; GO:0005768; GO:0010008; GO:0030140	51324	TRUE	-0.520825	2.48598e-07	3.47222e-05	chr15	64963022	64990310	27289	-	1978.04	2046.65	2303.08	2097.96	2021.44	2030.47	1373.01	1385.74	1355.1	2031.09	1844.66	2033.42	53.7859	55.775	62.5329	57.0396	55.6713	55.1206	37.6875	38.5679	37.3345	55.5748	49.9606	55.3114	4
ENSG00000143786	ENST00000471578; ENST00000483512; ENST00000498126; ENST00000496372; ENST00000470602; ENST00000498382; ENST00000478120; ENST00000481095; ENST00000470788; ENST00000489556; ENST00000496277; ENST00000492470; ENST00000479227; ENST00000272133	CNIH3	protein_coding	protein_coding	cornichon family AMPA receptor auxiliary protein 3 [Source:HGNC Symbol;Acc:HGNC:26802]	0.4908	864	GO:0016192; GO:2000311	GO:0005515	GO:0016020; GO:0016021; GO:0005886; GO:0045202; GO:0045211; GO:0005789; GO:0030425; GO:0012507; GO:0033116; GO:0032281; GO:0043198	149111	TRUE	0.581307	2.49016e-07	3.47222e-05	chr1	224434660	224740554	305895	+	117.292	143.825	152.061	138.039	141.802	161.394	869.222	898.351	917.643	602.026	582.828	599.998	3.64871	4.48401	4.72342	4.29358	4.46779	5.01236	27.2955	28.604	28.9234	18.8453	18.0588	18.6713	3
ENSG00000128833	ENST00000261839; ENST00000560809; ENST00000559696; ENST00000558902; ENST00000559434; ENST00000559459; ENST00000558242; ENST00000541028; ENST00000558479	MYO5C	protein_coding	protein_coding	myosin VC [Source:HGNC Symbol;Acc:HGNC:7604]	0.4633	2652	GO:0007015; GO:0030050	GO:0005515; GO:0005524; GO:0003774; GO:0000166; GO:0003779; GO:0005516; GO:0051015; GO:0000146	GO:0016459; GO:0110165; GO:0070062; GO:0015629	55930	TRUE	-0.896046	2.82708e-07	3.90713e-05	chr15	52192322	52295804	103483	-	426.274	417.782	305.944	400.575	433.864	373.652	306.579	325.042	271.574	526.817	555.125	620.3	4.32216	4.24545	3.09757	4.06108	4.45558	3.78236	3.13793	3.37336	2.79	5.37512	5.60636	6.29171	4
ENSG00000137876	ENST00000260443; ENST00000677172; ENST00000569386; ENST00000677147; ENST00000677989; ENST00000562895; ENST00000677730; ENST00000677092; ENST00000677267; ENST00000562993; ENST00000564344; ENST00000565854	RSL24D1	protein_coding	protein_coding	ribosomal L24 domain containing 1 [Source:HGNC Symbol;Acc:HGNC:18479]	0.3702	1602	GO:0006412; GO:0042254; GO:0042273	GO:0003735; GO:0005515	GO:0005840; GO:0005634; GO:0005654; GO:0005730	51187	TRUE	-0.587688	2.89105e-07	3.93656e-05	chr15	55180806	55197049	16244	-	3055.71	2902.75	3529.27	3277.38	3066.62	3236.69	2165.13	2377.18	2392.27	3643.11	3186.9	3611.05	51.2902	48.8309	59.1529	55.0043	52.134	54.2384	36.6857	40.841	40.6853	61.5335	53.2807	60.6332	4
ENSG00000103855	ENST00000567189; ENST00000537340; ENST00000318424; ENST00000558689; ENST00000560786; ENST00000318443; ENST00000561213; ENST00000563584; ENST00000560928; ENST00000561416; ENST00000560995; ENST00000567582; ENST00000561260; ENST00000564751; ENST00000561176; ENST00000557951; ENST00000559073; ENST00000559978; ENST00000559465	CD276	protein_coding	protein_coding	CD276 molecule [Source:HGNC Symbol;Acc:HGNC:19137]	0.6236	1272	GO:0001817; GO:0050852; GO:0042110; GO:0032729; GO:0042102; GO:0050776	GO:0005515; GO:0005102	GO:0016020; GO:0016021; GO:0009897	80381	TRUE	-0.404887	2.91237e-07	3.93656e-05	chr15	73683966	73714514	30549	+	11071.8	11096.8	11040.4	12069	11204.6	11847.3	10447.7	10283.2	10742.2	13964.5	13853.6	13813.8	234.053	235.103	233.05	255.104	239.902	250.035	222.951	222.503	230.089	297.058	291.702	292.123
ENSG00000140307	ENST00000396060; ENST00000267869; ENST00000396064; ENST00000396063; ENST00000396061; ENST00000484743; ENST00000559141; ENST00000559706; ENST00000480768; ENST00000472508	GTF2A2	protein_coding	protein_coding	general transcription factor IIA subunit 2 [Source:HGNC Symbol;Acc:HGNC:4647]	0.4536	700	GO:0006367; GO:0051123; GO:0060261; GO:0045944; GO:0006366	GO:0005515; GO:0061629; GO:0042803; GO:0046982; GO:0016251; GO:0001091; GO:0017025	GO:0005672; GO:0005634; GO:0005654; GO:0030054; GO:0005669	2958	TRUE	-0.60884	2.92438e-07	3.93656e-05	chr15	59638062	59657541	19480	-	1192.3	1261.56	1409.53	1302.06	1223.49	1262.83	1225.33	1360.45	1370.57	2032.85	1889.14	2131.67	45.7944	48.562	54.0587	50.0038	47.5952	48.4232	47.5083	53.4834	53.3374	78.5682	72.2715	81.9032	4
ENSG00000103942	ENST00000558090; ENST00000450735; ENST00000304231; ENST00000558552; ENST00000558817; ENST00000561345; ENST00000560374; ENST00000619367; ENST00000500334; ENST00000619240	HOMER2	protein_coding	protein_coding	homer scaffold protein 2 [Source:HGNC Symbol;Acc:HGNC:17513]	0.5102	1912	GO:0007605; GO:0007216; GO:2001256; GO:0032703; GO:0070885; GO:0008277; GO:0035584; GO:0048148; GO:0048875	GO:0005515; GO:0035256; GO:0003779; GO:0030160	GO:0005737; GO:0016020; GO:0005829; GO:0005886; GO:0042995; GO:0043229; GO:0045202; GO:0014069; GO:0032420; GO:0030425; GO:0032426; GO:0045177; GO:0098978	9455	TRUE	-0.445082	2.9492e-07	3.93656e-05	chr15	82836946	82986153	149208	-	4494.63	4163.92	4045.48	4292.23	4384.91	4426.59	2990.81	3235.09	3192.51	4289.95	4398.65	4145.74	63.2108	58.6898	56.8114	60.3568	62.4592	62.1513	42.4596	46.5688	45.4919	60.7108	61.6162	58.3249
ENSG00000242498	ENST00000357484; ENST00000460685; ENST00000560096	ARPIN	protein_coding	protein_coding	actin related protein 2/3 complex inhibitor [Source:HGNC Symbol;Acc:HGNC:28782]	0.5191	3477	GO:0051126; GO:0030336; GO:2000393; GO:0033058	GO:0005515	GO:0042995; GO:0030027	348110	TRUE	-0.477397	2.98902e-07	3.9559e-05	chr15	89895006	89912952	17947	-	4353.27	4338.8	4258.31	4099.56	4271.65	4143.18	3920.44	4018.69	4218.7	5986.55	5546.84	5398.7	33.6663	33.6289	32.8841	31.7003	33.4592	31.9888	30.6059	31.8108	33.057	46.5879	42.7272	41.7661
ENSG00000166949	ENST00000559460; ENST00000327367; ENST00000679624; ENST00000559937; ENST00000559092; ENST00000560175; ENST00000540846; ENST00000558894; ENST00000439724; ENST00000558739; ENST00000681239; ENST00000537194; ENST00000558428; ENST00000558827; ENST00000560402; ENST00000680689; ENST00000560424; ENST00000558763	SMAD3	protein_coding	protein_coding	SMAD family member 3 [Source:HGNC Symbol;Acc:HGNC:6769]	0.5473	1776	GO:0006355; GO:0007179; GO:0010628; GO:0000122; GO:0000165; GO:0001501; GO:0001649; GO:0001657; GO:0001701; GO:0001707; GO:0001756; GO:0001889; GO:0001947; GO:0002076; GO:0002520; GO:0007183; GO:0007254; GO:0007369; GO:0007492; GO:0008285; GO:0009880; GO:0010694; GO:0016202; GO:0017015; GO:0023019; GO:0030325; GO:0030335; GO:0030501; GO:0030878; GO:0032332; GO:0032731; GO:0032916; GO:0033689; GO:…	GO:0005515; GO:0046872; GO:0003677; GO:0008270; GO:0003700; GO:0000977; GO:0001228; GO:0003682; GO:0003690; GO:0005518; GO:0008013; GO:0019899; GO:0031490; GO:0042802; GO:0043565; GO:0046332; GO:0061629; GO:1990841; GO:0043130; GO:0000981; GO:0000978; GO:0000987; GO:0019901; GO:0019902; GO:0042803; GO:0043425; GO:0070412; GO:0000976; GO:0070410; GO:0016922; GO:0031625; GO:0070411; GO:0140297; GO:…	GO:0005667; GO:0005634; GO:0005737; GO:0005654; GO:0005829; GO:0005637; GO:0005886; GO:0032991; GO:0000785; GO:0043235; GO:0071144; GO:0071141	4088	TRUE	-0.382823	3.02525e-07	3.97019e-05	chr15	67063763	67195173	131411	+	4531.55	4436.88	3844.32	4223.79	4360.15	4261.79	3885.29	4000.25	3898.9	5187.74	5183.65	4992.61	68.6102	67.3259	58.1206	63.9427	66.8625	64.4195	59.382	61.9926	59.8122	79.0381	78.1729	75.618
ENSG00000102317	ENST00000472897; ENST00000488216; ENST00000376759; ENST00000466764; ENST00000490127; ENST00000491240; ENST00000489344; ENST00000485213; ENST00000376755; ENST00000491236; ENST00000354480	RBM3	protein_coding	protein_coding	RNA binding motif protein 3 [Source:HGNC Symbol;Acc:HGNC:9900]	0.5099	1267	GO:0006417; GO:0048026; GO:0045727; GO:0006396	GO:0003723; GO:0003676; GO:0005515; GO:0043023; GO:0035368	GO:0005634; GO:0005737; GO:0005654; GO:0042995; GO:0030425; GO:0005681; GO:0015934	5935	TRUE	-0.463532	3.10568e-07	4.04179e-05	chrX	48574449	48581162	6714	+	2007.26	2133.38	2269.9	2122.23	2041.94	2046.34	5213.54	5054.61	4957.53	6818.41	6704.96	7447.36	42.6003	45.3773	48.1043	45.0348	43.8925	43.3581	111.694	109.801	106.605	145.616	141.737	158.112
ENSG00000156642	ENST00000345330; ENST00000351217; ENST00000565325; ENST00000562924; ENST00000561898; ENST00000563691; ENST00000565282; ENST00000564551; ENST00000563753; ENST00000567198	NPTN	protein_coding	protein_coding	neuroplastin [Source:HGNC Symbol;Acc:HGNC:17867]	0.5012	1185	GO:0007155; GO:0001934; GO:0007399; GO:0007411; GO:0006874; GO:0007204; GO:0010976; GO:0060291; GO:0007156; GO:0070593; GO:0001818; GO:0045743; GO:0008542; GO:0048170; GO:0050804; GO:0050808; GO:0070374; GO:0099557; GO:1900273; GO:1902683; GO:1903829; GO:1904861	GO:0005515; GO:0005105; GO:0098632; GO:0044325; GO:0050839	GO:0016020; GO:0016021; GO:0005886; GO:0045202; GO:0009986; GO:0014069; GO:0030424; GO:0001772; GO:0030425; GO:0042734; GO:0060077; GO:0097060; GO:0098685; GO:0098978; GO:0098982; GO:0099059; GO:0099061	27020	TRUE	-0.378182	3.13972e-07	4.05232e-05	chr15	73560014	73634134	74121	-	3712.54	3536.26	3607.59	3636.08	3631.66	3446.02	3150.17	3161.46	3119.65	4176.34	3991.36	4086.63	84.2438	80.4218	81.7432	82.4986	83.4663	78.067	72.1589	73.4286	71.7261	95.3628	90.2124	92.7656
ENSG00000140577	ENST00000268184; ENST00000420329; ENST00000691029; ENST00000560098; ENST00000686240; ENST00000561218; ENST00000692149; ENST00000558619; ENST00000560927; ENST00000687075; ENST00000561119; ENST00000558005; ENST00000561290; ENST00000558496; ENST00000561255; ENST00000560047; ENST00000560320; ENST00000558167	CRTC3	protein_coding	protein_coding	CREB regulated transcription coactivator 3 [Source:HGNC Symbol;Acc:HGNC:26148]	0.5112	1905	GO:0051289; GO:0045944; GO:0032793; GO:0016042; GO:0042116; GO:0050995; GO:0071878; GO:0097009	GO:0008140; GO:0005515	GO:0005634; GO:0005737; GO:0005654; GO:0005829	64784	TRUE	-0.421744	3.20065e-07	4.09709e-05	chr15	90529923	90645345	115423	+	3633.16	3594.51	3019.63	3752.21	3726.95	3539.03	2531.16	2663.74	2689.23	3500.17	3614.54	3454.69	51.2832	50.8502	42.561	52.957	53.2822	49.8722	36.0661	38.4851	38.4613	49.716	50.8185	48.7814
ENSG00000180616	ENST00000357585; ENST00000579323	SSTR2	protein_coding	protein_coding	somatostatin receptor 2 [Source:HGNC Symbol;Acc:HGNC:11331]	0.5407	4108	GO:0007186; GO:0007165; GO:0008285; GO:0007218; GO:0007187; GO:0071385; GO:0038170; GO:0071392; GO:0006937; GO:0007193; GO:0007283; GO:0021549; GO:0030432; GO:0030900; GO:0042594	GO:0004930; GO:0005515; GO:0030165; GO:0042923; GO:0042277; GO:0004994	GO:0016021; GO:0005737; GO:0110165; GO:0016020; GO:0005829; GO:0005886; GO:0005887; GO:0043005	6752	TRUE	0.725572	3.4988e-07	4.44234e-05	chr17	73165010	73176633	11624	+	655.91	678.984	702.098	800.667	803.483	770.416	599.108	524.35	548.441	333.867	336.065	326.45	4.29337	4.45427	4.58902	5.24027	5.32685	5.03459	3.95867	3.51307	3.63739	2.1991	2.19107	2.1376	1
ENSG00000182768	ENST00000331497; ENST00000379095; ENST00000411845	NGRN	protein_coding	protein_coding	neugrin, neurite outgrowth associated [Source:HGNC Symbol;Acc:HGNC:18077]	0.5172	1504	GO:0030154; GO:0070131; GO:0030182; GO:0061668	GO:0003723; GO:0005515; GO:0019843	GO:0005634; GO:0016020; GO:0005654; GO:0005739; GO:0045171; GO:0005576; GO:0016604; GO:0072686; GO:0031966	51335	TRUE	-0.388042	3.55544e-07	4.47785e-05	chr15	90265659	90275778	10120	+	4474.93	4448.68	4924.32	4890.88	4506.34	4871.58	3958.21	3996.43	4172.44	5361.25	5201.79	5303.6	80.0063	79.7134	87.9126	87.4322	81.6019	86.9542	71.4375	73.1341	75.5844	96.454	92.6336	94.8557
ENSG00000166068	ENST00000299084; ENST00000561205; ENST00000561317	SPRED1	protein_coding	protein_coding	sprouty related EVH1 domain containing 1 [Source:HGNC Symbol;Acc:HGNC:20249]	0.4382	2991	GO:0009966; GO:0007275; GO:0030512; GO:0043409; GO:0070373; GO:0010801; GO:0016525; GO:0010719; GO:1902747; GO:0043517; GO:0006469; GO:0060979; GO:0090311; GO:0043408; GO:0090051	GO:0005515; GO:0019901; GO:0019902; GO:0030291; GO:0005173	GO:0016020; GO:0005634; GO:0005654; GO:0005886; GO:0005901; GO:0005829; GO:0031410	161742	TRUE	-0.604418	3.62035e-07	4.52312e-05	chr15	38252836	38357249	104414	+	947.413	925.921	844.986	977.762	1012.88	947.19	698.642	776.254	754.369	1077.42	1153	1176.86	8.51742	8.34268	7.58554	8.78918	9.2229	8.50138	6.34034	7.14305	6.8716	9.74696	10.3247	10.5839	4
ENSG00000137831	ENST00000322954; ENST00000379983; ENST00000560441; ENST00000559206; ENST00000560831; ENST00000539319; ENST00000558758; ENST00000559290; ENST00000558308; ENST00000560523; ENST00000559156; ENST00000560951; ENST00000559183; ENST00000560167	UACA	protein_coding	protein_coding	uveal autoantigen with coiled-coil domains and ankyrin repeats [Source:HGNC Symbol;Acc:HGNC:15947]	0.3807	2187	GO:0097190; GO:0008150; GO:1901222; GO:0043280; GO:1901223	GO:0005515; GO:0003674	GO:0005634; GO:0005737; GO:0005654; GO:0005829; GO:0005576; GO:0005856; GO:0070062	55075	TRUE	-0.458674	3.67895e-07	4.55986e-05	chr15	70654554	70763558	109005	-	3785.93	3585.07	3415.79	3392.22	3452.61	3383.5	2317.94	2576.55	2472.72	3439.75	3380.73	3320.5	46.5488	44.177	41.9369	41.703	42.9955	41.5323	28.7692	32.4255	30.8046	42.5579	41.4024	40.8409
ENSG00000104164	ENST00000567740; ENST00000567461; ENST00000562384; ENST00000568963; ENST00000569076; ENST00000566753; ENST00000568597; ENST00000566184; ENST00000567523; ENST00000220531; ENST00000672455; ENST00000565216; ENST00000564310; ENST00000563000; ENST00000566801; ENST00000565323; ENST00000568816; ENST00000563160; ENST00000565727; ENST00000565409; ENST00000564765	BLOC1S6	protein_coding	protein_coding	biogenesis of lysosomal organelles complex 1 subunit 6 [Source:HGNC Symbol;Acc:HGNC:8549]	0.4302	1202	GO:0008089; GO:0032438; GO:0048490; GO:0031175; GO:0016081; GO:0046907; GO:0035646; GO:0032402; GO:0050942; GO:0007596; GO:0030318; GO:0032816; GO:0033299; GO:0043473; GO:0061025	GO:0042803; GO:0005515; GO:0042802; GO:0051015; GO:0019905	GO:0005737; GO:0016020; GO:0098793; GO:1904115; GO:0005829; GO:0019898; GO:0031201; GO:0030133; GO:0031083; GO:0005768	26258	TRUE	-0.512497	3.71408e-07	4.56715e-05	chr15	45587214	45615945	28732	+	2918.65	2907.6	2773.9	2805.54	3214.73	2764.6	3011.54	3498.48	3233.15	4700.99	4668.75	4551.23	65.2924	65.1895	61.964	62.7545	72.839	61.7442	68.0077	80.1071	73.2845	105.825	104.03	101.851	4
ENSG00000134138	ENST00000561208; ENST00000338564; ENST00000699898; ENST00000397624; ENST00000340545; ENST00000560702; ENST00000699955; ENST00000314177; ENST00000699899; ENST00000699900; ENST00000699901; ENST00000699902; ENST00000699956; ENST00000699903; ENST00000559085; ENST00000560570; ENST00000699904; ENST00000699905; ENST00000557796; ENST00000397620; ENST00000424352; ENST00000699906; ENST00000559972; ENST0000…	MEIS2	protein_coding	protein_coding	Meis homeobox 2 [Source:HGNC Symbol;Acc:HGNC:7001]	0.4632	1834	GO:0006355; GO:0006357; GO:0045944; GO:0009887; GO:0009880; GO:0001654; GO:0007420; GO:0008284; GO:0045638; GO:0000122; GO:0008542; GO:0009612; GO:0031016; GO:0045931; GO:0070848; GO:0110024	GO:0003677; GO:0005515; GO:0000981; GO:0000978; GO:1990837; GO:0001228; GO:0008134; GO:0043565	GO:0005634; GO:0005737; GO:0048471; GO:0000785	4212	TRUE	-0.753164	3.80725e-07	4.61948e-05	chr15	36889204	37101299	212096	-	648.345	640.362	597.318	616.973	588.951	539.937	310.982	319.224	314.819	558.962	491.119	561.967	9.50587	9.40966	8.74499	9.04479	8.74589	7.90338	4.60268	4.79062	4.67683	8.24679	7.17217	8.24237	4
ENSG00000069974	ENST00000396307; ENST00000336787; ENST00000697641; ENST00000697642; ENST00000697643; ENST00000697644; ENST00000564609; ENST00000569493; ENST00000566877; ENST00000567380; ENST00000565972; ENST00000563262; ENST00000568803; ENST00000567639; ENST00000565776; ENST00000561545	RAB27A	protein_coding	protein_coding	RAB27A, member RAS oncogene family [Source:HGNC Symbol;Acc:HGNC:9766]	0.4352	1916	GO:0006887; GO:0016192; GO:0010628; GO:0045921; GO:0071985; GO:0050766; GO:1903428; GO:0048489; GO:1903307; GO:0019882; GO:0097278; GO:0032400; GO:0032402; GO:0036257; GO:1903435; GO:1990182; GO:0007596; GO:0030318; GO:0043316; GO:0043320; GO:0043473; GO:0051875; GO:0051904	GO:0005525; GO:0003924; GO:0000166; GO:0016787; GO:0003925; GO:0005515; GO:0019003; GO:0019904; GO:0031489	GO:0005737; GO:0016020; GO:0043231; GO:0005768; GO:0005770; GO:0030425; GO:0005764; GO:0042470; GO:0032585; GO:0005576; GO:0005794; GO:0005829; GO:0070062; GO:0030141; GO:0070382; GO:0035580; GO:0033162; GO:0001750; GO:0016324; GO:0030667; GO:0033093	5873	TRUE	-0.741198	3.84279e-07	4.61948e-05	chr15	55202966	55319113	116148	-	694.641	751.801	699.21	899.477	893.999	868.582	575.177	633.493	708.573	1112.6	1010.44	1109.59	9.74878	10.5744	9.79863	12.6219	12.7077	12.1698	8.14856	9.10002	10.0758	15.7125	14.1246	15.5779	4
ENSG00000140199	ENST00000354181; ENST00000290209; ENST00000676379; ENST00000397707; ENST00000560611; ENST00000458406; ENST00000559523; ENST00000559664; ENST00000397702; ENST00000560164; ENST00000561080; ENST00000558667; ENST00000558589; ENST00000559076; ENST00000559441; ENST00000558950; ENST00000560023; ENST00000675289; ENST00000561120; ENST00000559236; ENST00000559484	SLC12A6	protein_coding	protein_coding	solute carrier family 12 member 6 [Source:HGNC Symbol;Acc:HGNC:10914]	0.4738	3460	GO:0055085; GO:0006811; GO:0006813; GO:0071805; GO:0071333; GO:0071477; GO:1902476; GO:0001525; GO:0007268; GO:0006884; GO:0055064; GO:0055075; GO:1990573; GO:0140157; GO:0071476	GO:0022857; GO:0015293; GO:0015377; GO:0015379; GO:0019901; GO:0008519; GO:0015079	GO:0016020; GO:0016021; GO:0005886; GO:0005887; GO:0045202; GO:0016323; GO:0030424	9990	TRUE	-0.518631	3.84538e-07	4.61948e-05	chr15	34229784	34338060	108277	-	1552.09	1628.16	1275.97	1421.27	1570.77	1420.17	1031.81	1064.21	1019.03	1444.25	1567.56	1460.44	12.0622	12.6815	9.9019	11.0442	12.3641	11.0188	8.09467	8.46538	8.0242	11.2946	12.1342	11.3539	4
ENSG00000095713	ENST00000413387; ENST00000370597; ENST00000436034; ENST00000370591; ENST00000309155; ENST00000468549	CRTAC1	protein_coding	protein_coding	cartilage acidic protein 1 [Source:HGNC Symbol;Acc:HGNC:14882]	0.5597	1677	GO:0007413	GO:0005509; GO:0005515	GO:0005576; GO:0070062	55118	TRUE	0.744241	3.90726e-07	4.62653e-05	chr10	97865000	98030828	165829	-	422.252	455.445	466.2	414.118	400.51	383.433	491.3	471.419	524.985	282.092	291.947	300.46	6.77054	7.31898	7.46436	6.63931	6.50436	6.13798	7.95222	7.73695	8.52911	4.55155	4.66267	4.81941	1
ENSG00000161405	ENST00000346872; ENST00000623724; ENST00000439167; ENST00000348427; ENST00000293068; ENST00000377945; ENST00000394189; ENST00000377944; ENST00000377958; ENST00000535189; ENST00000377952; ENST00000583368; ENST00000351680; ENST00000346243; ENST00000350532; ENST00000467757; ENST00000439016	IKZF3	protein_coding	protein_coding	IKAROS family zinc finger 3 [Source:HGNC Symbol;Acc:HGNC:13178]	0.4791	2594	GO:0042981; GO:0006357; GO:0042113; GO:0007498; GO:0045577; GO:0030888; GO:0009617; GO:0030183; GO:0030217; GO:0045619; GO:0045944	GO:0046872; GO:0003677; GO:0042803; GO:0043565; GO:0005515; GO:0042802; GO:0000978; GO:0003700; GO:0042826; GO:0046982; GO:0001228; GO:1990841; GO:0000977	GO:0005634; GO:0005737; GO:0005654; GO:0005829	22806	TRUE	0.633998	3.9105e-07	4.62653e-05	chr17	39757718	39864312	106595	-	524.548	531.106	487.838	518.569	574.67	563.985	647.746	653.599	683.965	407.853	434.442	424.864	5.43751	5.51772	5.04962	5.37487	6.03355	5.83669	6.77812	6.93485	7.1838	4.25437	4.48565	4.40575	1
ENSG00000104129	ENST00000220496; ENST00000561110; ENST00000559238; ENST00000558727; ENST00000560645; ENST00000560065; ENST00000561018; ENST00000559310; ENST00000560301; ENST00000558769; ENST00000627802; ENST00000561044	DNAJC17	protein_coding	protein_coding	DnaJ heat shock protein family (Hsp40) member C17 [Source:HGNC Symbol;Acc:HGNC:25556]	0.5543	975	GO:0000390; GO:0000122; GO:1901998	GO:0003723; GO:0003676; GO:0005515	GO:0005634; GO:0005737; GO:0005681	55192	TRUE	-0.80386	4.03923e-07	4.7429e-05	chr15	40765161	40807478	42318	-	252.984	215.791	268.283	236.389	232.533	245.12	208.708	193.987	191.037	356.728	348.476	347.977	6.97135	5.95964	7.38219	6.51326	6.49004	6.74353	5.80567	5.47151	5.33392	9.89186	9.5648	9.59245	4
ENSG00000236609	ENST00000457543	ZNF853	protein_coding	protein_coding	zinc finger protein 853 [Source:HGNC Symbol;Acc:HGNC:21767]	0.6395	3864	GO:0006357	GO:0046872; GO:0000981; GO:0000978		54753	TRUE	-0.470247	4.15999e-07	4.84826e-05	chr7	6615610	6624290	8681	+	1281.03	1313.83	1380.39	1536.21	1415.86	1559.17	1259.34	1326	1338.84	1857.68	1811.35	1780.64	8.91474	9.16324	9.59217	10.6892	9.97946	10.8324	8.84665	9.44501	9.44023	13.0087	12.5553	12.3959
ENSG00000168781	ENST00000381885; ENST00000396923; ENST00000360135; ENST00000360301; ENST00000334933; ENST00000381879; ENST00000420765; ENST00000644537; ENST00000488490; ENST00000439195; ENST00000437065; ENST00000432870; ENST00000462136; ENST00000488768; ENST00000469229; ENST00000465123; ENST00000427877; ENST00000476294; ENST00000472547; ENST00000453080; ENST00000429176; ENST00000417085; ENST00000431962	PPIP5K1	protein_coding	protein_coding	diphosphoinositol pentakisphosphate kinase 1 [Source:HGNC Symbol;Acc:HGNC:29023]	0.5228	2357	GO:0016310; GO:0006020; GO:0043647; GO:0032958	GO:0000166; GO:0005524; GO:0016301; GO:0016740; GO:0000829; GO:0000827; GO:0000828; GO:0000832; GO:0033857; GO:0052723; GO:0052724; GO:0102092	GO:0005737; GO:0005829; GO:0005886; GO:0016020	9677	TRUE	-0.544376	4.34574e-07	5.02722e-05	chr15	43533462	43590208	56747	-	1543.9	1584.29	1502.91	1526.95	1692.18	1526.08	1223.9	1249.05	1224.52	1669.87	1917.49	1813.03	17.6135	18.1143	17.1209	17.418	19.5529	17.3814	14.0948	14.5853	14.1545	19.1701	21.7889	20.6912	4
ENSG00000166938	ENST00000319194; ENST00000525134; ENST00000524795; ENST00000565281; ENST00000319212; ENST00000564909; ENST00000525109; ENST00000532580; ENST00000532293; ENST00000530615; ENST00000530537; ENST00000562314; ENST00000564945; ENST00000568874	DIS3L	protein_coding	protein_coding	DIS3 like exosome 3'-5' exoribonuclease [Source:HGNC Symbol;Acc:HGNC:28698]	0.4822	1526	GO:0016075; GO:0090503; GO:0006396; GO:0006401	GO:0003723; GO:0004540; GO:0016787; GO:0005515; GO:0004527; GO:0004518; GO:0000175; GO:0019899	GO:0005737; GO:0005829; GO:0005886; GO:0005813; GO:0000178; GO:0000177	115752	TRUE	-0.443002	4.42464e-07	5.08085e-05	chr15	66293217	66333898	40682	+	1732.71	1672.89	1604.21	1709.15	1726.23	1702.35	2270.03	2466.59	2410.02	3334.5	3136.61	3258.2	30.5321	29.5435	28.2267	30.1133	30.8084	29.9477	40.3786	44.4875	43.0285	59.1259	55.0516	57.4333
ENSG00000184277	ENST00000619579; ENST00000560883; ENST00000428002; ENST00000559107; ENST00000560390; ENST00000558129; ENST00000347970; ENST00000559891; ENST00000333202; ENST00000561373; ENST00000560013; ENST00000558677; ENST00000559024; ENST00000560910; ENST00000560212; ENST00000561356	TM2D3	protein_coding	protein_coding	TM2 domain containing 3 [Source:HGNC Symbol;Acc:HGNC:24128]	0.4534	1430	GO:0045747; GO:0046331		GO:0016020; GO:0016021; GO:0044214	80213	TRUE	-0.430855	4.50686e-07	5.13749e-05	chr15	101621444	101652391	30948	-	1960.93	1978.19	2269.39	2092.14	2028.61	2143.15	1939.16	1782.85	1811.65	2511.85	2457.08	2484.14	36.8731	37.2803	42.6115	39.3356	38.6356	40.2332	36.8089	34.3142	34.5166	47.529	46.02	46.7284
ENSG00000171877	ENST00000618556; ENST00000417257; ENST00000402883; ENST00000449926; ENST00000484674; ENST00000458630; ENST00000421674; ENST00000558108; ENST00000451277; ENST00000636859; ENST00000473965; ENST00000479319	FRMD5	protein_coding	protein_coding	FERM domain containing 5 [Source:HGNC Symbol;Acc:HGNC:28214]	0.4741	2394	GO:0030334; GO:0031032; GO:0045785; GO:2000146	GO:0005515; GO:0008092; GO:0019901; GO:0005178	GO:0016020; GO:0016021; GO:0005856; GO:0005912; GO:0070161	84978	TRUE	-0.74245	4.72108e-07	5.34269e-05	chr15	43870761	44195271	324511	-	741.49	707.708	616.44	686.014	637.57	637.752	298.68	312.844	331.251	497.674	542.339	556.68	8.32849	7.96669	6.91385	7.70443	7.25317	7.15149	3.38655	3.59667	3.76984	5.625	6.06751	6.25492	4
ENSG00000159459	ENST00000290650; ENST00000562173; ENST00000566493; ENST00000568782; ENST00000546274; ENST00000569243; ENST00000564540; ENST00000569066; ENST00000569971; ENST00000563239; ENST00000569337; ENST00000627960	UBR1	protein_coding	protein_coding	ubiquitin protein ligase E3 component n-recognin 1 [Source:HGNC Symbol;Acc:HGNC:16808]	0.4262	1544	GO:0030163; GO:0016567; GO:0071596; GO:0032007; GO:0071233; GO:0006511	GO:0008270; GO:0046872; GO:0016740; GO:0005515; GO:0061630; GO:0070728; GO:0004842	GO:0005737; GO:0005829; GO:0000151; GO:0000502	197131	TRUE	-0.58163	4.90474e-07	5.5106e-05	chr15	42942897	43106113	163217	-	1772.64	1878.93	1580.34	1821.7	1958.19	1706.86	1324.69	1565	1386.41	2139.78	2094.77	2190.78	30.8716	32.7952	27.4824	31.722	34.5408	29.677	23.2884	27.8974	24.4645	37.4993	36.3373	38.1673	4
ENSG00000033800	ENST00000564915; ENST00000249636; ENST00000562190; ENST00000545237; ENST00000564009; ENST00000567417; ENST00000563996; ENST00000611270	PIAS1	protein_coding	protein_coding	protein inhibitor of activated STAT 1 [Source:HGNC Symbol;Acc:HGNC:2752]	0.4356	2001	GO:0016925; GO:0006354; GO:0060255; GO:0006357; GO:0042127; GO:0007259; GO:0032436; GO:0000122; GO:0033235; GO:0045444	GO:0019789; GO:0008270; GO:0005515; GO:0046872; GO:0016740; GO:0003677; GO:0019899; GO:0003712; GO:0003714; GO:0061665; GO:0031625; GO:0140297	GO:0005634; GO:0016607; GO:0016605; GO:0005654	8554	TRUE	-0.409353	4.94306e-07	5.51398e-05	chr15	68054309	68198603	144295	+	3109.77	3043.15	2702.5	2912.41	3076.86	2973.57	1870.11	1869.17	1831.83	2521.75	2497.53	2383.4	41.7894	40.9849	36.2636	39.1325	41.8779	39.8933	25.3685	25.7098	24.9418	34.1002	33.4293	32.0398
ENSG00000157450	ENST00000559757; ENST00000348370; ENST00000559160; ENST00000559209; ENST00000557998; ENST00000561186; ENST00000559592; ENST00000558977; ENST00000559077; ENST00000560216; ENST00000560952; ENST00000560080	RNF111	protein_coding	protein_coding	ring finger protein 111 [Source:HGNC Symbol;Acc:HGNC:17384]	0.4278	2270	GO:0016567; GO:0006281; GO:0006974; GO:0000209; GO:0007389; GO:0030511; GO:0030579; GO:0031398; GO:0045893; GO:0006511; GO:0070911	GO:0005515; GO:0046872; GO:0016740; GO:0046332; GO:0061630; GO:0032184	GO:0005654; GO:0005829; GO:0005634; GO:0005737; GO:0016605; GO:0032991	54778	TRUE	-0.619995	5.16336e-07	5.71887e-05	chr15	58865175	59097419	232245	+	1383.03	1397.15	1095.39	1411.77	1451.58	1366.47	1006.98	1206.17	1062.94	1682.23	1730.37	1651.61	16.3829	16.5869	12.9567	16.7212	17.4156	16.1601	12.0412	14.6244	12.7578	20.0522	20.4163	19.5714	4
ENSG00000140564	ENST00000268171; ENST00000610579; ENST00000680053; ENST00000618099; ENST00000681804; ENST00000680687; ENST00000681865; ENST00000558794; ENST00000560018; ENST00000680086	FURIN	protein_coding	protein_coding	furin, paired basic amino acid cleaving enzyme [Source:HGNC Symbol;Acc:HGNC:8568]	0.6194	3209	GO:0006508; GO:0010951; GO:0001825; GO:0009966; GO:0016485; GO:0032374; GO:0046598; GO:0022617; GO:1990000; GO:0051044; GO:0052548; GO:0031638; GO:0030574; GO:0002862; GO:0006465; GO:0007179; GO:0016486; GO:0019058; GO:0019082; GO:0030198; GO:0032804; GO:0032902; GO:0032911; GO:0032940; GO:0042176; GO:0043043; GO:0051004; GO:0090472; GO:1901394	GO:0008236; GO:0004252; GO:0046872; GO:0008233; GO:0016787; GO:0005515; GO:0008201; GO:0004175; GO:0002020; GO:0004867; GO:0042277; GO:0048406; GO:1904399	GO:0016020; GO:0016021; GO:0005794; GO:0005886; GO:0005768; GO:0005576; GO:0000139; GO:0010008; GO:0070062; GO:0005802; GO:0030173; GO:0009986; GO:0005783; GO:0005796; GO:0045121; GO:0030140	5045	TRUE	-0.400105	5.30423e-07	5.83353e-05	chr15	90868588	90883564	14977	+	9088.6	9261.85	9054.47	9573.86	8841.54	9337.4	8259.44	8016.99	8277.82	11256.2	10530.3	10588	76.1575	77.7814	75.7611	80.2138	75.0382	78.1133	69.8643	68.7603	70.2807	94.9122	87.8893	88.7532
ENSG00000128923	ENST00000316848; ENST00000560289; ENST00000559228; ENST00000450403; ENST00000559745	MINDY2	protein_coding	protein_coding	MINDY lysine 48 deubiquitinase 2 [Source:HGNC Symbol;Acc:HGNC:26954]	0.4361	4252	GO:0006508; GO:0071108; GO:0008150	GO:0004843; GO:0008233; GO:0008234; GO:0016787; GO:1990380; GO:0036435; GO:0071796; GO:0070530; GO:0016807; GO:0071795	GO:0005654	54629	TRUE	-0.518098	5.61599e-07	6.13321e-05	chr15	58771192	58861900	90709	+	1600.03	1587.67	1277.59	1440.4	1489.39	1311.28	1007.3	1099.36	1087.89	1544.33	1573.34	1474.52	10.1186	10.0627	8.06775	9.10796	9.53982	8.27885	6.43046	7.11612	6.9708	9.82763	9.91045	9.32821	4
ENSG00000140612	ENST00000559729; ENST00000559376; ENST00000558134; ENST00000560266; ENST00000268220; ENST00000558217; ENST00000558924; ENST00000455959; ENST00000560409; ENST00000558196	SEC11A	protein_coding	protein_coding	SEC11 homolog A, signal peptidase complex subunit [Source:HGNC Symbol;Acc:HGNC:17718]	0.4394	1369	GO:0006465; GO:0006508	GO:0004252; GO:0008236; GO:0008233; GO:0016787; GO:0005515	GO:0016021; GO:0016020; GO:0005787; GO:0005783; GO:0005789	23478	TRUE	-0.429858	5.7699e-07	6.25754e-05	chr15	84669538	84716460	46923	-	5066	4791.88	5478.93	4960.2	5016.59	5193.67	4135.77	4181.13	4426.65	6020.17	5520.43	5624.77	99.5053	94.33	107.46	97.4154	99.7997	101.845	82.0025	84.0593	88.0972	118.989	108.002	110.52
ENSG00000167173	ENST00000563905; ENST00000562637; ENST00000360639; ENST00000394987; ENST00000564848; ENST00000567617; ENST00000565074	C15orf39	protein_coding	protein_coding	chromosome 15 open reading frame 39 [Source:HGNC Symbol;Acc:HGNC:24497]	0.6154	2544			GO:0005829	56905	TRUE	-0.362309	5.86478e-07	6.31657e-05	chr15	75195643	75212169	16527	+	2292.8	2465.56	2350.12	2732.55	2657.44	2656.65	2348	2394.4	2365.46	3031.91	3051.6	3054.37	24.2345	26.1184	24.8043	28.879	28.4492	28.034	25.0528	25.9046	25.3331	32.2479	32.1272	32.2957
ENSG00000171016	ENST00000563719; ENST00000302000; ENST00000645724	PYGO1	protein_coding	protein_coding	pygopus family PHD finger 1 [Source:HGNC Symbol;Acc:HGNC:30256]	0.3744	6507	GO:0016055; GO:0001822; GO:0007289; GO:0002244; GO:0007286; GO:0034504; GO:0045944; GO:0048856; GO:0060070	GO:0046872; GO:0005515; GO:0035064	GO:0005634; GO:0005654	26108	TRUE	-0.592781	5.92806e-07	6.341e-05	chr15	55538884	55588947	50064	-	1190.43	1033.38	940.701	1114.04	1379.77	1111.34	1157.12	1250.74	1356.14	1900.98	1993.66	1804.78	4.91937	4.27982	3.88171	4.6031	5.77497	4.58494	4.82696	5.29032	5.67824	7.90494	8.20605	7.46077	4
ENSG00000104067	ENST00000346128; ENST00000400011; ENST00000614355; ENST00000356107; ENST00000677774; ENST00000400007; ENST00000545208; ENST00000561307; ENST00000462916; ENST00000485381; ENST00000495972; ENST00000473741	TJP1	protein_coding	protein_coding	tight junction protein 1 [Source:HGNC Symbol;Acc:HGNC:11827]	0.4235	3847	GO:0045216; GO:0098609; GO:0008284; GO:0035633; GO:0030335; GO:0090557; GO:0150105; GO:1905605; GO:0043066; GO:1902396; GO:0007043; GO:2000049; GO:0071896; GO:0031032; GO:0034334; GO:0051493; GO:0051497; GO:1901888; GO:1903672; GO:2000250; GO:2000810; GO:0001825; GO:0007605; GO:0009410; GO:0032496; GO:0043116; GO:0045471; GO:0071000; GO:0071333	GO:0005515; GO:0005516; GO:0045296; GO:0050839; GO:0008013; GO:0008022; GO:0019904; GO:0071253	GO:0005737; GO:0016020; GO:0005829; GO:0005886; GO:0042995; GO:0070161; GO:0030054; GO:0005921; GO:0005923; GO:0070160; GO:0002102; GO:0032991; GO:0016323; GO:0043296; GO:0045177; GO:0005912; GO:0005634; GO:0005911; GO:0014704; GO:0016324; GO:0016327; GO:0046581	7082	TRUE	-0.391926	6.14752e-07	6.53101e-05	chr15	29699367	29968915	269549	-	4470.58	4721.1	3800.62	4484.18	4940.35	3976.17	3773.47	4084.32	3829.42	5106.07	5128.48	5103.76	31.2483	33.0727	26.5268	31.3396	34.9752	27.7467	26.6252	29.2209	27.1207	35.9142	35.7051	35.6869
ENSG00000140374	ENST00000690610; ENST00000557943; ENST00000688908; ENST00000693064; ENST00000687975; ENST00000685863; ENST00000689730; ENST00000691695; ENST00000687293; ENST00000688389; ENST00000692691; ENST00000691021; ENST00000433983; ENST00000557975; ENST00000267950; ENST00000685548; ENST00000565910; ENST00000560179; ENST00000688154; ENST00000560595; ENST00000560726; ENST00000559602; ENST00000560044; ENST0000…	ETFA	protein_coding	protein_coding	electron transfer flavoprotein subunit alpha [Source:HGNC Symbol;Acc:HGNC:3481]	0.4435	1612	GO:0022900; GO:0033539; GO:0009063; GO:0022904	GO:0050660; GO:0009055; GO:0016491; GO:0005515	GO:0005739; GO:0005759; GO:0045251	2108	TRUE	-0.40743	6.29611e-07	6.62415e-05	chr15	76188555	76311730	123176	-	4896.53	4872.08	5482.57	4991.52	4797.56	4914.33	3491.78	3703.82	3631.03	4674.9	4687.02	4996.66	81.6786	81.4512	91.3214	83.253	81.055	81.8405	58.7971	63.2384	61.3699	78.471	77.8746	83.3787
ENSG00000169604	ENST00000481119; ENST00000303714; ENST00000409829; ENST00000681568; ENST00000463335; ENST00000409349; ENST00000681816; ENST00000482235; ENST00000679548; ENST00000681059; ENST00000497197	ANTXR1	protein_coding	protein_coding	ANTXR cell adhesion molecule 1 [Source:HGNC Symbol;Acc:HGNC:21014]	0.4683	2494	GO:1901998; GO:0031532; GO:0034446; GO:0001568; GO:0022414; GO:1901202; GO:1905050	GO:0038023; GO:0046872; GO:0005515; GO:0004888; GO:0051015; GO:0005518	GO:0016021; GO:0016020; GO:0005886; GO:0042995; GO:0009986; GO:0031258; GO:0010008; GO:0009897; GO:0031527	84168	TRUE	-0.438763	6.32002e-07	6.62415e-05	chr2	69013176	69249327	236152	+	3656.51	3629.49	2926.5	4034.24	3990.71	3640.67	3287.61	3603.83	3493.03	4913.23	4562.36	4613.64	39.4236	39.2191	31.5068	43.4907	43.5791	39.188	35.7815	39.7707	38.159	53.3056	48.9956	49.7608
ENSG00000166750	ENST00000542451; ENST00000299977; ENST00000592325	SLFN5	protein_coding	protein_coding	schlafen family member 5 [Source:HGNC Symbol;Acc:HGNC:28286]	0.4365	4773	GO:0030154	GO:0000166; GO:0005524	GO:0005634	162394	TRUE	0.696067	6.44161e-07	6.68509e-05	chr17	35243071	35273655	30585	+	1698.77	1701.26	1275.56	1343.06	1392.51	1414.84	1787.58	1453.26	1462.46	991.886	966.404	922.105	9.57037	9.60566	7.1757	7.56545	7.94566	7.95765	10.166	8.38005	8.34801	5.62306	5.42289	5.19672	1
ENSG00000013588	ENST00000537783; ENST00000014914; ENST00000542056; ENST00000534831; ENST00000648791; ENST00000540125	GPRC5A	protein_coding	protein_coding	G protein-coupled receptor class C group 5 member A [Source:HGNC Symbol;Acc:HGNC:9836]	0.5148	2115	GO:0007186; GO:0007165; GO:0032147; GO:0007175	GO:0004930; GO:0005515; GO:0045296; GO:0030295	GO:0016021; GO:0016020; GO:0030659; GO:0031410; GO:0043231; GO:0005730; GO:0005886; GO:0070062; GO:0005887; GO:0043235; GO:0031982	9052	TRUE	-0.456256	6.46378e-07	6.68509e-05	chr12	12891559	12917937	26379	+	11430.4	11381.4	9706.16	8520.36	8770.82	8823.26	13653.8	12971.2	13738.3	18846.4	19137.6	17340.8	145.323	145.022	123.223	108.313	112.942	111.992	175.233	168.797	176.975	241.113	242.348	220.546
ENSG00000137802	ENST00000512970; ENST00000457542; ENST00000505373; ENST00000456763; ENST00000514566; ENST00000502292; ENST00000510535; ENST00000627631; ENST00000505061; ENST00000507762; ENST00000515164; ENST00000507147; ENST00000503526; ENST00000508050; ENST00000506301; ENST00000502695; ENST00000512433	MAPKBP1	protein_coding	protein_coding	mitogen-activated protein kinase binding protein 1 [Source:HGNC Symbol;Acc:HGNC:29536]	0.5659	2538	GO:0032717; GO:0046330; GO:0043124; GO:1900425	GO:0005515	GO:0005634; GO:0005737; GO:0005654; GO:0005730; GO:0005856; GO:0000922; GO:0097431	23005	TRUE	-0.556104	6.70899e-07	6.89305e-05	chr15	41774434	41827855	53422	+	1215.05	1257.94	1116.6	1127.55	1207.26	1187.19	893.474	877.861	861.522	1226.37	1398.27	1254.52	12.8732	13.3572	11.813	11.9447	12.9549	12.5573	9.55575	9.51985	9.24837	13.0747	14.7558	13.2962	4
ENSG00000128928	ENST00000650656; ENST00000651168; ENST00000610693; ENST00000479013; ENST00000487418; ENST00000558610; ENST00000473112; ENST00000484250; ENST00000481262; ENST00000491554; ENST00000497252; ENST00000560660; ENST00000497816; ENST00000559575; ENST00000466756	IVD	protein_coding	protein_coding	isovaleryl-CoA dehydrogenase [Source:HGNC Symbol;Acc:HGNC:6186]	0.5445	1757	GO:0006629; GO:0006631; GO:0009083; GO:0006552; GO:1901565; GO:0033539	GO:0050660; GO:0016627; GO:0003995; GO:0016491; GO:0042802; GO:0003824; GO:0005515; GO:0004085; GO:0008470	GO:0005654; GO:0005739; GO:0005759; GO:0031966	3712	TRUE	-0.595605	7.34868e-07	7.50094e-05	chr15	40405485	40435947	30463	+	920.464	1014.27	1069.65	1053.29	972.062	998.623	777.597	742.55	781.734	1058.32	1192.28	1232.12	14.0871	15.5572	16.3464	16.1179	15.0677	15.258	12.0132	11.6319	12.1221	16.2984	18.1747	18.8634	4
ENSG00000104888	ENST00000221485; ENST00000600601; ENST00000600672; ENST00000596689; ENST00000598018	SLC17A7	protein_coding	protein_coding	solute carrier family 17 member 7 [Source:HGNC Symbol;Acc:HGNC:16704]	0.5845	2110	GO:0055085; GO:0006811; GO:0006813; GO:0006814; GO:0035725; GO:0071805; GO:1902476; GO:0006821; GO:0006836; GO:0035435; GO:0006817; GO:0015813; GO:0006820; GO:0035249; GO:0044341; GO:0050803; GO:0098700; GO:0003407; GO:0007420; GO:0055062; GO:1900242	GO:0022857; GO:0015293; GO:0015297; GO:0005254; GO:0005313; GO:0005436; GO:0005326; GO:0015386; GO:0005315; GO:0015319	GO:0016020; GO:0016021; GO:0031410; GO:0005886; GO:0043005; GO:0045202; GO:0034707; GO:0030672; GO:0030285; GO:0060203; GO:0060076; GO:0043229; GO:0048786	57030	TRUE	0.577676	7.79228e-07	7.86881e-05	chr19	49429401	49442360	12960	-	1179.25	1154.02	1063.52	958.927	864.256	987.929	850.09	823.636	835.975	537.195	597.837	535.901	15.0282	14.7394	13.5336	12.219	11.1554	12.5693	10.936	10.7436	10.7945	6.88893	7.58864	6.83191	1
ENSG00000169018	ENST00000306917; ENST00000570067; ENST00000566739; ENST00000566008	FEM1B	protein_coding	protein_coding	fem-1 homolog B [Source:HGNC Symbol;Acc:HGNC:3649]	0.4302	2302	GO:0016567; GO:0006915; GO:0043161; GO:2000001; GO:1902041; GO:0140627; GO:0051438; GO:0002070; GO:0060442; GO:0060743	GO:0005515; GO:1990756; GO:0005123	GO:0005634; GO:0005737; GO:0005654; GO:0005829; GO:0031462	10116	TRUE	-0.395423	7.80986e-07	7.86881e-05	chr15	68277745	68295862	18118	+	11901.6	12281	11356.3	13508	13286.1	13076.9	10594	10783.1	10862.1	13725	14682.5	13962.2	139.023	143.773	132.46	157.767	157.187	152.499	124.92	128.924	128.558	161.328	170.828	163.151
ENSG00000169410	ENST00000618819; ENST00000568108; ENST00000563835; ENST00000564970; ENST00000561731	PTPN9	protein_coding	protein_coding	protein tyrosine phosphatase non-receptor type 9 [Source:HGNC Symbol;Acc:HGNC:9661]	0.4701	2002	GO:0006470; GO:0016311; GO:0010977; GO:0035335; GO:1903078	GO:0016791; GO:0004725; GO:0016787; GO:0004721; GO:0005515; GO:0004726	GO:0005737; GO:0005654; GO:0044306	5780	TRUE	-0.409265	7.98716e-07	7.99586e-05	chr15	75463251	75579315	116065	-	3623.59	3527.13	3356.96	3700.7	3476.36	3559.48	3481.42	3698.51	3782.72	5036.65	4733.83	4796.22	48.6699	47.4793	45.0231	49.6995	47.2917	47.73	47.2027	50.8462	51.479	68.0738	63.3304	64.4429
ENSG00000197535	ENST00000399231; ENST00000356338; ENST00000399233; ENST00000687574; ENST00000692874; ENST00000686603; ENST00000686659; ENST00000689601; ENST00000688074; ENST00000553916; ENST00000686166; ENST00000686989; ENST00000688798; ENST00000692646; ENST00000688792; ENST00000556196; ENST00000686171; ENST00000687172; ENST00000688361; ENST00000690802; ENST00000399228; ENST00000685194; ENST00000465290; ENST0000…	MYO5A	protein_coding	protein_coding	myosin VA [Source:HGNC Symbol;Acc:HGNC:7602]	0.4348	3845	GO:0015031; GO:0016192; GO:0007015; GO:0030050; GO:0032869; GO:0072659; GO:0006892; GO:0030048; GO:0032402	GO:0005515; GO:0005524; GO:0003774; GO:0003723; GO:0000166; GO:0003779; GO:0005516; GO:0051015; GO:0031267; GO:0000146	GO:0016459; GO:0005737; GO:0110165; GO:0016020; GO:0005769; GO:0005783; GO:0005770; GO:0005829; GO:0005777; GO:0005764; GO:0043005; GO:0042470; GO:0055037; GO:0031982; GO:0001726; GO:0030426; GO:0032433; GO:0070062; GO:0015629; GO:0005884; GO:0032593	4644	TRUE	-0.597441	8.07354e-07	8.02218e-05	chr15	52307281	52529132	221852	-	2708.88	2902.74	2251.43	2761.5	2822.05	2338.7	2308.43	2847.66	2506.51	3959.73	3722.08	3948.2	18.9443	20.3451	15.7223	19.31	19.9891	16.3285	16.2965	20.3839	17.7608	27.8658	25.9271	27.6212	4
ENSG00000180979	ENST00000323443; ENST00000397130; ENST00000563454; ENST00000562868; ENST00000569830; ENST00000570160	LRRC57	protein_coding	protein_coding	leucine rich repeat containing 57 [Source:HGNC Symbol;Acc:HGNC:26719]	0.461	3234		GO:0005515	GO:0016020; GO:0070062	255252	TRUE	-0.500392	8.11619e-07	8.02218e-05	chr15	42537820	42548802	10983	-	1183.17	1190.98	1144.03	1172.9	1135.21	1210.37	852.012	873.87	905.26	1198.5	1242.17	1291.24	9.83768	9.92456	9.49839	9.75105	9.56002	10.0472	7.15122	7.43709	7.62647	10.0276	10.2874	10.74	4
ENSG00000103769	ENST00000569304; ENST00000563580; ENST00000568850; ENST00000564910; ENST00000566233; ENST00000565075; ENST00000261890; ENST00000569896; ENST00000567671	RAB11A	protein_coding	protein_coding	RAB11A, member RAS oncogene family [Source:HGNC Symbol;Acc:HGNC:9760]	0.4422	1184	GO:0015031; GO:0016192; GO:0007049; GO:0007080; GO:0032402; GO:0034394; GO:0036258; GO:0090150; GO:0006887; GO:0090307; GO:0010971; GO:0031175; GO:0072659; GO:0010634; GO:0032465; GO:0030953; GO:0060627; GO:0072594; GO:0150093; GO:0048227; GO:1990182; GO:0051650; GO:0010796; GO:0098887	GO:0005525; GO:0003924; GO:0000166; GO:0016787; GO:0003925; GO:0005515; GO:0008017; GO:0019905; GO:0031489	GO:0043231; GO:0034451; GO:0016020; GO:0005794; GO:0030659; GO:0031410; GO:0032991; GO:0005886; GO:0005768; GO:0055037; GO:0005828; GO:0055038; GO:0005737; GO:0005814; GO:0031982; GO:0045335; GO:0032154; GO:0005771; GO:0000922; GO:0005813; GO:0005829; GO:0070062; GO:0030424; GO:0098978; GO:0005802; GO:0098837; GO:0030133	8766	TRUE	-0.3833	8.29167e-07	8.06476e-05	chr15	65726054	65891989	165936	+	5753.11	5562.65	5980.86	5547.08	5500.4	5569.64	4312.31	4398.04	4468.91	5891.84	5458.55	5833.11	130.658	126.613	135.633	125.964	126.522	126.283	98.8629	102.236	102.835	134.648	123.478	132.522
ENSG00000185418	ENST00000335968; ENST00000558533; ENST00000539112; ENST00000559492; ENST00000615656; ENST00000557811; ENST00000560150	TARS3	protein_coding	protein_coding	threonyl-tRNA synthetase 3 [Source:HGNC Symbol;Acc:HGNC:24728]	0.4446	1711	GO:0006418; GO:0043039; GO:0006435; GO:0006412; GO:0008150; GO:0006399	GO:0005524; GO:0000166; GO:0004812; GO:0004829; GO:0042802; GO:0016874; GO:0005515; GO:0003674; GO:0140101	GO:0005737; GO:0005634; GO:0005575	123283	TRUE	-0.476656	8.29244e-07	8.06476e-05	chr15	101653596	101724473	70878	-	1054.61	1046.72	974.285	1100.13	1082.46	1047.6	1152.06	1201.53	1272.3	1701.72	1706.93	1650.69	16.574	16.4866	15.2893	17.2873	17.2301	16.4366	18.2768	19.3277	20.2595	26.9117	26.7196	25.9511
ENSG00000101670	ENST00000577628; ENST00000583083; ENST00000261292; ENST00000427224; ENST00000580036; ENST00000579750; ENST00000623277	LIPG	protein_coding	protein_coding	lipase G, endothelial type [Source:HGNC Symbol;Acc:HGNC:6623]	0.5109	2939	GO:0006629; GO:0016042; GO:0007584; GO:0008283; GO:0050746; GO:0006633; GO:0042632; GO:0034375; GO:0043691; GO:0055091; GO:0009395; GO:0019433; GO:0032376; GO:0010983	GO:0016298; GO:0004465; GO:0016788; GO:0005515; GO:0046872; GO:0016787; GO:0004620; GO:0008201; GO:0008970; GO:0052689; GO:0052739; GO:0052740; GO:0004806	GO:0005576; GO:0005615; GO:0005794; GO:0009986; GO:0005769	9388	TRUE	0.746115	8.31418e-07	8.06476e-05	chr18	49560699	49599185	38487	+	334.59	364.979	382.494	464.118	528.606	520.881	724.379	595.725	601.889	370.079	383.588	373.183	3.06124	3.3467	3.49444	4.24581	4.89843	4.75782	6.69023	5.57882	5.57965	3.40719	3.49566	3.41557	1
ENSG00000140479	ENST00000676598; ENST00000677364; ENST00000558864; ENST00000558951; ENST00000677962; ENST00000398185; ENST00000559499; ENST00000611716; ENST00000618548; ENST00000677528; ENST00000679007; ENST00000557794; ENST00000632686; ENST00000558433; ENST00000559430; ENST00000560785; ENST00000619160; ENST00000622483; ENST00000559605; ENST00000560902; ENST00000611967; ENST00000615296; ENST00000676494; ENST0000…	PCSK6	protein_coding	protein_coding	proprotein convertase subtilisin/kexin type 6 [Source:HGNC Symbol;Acc:HGNC:8569]	0.5441	2357	GO:0006508; GO:0016485; GO:0009100; GO:0016486; GO:0032902; GO:0032940; GO:0051004; GO:0007354; GO:0007368; GO:0030510	GO:0008236; GO:0004252; GO:0008233; GO:0016787; GO:0005515; GO:0004175; GO:0008201; GO:0048406	GO:0005615; GO:0016020; GO:0005783; GO:0005576; GO:0012505; GO:0005886; GO:0009986; GO:0062023; GO:0005796	5046	TRUE	-0.381526	8.61818e-07	8.30803e-05	chr15	101289784	101525202	235419	-	2758.83	2756.82	2643.33	2927.87	2869.24	2865.91	2668.9	2795.3	2816.53	3711.96	3538.39	3544.84	31.4739	31.5207	30.1123	33.3983	33.1536	32.6417	30.7359	32.641	32.557	42.6133	40.2078	40.4555
ENSG00000157483	ENST00000288235; ENST00000559412; ENST00000559269; ENST00000560749; ENST00000558182; ENST00000560642; ENST00000559489; ENST00000558814; ENST00000558571; ENST00000558646	MYO1E	protein_coding	protein_coding	myosin IE [Source:HGNC Symbol;Acc:HGNC:7599]	0.4886	1453	GO:0006897; GO:0007015; GO:0030050; GO:0072015; GO:0032836; GO:0003094; GO:0001570; GO:0001701; GO:0001822; GO:0006807; GO:0030097; GO:0035166; GO:0048008	GO:0005515; GO:0005524; GO:0003774; GO:0000166; GO:0003779; GO:0008289; GO:0005516; GO:0035091; GO:0051015; GO:0016887; GO:0000146; GO:0044877	GO:0016459; GO:0005737; GO:0031410; GO:0005856; GO:0005912; GO:0070161; GO:0005886; GO:0030136; GO:0070062; GO:0005902; GO:0015629; GO:0045334; GO:0005903; GO:0032437; GO:0032991	4643	TRUE	-0.561676	8.71832e-07	8.35301e-05	chr15	59132434	59372871	240438	-	2169.36	2308.04	1991.69	1984.49	2200.61	2068.47	1107.05	1300.37	1161.47	1789.57	1798.27	1704.93	40.1468	42.8081	36.8051	36.7211	41.2479	38.2167	20.6812	24.6319	21.7787	33.3261	33.1476	31.5632	4
ENSG00000073417	ENST00000310298; ENST00000557957; ENST00000394553; ENST00000339708; ENST00000478717; ENST00000485596; ENST00000559742; ENST00000559086; ENST00000560789; ENST00000557819; ENST00000558543; ENST00000557954; ENST00000561105; ENST00000561374; ENST00000560333; ENST00000561024	PDE8A	protein_coding	protein_coding	phosphodiesterase 8A [Source:HGNC Symbol;Acc:HGNC:8793]	0.4512	2100	GO:0007165; GO:0006355; GO:0001934; GO:0060548; GO:0006198; GO:0070374; GO:0071364; GO:1903206	GO:0004114; GO:0008081; GO:0046872; GO:0016787; GO:0004115; GO:0047555; GO:0019900	GO:0005829; GO:0070062	5151	TRUE	-0.508246	8.82406e-07	8.39232e-05	chr15	84980440	85139145	158706	+	1677.79	1647.15	1456.87	1778.83	1857.09	1646.22	980.182	1083.5	1087.17	1464.35	1516.26	1517.98	21.4834	21.1378	18.6275	22.7744	24.0845	21.0445	12.6696	14.2005	14.1049	18.8681	19.3383	19.4441	4
ENSG00000069943	ENST00000565367; ENST00000164305; ENST00000569909; ENST00000570059; ENST00000566999; ENST00000539642; ENST00000566072; ENST00000565402; ENST00000565502; ENST00000563742; ENST00000569823; ENST00000562751	PIGB	protein_coding	protein_coding	phosphatidylinositol glycan anchor biosynthesis class B [Source:HGNC Symbol;Acc:HGNC:8959]	0.4159	1038	GO:0006506; GO:0016254; GO:0097502	GO:0016757; GO:0016740; GO:0004376; GO:0000030; GO:0000026	GO:0016020; GO:0016021; GO:0005783; GO:0005789	9488	TRUE	-0.759098	8.86683e-07	8.39232e-05	chr15	55318960	55355648	36689	+	306.014	295.932	338.668	271.952	271.403	339.417	260.899	277.728	254.428	489.653	417.807	456.359	7.92738	7.68321	8.76052	7.04411	7.121	8.7782	6.82259	7.36408	6.67819	12.7642	10.7806	11.8263	4
ENSG00000034053	ENST00000561069; ENST00000558402; ENST00000683413; ENST00000558330; ENST00000559814; ENST00000559709; ENST00000558804; ENST00000411764; ENST00000558259; ENST00000560283; ENST00000558206; ENST00000558358; ENST00000382938	APBA2	protein_coding	protein_coding	amyloid beta precursor protein binding family A member 2 [Source:HGNC Symbol;Acc:HGNC:579]	0.5792	2272	GO:0015031; GO:0007268; GO:0007399; GO:0001701; GO:0007626; GO:0010468; GO:0035264; GO:2000300	GO:0005515; GO:0001540; GO:0042802	GO:0008021; GO:0005737; GO:0005886; GO:0043197; GO:0098685	321	TRUE	-0.432339	9.25823e-07	8.70999e-05	chr15	28884483	29118315	233833	+	1275.93	1210.46	1164.28	1219.67	1085.34	1117.87	1269.09	1299.84	1281.77	1732.38	1792.78	1679.07	15.101	14.3578	13.7594	14.4333	13.0102	13.2084	15.162	15.7462	15.3706	20.6318	21.134	19.8793
ENSG00000074603	ENST00000341861; ENST00000300141; ENST00000358939; ENST00000321147; ENST00000558786; ENST00000559233; ENST00000395652; ENST00000560048; ENST00000558559; ENST00000560597; ENST00000558363; ENST00000559526; ENST00000558529; ENST00000560436; ENST00000560194; ENST00000560665	DPP8	protein_coding	protein_coding	dipeptidyl peptidase 8 [Source:HGNC Symbol;Acc:HGNC:16490]	0.4397	2201	GO:0006508; GO:0006915; GO:0006955	GO:0008236; GO:0008233; GO:0016787; GO:0004177; GO:0005515; GO:0008239	GO:0005737; GO:0005829	54878	TRUE	-0.35406	9.52154e-07	8.90406e-05	chr15	65442463	65517704	75242	-	2511.18	2635.69	2319.22	2665.71	2641.25	2499.48	2506.52	2469.97	2498.01	3271.47	3165.64	3114.62	30.6791	32.2717	28.2928	32.563	32.6823	30.4859	30.9119	30.8864	30.9218	40.2184	38.5217	38.065
ENSG00000140534	ENST00000268138; ENST00000560985; ENST00000561095	TICRR	protein_coding	protein_coding	TOPBP1 interacting checkpoint and replication regulator [Source:HGNC Symbol;Acc:HGNC:28704]	0.5305	5270	GO:0006281; GO:0006974; GO:0007049; GO:0006260; GO:0007095; GO:0010212; GO:0033314; GO:0030174	GO:0005515; GO:0003682	GO:0005634; GO:0043231; GO:0005654; GO:0005829	90381	TRUE	-0.372926	9.93614e-07	9.23647e-05	chr15	89575469	89631056	55588	+	3006.76	3168.7	2596.87	2882.1	3023.31	2820	3328.16	3488.64	3393.81	4242.85	4517.72	4460.82	15.3417	16.2039	13.231	14.7038	15.6242	14.365	17.1423	18.2197	17.5456	21.7845	22.96	22.769
ENSG00000051180	ENST00000527860; ENST00000423169; ENST00000557850; ENST00000382643; ENST00000267868; ENST00000645673; ENST00000525066; ENST00000526763; ENST00000532743; ENST00000531277; ENST00000533741	RAD51	protein_coding	protein_coding	RAD51 recombinase [Source:HGNC Symbol;Acc:HGNC:9817]	0.4862	1352	GO:0006281; GO:0006259; GO:0006974; GO:0006310; GO:0051321; GO:0000724; GO:0007131; GO:0031297; GO:0010569; GO:0071479; GO:0000722; GO:0042148; GO:0036297; GO:0006312; GO:0051106; GO:0006268; GO:0035518; GO:0051865; GO:2000001; GO:0072757; GO:0000730; GO:0010833; GO:0070192; GO:1990426; GO:0001932; GO:0007127; GO:0009410; GO:0009636; GO:0010165; GO:0014070; GO:0032200; GO:0071312; GO:0071480; GO:…	GO:0003677; GO:0005524; GO:0140664; GO:0000166; GO:0005515; GO:0008094; GO:0003697; GO:0003690; GO:0019899; GO:0042802; GO:0003682; GO:0008022; GO:0017116; GO:0070182; GO:0003676; GO:0000150	GO:0005634; GO:0000781; GO:0005737; GO:0032991; GO:0005739; GO:0005759; GO:0005856; GO:0000785; GO:0005694; GO:0048471; GO:0016605; GO:0005815; GO:0005654; GO:0000794; GO:0000228; GO:0000793; GO:0035861; GO:0000152; GO:0000800; GO:0001673	5888	TRUE	-0.621235	1.03391e-06	9.55421e-05	chr15	40694774	40732340	37567	+	839.521	840.592	926.025	892.113	832.438	915.736	543.505	517.398	605.526	825.025	867.529	882.026	16.6971	16.7555	18.3907	17.7409	16.7687	18.1829	10.9119	10.5328	12.2024	16.5117	17.1858	17.5487	4
ENSG00000023445	ENST00000615299; ENST00000527309; ENST00000526421; ENST00000263464; ENST00000673846; ENST00000528940; ENST00000532808; ENST00000527336	BIRC3	protein_coding	protein_coding	baculoviral IAP repeat containing 3 [Source:HGNC Symbol;Acc:HGNC:591]	0.3717	3486	GO:0042981; GO:0006915; GO:0016567; GO:0043123; GO:0045088; GO:0052548; GO:0043154; GO:0031398; GO:0043066; GO:0051726; GO:0007166; GO:0050727; GO:0060544; GO:0007249; GO:2000116; GO:0070424; GO:0033209; GO:0034121; GO:0038061; GO:0039535; GO:0060546; GO:0043067; GO:0007283	GO:0046872; GO:0016740; GO:0005515; GO:0004842; GO:0061630; GO:0043027; GO:0044877	GO:0005634; GO:0005737; GO:0005654; GO:0005829; GO:0032991; GO:0045121	330	TRUE	0.604425	1.04168e-06	9.56937e-05	chr11	102317450	102339403	21954	+	714.873	728.572	691.057	770.719	716.441	775.821	988.205	940.684	1107	670.503	647.028	666.858	5.51425	5.6324	5.32279	5.9443	5.59728	5.97452	7.69475	7.42698	8.65191	5.20445	4.97118	5.14572	1
ENSG00000106236	ENST00000265634; ENST00000466102	NPTX2	protein_coding	protein_coding	neuronal pentraxin 2 [Source:HGNC Symbol;Acc:HGNC:7953]	0.584	1778	GO:0007268; GO:0098962; GO:0008306	GO:0046872; GO:0030246; GO:0005515; GO:0003674	GO:0005576; GO:0098978	4885	TRUE	0.616637	1.04983e-06	9.58781e-05	chr7	98617285	98629869	12585	+	637.457	691.728	793.086	789.543	691.693	816.753	763.545	682.373	751.585	462.126	456.034	498.617	9.64061	10.4846	11.9768	11.9392	10.5951	12.3318	11.6567	10.563	11.5169	7.03283	6.86956	7.54354	1
ENSG00000166716	ENST00000560079; ENST00000559607; ENST00000299927; ENST00000618477	ZNF592	protein_coding	protein_coding	zinc finger protein 592 [Source:HGNC Symbol;Acc:HGNC:28986]	0.5298	5042	GO:0046627; GO:0050730	GO:0046872; GO:0003677; GO:0005515; GO:0042731; GO:0043560	GO:0005634	9640	TRUE	-0.444521	1.08247e-06	9.82846e-05	chr15	84748592	84806445	57854	+	5662.66	5828.32	4759.42	5722.36	5676.42	5275.15	3595.14	4067.69	3953.39	5452.62	5166.61	5205.52	30.1997	31.1522	25.3457	30.5143	30.6617	28.0867	19.3548	22.2045	21.3627	29.262	27.4452	27.7716
ENSG00000127528	ENST00000248071; ENST00000592003	KLF2	protein_coding	protein_coding	Kruppel like factor 2 [Source:HGNC Symbol;Acc:HGNC:6347]	0.648	1692	GO:0045893; GO:0006357; GO:0045944; GO:0000122; GO:0051247; GO:0045429; GO:0071499; GO:1903671; GO:0097533; GO:0036003; GO:0042311; GO:0071498; GO:0000902; GO:0001701; GO:0032715; GO:0034101; GO:0034616; GO:0035264; GO:0040029; GO:0043249; GO:0048386; GO:0060509; GO:0070301; GO:0071347; GO:0071356; GO:0071407; GO:0071409; GO:1901653	GO:0046872; GO:0003677; GO:0003700; GO:0005515; GO:0000981; GO:0000978; GO:1990837	GO:0005634; GO:0000785	10365	TRUE	-0.691288	1.18838e-06	0.000107277	chr19	16324826	16328685	3860	+	349.836	297.922	359.666	379.608	339.893	344.308	355.979	316.432	320.872	560.744	556.19	498.616	5.55968	4.74516	5.70758	6.03207	5.47099	5.46279	5.71082	5.14725	5.16681	8.96739	8.80413	7.92695	4
ENSG00000170835	ENST00000372080	CEL	protein_coding	protein_coding	carboxyl ester lipase [Source:HGNC Symbol;Acc:HGNC:1848]	0.6434	2381	GO:0006629; GO:0016042; GO:0042572; GO:0030157; GO:0046514; GO:0030299	GO:0016787; GO:0003824; GO:0008201; GO:0016788; GO:0005515; GO:0052689; GO:0004806; GO:0008126; GO:0004771; GO:0050253	GO:0005737; GO:0005576; GO:0005615; GO:0070062	1056	TRUE	0.495677	1.21097e-06	0.000108688	chr9	133061981	133071861	9881	+	978.114	890.343	906.904	742.484	782.619	801.103	1488.53	1370.49	1452.14	1001.08	1071.89	970.505	11.0463	10.0773	10.2272	8.38416	8.9519	9.03228	16.9696	15.842	16.6165	11.3766	12.0574	10.9642
ENSG00000138614	ENST00000573314; ENST00000313182; ENST00000652388; ENST00000567744; ENST00000431261; ENST00000569491; ENST00000420799; ENST00000442903; ENST00000569180; ENST00000569004; ENST00000563729; ENST00000564306; ENST00000561769; ENST00000567923; ENST00000568573; ENST00000567940; ENST00000562830; ENST00000569565	INTS14	protein_coding	protein_coding	integrator complex subunit 14 [Source:HGNC Symbol;Acc:HGNC:25372]	0.4776	1315	GO:0034243; GO:0034472; GO:0016180	GO:0005515	GO:0005634; GO:0032039; GO:0005654; GO:0016020; GO:0016021; GO:0005737	81556	TRUE	-0.353335	1.2611e-06	0.000112541	chr15	65578753	65611289	32537	-	2635.5	2550.04	2677.92	2740.92	2706.15	2555.89	2410.17	2453.24	2346.43	3083.51	3006.84	3118.89	53.8917	52.2599	54.6795	56.0406	56.0468	52.1778	49.7504	51.3465	48.6152	63.4486	61.2419	63.799
ENSG00000166133	ENST00000315616; ENST00000559271; ENST00000616318	RPUSD2	protein_coding	protein_coding	RNA pseudouridine synthase domain containing 2 [Source:HGNC Symbol;Acc:HGNC:24180]	0.5776	1518	GO:0001522; GO:0009451; GO:0006397; GO:1990481; GO:0000455	GO:0003723; GO:0009982; GO:0016853	GO:0005575	27079	TRUE	-0.732885	1.2869e-06	0.00011419	chr15	40569299	40574949	5651	+	306.999	278.517	322.334	305.359	296.037	311.051	215.782	205.932	218.626	368.095	375.578	339.17	5.43814	4.94457	5.70147	5.40843	5.31126	5.50084	3.85849	3.73377	3.92393	6.56131	6.62662	6.01016	4
ENSG00000064300	ENST00000172229; ENST00000509200; ENST00000504201	NGFR	protein_coding	protein_coding	nerve growth factor receptor [Source:HGNC Symbol;Acc:HGNC:7809]	0.651	1984	GO:0007165; GO:0006886; GO:0006915; GO:0030154; GO:0007399; GO:0048511; GO:0032922; GO:0007266; GO:1904646; GO:0001678; GO:0030336; GO:1902895; GO:0042593; GO:0006919; GO:1900182; GO:1903588; GO:0001942; GO:0007411; GO:0007417; GO:0007623; GO:0008543; GO:0010468; GO:0016048; GO:0021675; GO:0031069; GO:0035907; GO:0040037; GO:0042475; GO:0042488; GO:0043588; GO:0048144; GO:0048146; GO:0051402; GO:…	GO:0005515; GO:0031625; GO:0005516; GO:0031267; GO:0001540; GO:0038023; GO:0004888; GO:0015026; GO:0048406; GO:0005035; GO:0043121	GO:0016020; GO:0016021; GO:0005654; GO:0005886; GO:0042995; GO:0045202; GO:0043204; GO:0005576; GO:0030426; GO:0043197; GO:0005829; GO:0009986; GO:0005887; GO:0005768; GO:0005737; GO:0005911; GO:0014069	4804	TRUE	0.442585	1.35347e-06	0.000119419	chr17	49495293	49515008	19716	+	3884.92	4270.23	4264.08	4185.1	4046.24	4011.38	2646.68	2817.03	2856.71	1992.99	2161.9	1960.37	52.6533	58.0039	57.7081	56.7147	55.5436	54.2777	36.2105	39.0793	39.2297	27.181	29.1849	26.5788
ENSG00000168398	ENST00000542454; ENST00000539359; ENST00000554311	BDKRB2	protein_coding	protein_coding	bradykinin receptor B2 [Source:HGNC Symbol;Acc:HGNC:1030]	0.5425	4147	GO:0007186; GO:0007165; GO:0042310; GO:0006939; GO:0007166; GO:0007169; GO:0006954; GO:0007204; GO:0008015; GO:0019229; GO:0050482; GO:0043114; GO:0009651; GO:0033137; GO:0042311; GO:1902219; GO:1902239; GO:1990127	GO:0004930; GO:0005515; GO:0004947; GO:0046982; GO:0004435; GO:0002020; GO:0031702	GO:0016021; GO:0016020; GO:0005794; GO:0043231; GO:0005886; GO:0005887; GO:0005768	624	TRUE	0.679491	1.38083e-06	0.000121148	chr14	96204679	96244166	39488	+	527.628	483.989	511.129	593.987	584.529	604.495	476.224	510.883	508.027	328.022	284.461	311.94	3.42121	3.14521	3.3094	3.85101	3.83881	3.91316	3.1171	3.39066	3.33767	2.14028	1.83718	2.02338	1
ENSG00000276043	ENST00000612630; ENST00000620565; ENST00000613817; ENST00000624301; ENST00000650932; ENST00000615884; ENST00000622802; ENST00000616255	UHRF1	protein_coding	protein_coding	ubiquitin like with PHD and ring finger domains 1 [Source:HGNC Symbol;Acc:HGNC:12556]	0.5779	3309	GO:0016567; GO:0000122; GO:0006325; GO:0006281; GO:0006974; GO:0007049; GO:0051865; GO:0006511; GO:0045944; GO:0051247; GO:0010390; GO:0010216; GO:0016574; GO:0050678; GO:2000373	GO:0005515; GO:0046872; GO:0016740; GO:0003677; GO:0008270; GO:0004842; GO:0035064; GO:0061630; GO:0042393; GO:0042802; GO:0008327; GO:0000987; GO:0003676; GO:0044729	GO:0005634; GO:0005654; GO:0043231; GO:0000785; GO:0000792; GO:0016363; GO:0005657; GO:0000791	29128	TRUE	-0.387891	1.39383e-06	0.000121606	chr19	4903080	4962154	59075	+	5417.67	5329.28	5340.46	5167.64	4934.07	4726.46	4663.61	5010.19	4989.66	6646.87	6194.12	6349.47	44.0251	43.403	43.3346	41.9882	40.61	38.3449	38.256	41.6729	41.0832	54.3529	50.1356	51.6156
ENSG00000103932	ENST00000565167; ENST00000304330; ENST00000561603; ENST00000562303; ENST00000564934; ENST00000565035; ENST00000561631; ENST00000568413; ENST00000563293; ENST00000567866; ENST00000566863; ENST00000569829	RPAP1	protein_coding	protein_coding	RNA polymerase II associated protein 1 [Source:HGNC Symbol;Acc:HGNC:24567]	0.5865	1750	GO:0006366	GO:0016740; GO:0003677; GO:0005515; GO:0016779	GO:0005634; GO:0000428	26015	TRUE	-0.44689	1.44593e-06	0.00012545	chr15	41517176	41544269	27094	-	1652.8	1754.43	1745.75	1718.73	1742.76	1682.6	1077.76	1048.44	1138.78	1502.26	1492.87	1461.68	25.3961	27.0176	26.7853	26.406	27.1222	25.8114	16.717	16.4892	17.7293	23.2279	22.848	22.4675
ENSG00000103591	ENST00000261880; ENST00000538028; ENST00000561452; ENST00000542650; ENST00000558725; ENST00000560362; ENST00000561229	AAGAB	protein_coding	protein_coding	alpha and gamma adaptin binding protein [Source:HGNC Symbol;Acc:HGNC:25662]	0.4523	1440	GO:0015031	GO:0005515	GO:0005737; GO:0016607; GO:0005829	79719	TRUE	-0.392954	1.49756e-06	0.000129212	chr15	67200667	67255195	54529	-	3918.58	4051.07	4349.68	4458.04	4335.25	4291.13	2327.27	2514.23	2492.6	3268.14	3105.94	3266.35	73.173	75.8149	81.1051	83.2364	81.9929	79.9978	43.8691	48.055	47.1607	61.4101	57.7688	61.0155
ENSG00000069966	ENST00000261837; ENST00000396335; ENST00000557936; ENST00000358784; ENST00000559348; ENST00000560085; ENST00000558519; ENST00000559541; ENST00000561313; ENST00000558122; ENST00000560075; ENST00000560116	GNB5	protein_coding	protein_coding	G protein subunit beta 5 [Source:HGNC Symbol;Acc:HGNC:4401]	0.5025	1917	GO:0007165; GO:0007186; GO:0036367; GO:1990603; GO:0043547; GO:0007212; GO:1901386	GO:0005515; GO:0005096; GO:0003924; GO:0051087; GO:0030159; GO:0031682	GO:0016020; GO:0005829; GO:0005634; GO:0005886; GO:0098793; GO:0005737; GO:0005834; GO:1902773	10681	TRUE	-0.524654	1.64331e-06	0.000141008	chr15	52115100	52191392	76293	-	1045.52	1053.31	1109.23	991.624	990.71	1036.56	818.128	840.302	934.214	1292.43	1226.54	1226.17	14.6655	14.8075	15.5365	13.9078	14.075	14.5158	11.5844	12.0645	13.2774	18.2426	17.1366	17.2056	4
ENSG00000137814	ENST00000567640; ENST00000568876; ENST00000568846; ENST00000562398; ENST00000563479; ENST00000391623; ENST00000260372; ENST00000564279; ENST00000570178; ENST00000607467	HAUS2	protein_coding	protein_coding	HAUS augmin like complex subunit 2 [Source:HGNC Symbol;Acc:HGNC:25530]	0.4187	1287	GO:0031023; GO:0051225; GO:0051301; GO:0007049; GO:0007098; GO:0007020	GO:0005515; GO:0003674	GO:0005737; GO:0005856; GO:0005874; GO:0005815; GO:0005819; GO:0070652; GO:0005813; GO:0005829; GO:1990498; GO:0005876	55142	TRUE	-0.572003	1.66457e-06	0.000141419	chr15	42548828	42569994	21167	+	1054.62	1124.96	1265.73	1137.95	1100.31	1215.7	547.125	626.308	637.763	893.534	907.244	913.974	22.0345	23.5563	26.4068	23.7726	23.2842	25.3581	11.5394	13.3938	13.5012	18.786	18.8803	19.1027	4
ENSG00000048392	ENST00000251810; ENST00000522368; ENST00000395910; ENST00000519962; ENST00000519317; ENST00000395912; ENST00000522394; ENST00000519125; ENST00000523957; ENST00000517517	RRM2B	protein_coding	protein_coding	ribonucleotide reductase regulatory TP53 inducible subunit M2B [Source:HGNC Symbol;Acc:HGNC:17296]	0.4271	1069	GO:0009263; GO:0006281; GO:0006974; GO:0006260; GO:0055086; GO:0000731; GO:0006264; GO:0009185; GO:0009265; GO:0010971; GO:0070318; GO:0001822; GO:0003014; GO:0006979; GO:0009200; GO:0014075; GO:1902254	GO:0046872; GO:0016491; GO:0005515; GO:0042802; GO:0004748	GO:0005634; GO:0005737; GO:0005654; GO:0005829; GO:0005739; GO:0016020; GO:0016021	50484	TRUE	0.390716	1.6662e-06	0.000141419	chr8	102204502	102238961	34460	-	7678.04	7621.57	7460.1	8380.66	8365.26	8350.45	6901.36	7237.03	6798	5143.02	5197.5	5602.75	193.134	192.139	187.379	210.781	213.121	209.701	175.239	186.328	173.258	130.179	130.221	140.982
ENSG00000169371	ENST00000567134; ENST00000308588; ENST00000564644; ENST00000564675; ENST00000567437; ENST00000568078; ENST00000569817; ENST00000564086; ENST00000568162; ENST00000563793; ENST00000563875	SNUPN	protein_coding	protein_coding	snurportin 1 [Source:HGNC Symbol;Acc:HGNC:14245]	0.5193	1051	GO:0006606; GO:0061015; GO:0006404	GO:0005515; GO:0061608; GO:0003723; GO:0000339	GO:0005634; GO:0005737; GO:0005829; GO:0005654; GO:0042564; GO:0005643	10073	TRUE	-0.491272	1.80487e-06	0.000150885	chr15	75598083	75626469	28387	-	885.385	852.765	1035.32	916.148	815.125	890.121	636.689	676.585	655.634	961.225	895.058	924.9	22.6524	21.8663	26.4499	23.4366	21.1225	22.7361	16.4437	17.718	16.9961	24.7471	22.8093	23.6718
ENSG00000140406	ENST00000267984	TLNRD1	protein_coding	protein_coding	talin rod domain containing 1 [Source:HGNC Symbol;Acc:HGNC:13519]	0.5536	4866		GO:0003779; GO:0005515; GO:0042802	GO:0001725	59274	TRUE	-0.368489	1.80649e-06	0.000150885	chr15	81000923	81005788	4866	+	2095.96	2109.43	2226.28	2324.71	1936.52	2062.91	1803.06	1768.72	1762.64	2366.82	2297.22	2223.96	11.5823	11.6826	12.2846	12.8448	10.8386	11.3809	10.058	10.0042	9.86917	13.1612	12.6443	12.294
ENSG00000177098	ENST00000415030; ENST00000324727; ENST00000423160; ENST00000531550; ENST00000529878; ENST00000532138	SCN4B	protein_coding	protein_coding	sodium voltage-gated channel beta subunit 4 [Source:HGNC Symbol;Acc:HGNC:10592]	0.5696	2593	GO:0006811; GO:0034765; GO:0006814; GO:0035725; GO:0051649; GO:2000649; GO:0060048; GO:0086002; GO:0086016; GO:0086091; GO:0086012; GO:0060307; GO:0010765	GO:0005244; GO:0005515; GO:0005272; GO:0044325; GO:0005248; GO:0017080; GO:0086006	GO:0016020; GO:0016021; GO:0005886; GO:0001518; GO:0014704; GO:0031226	6330	TRUE	0.485247	1.81437e-06	0.000150885	chr11	118133377	118152888	19512	-	838.384	943.993	828.597	1041.57	1055.4	963.476	885.07	917.722	851.912	626.106	628.645	632.257	8.69412	9.81101	8.58013	10.7998	11.0851	9.97486	9.26509	9.74102	8.95122	6.53352	6.49332	6.5589
ENSG00000196547	ENST00000558290; ENST00000558853; ENST00000559999; ENST00000560534; ENST00000560451; ENST00000558161; ENST00000559717; ENST00000559965; ENST00000560192; ENST00000360468; ENST00000559132; ENST00000558640; ENST00000561046; ENST00000557865; ENST00000560616; ENST00000558171; ENST00000561240; ENST00000560505; ENST00000559374; ENST00000561047; ENST00000561448; ENST00000560147; ENST00000557990; ENST0000…	MAN2A2	protein_coding	protein_coding	mannosidase alpha class 2A member 2 [Source:HGNC Symbol;Acc:HGNC:6825]	0.5862	1480	GO:0005975; GO:0008152; GO:0006013; GO:0006486; GO:0006491; GO:0006517	GO:0046872; GO:0030246; GO:0016787; GO:0003824; GO:0016798; GO:0004559; GO:0004572; GO:0015923; GO:0016799	GO:0016020; GO:0016021; GO:0005794; GO:0000139	4122	TRUE	-0.499804	1.81638e-06	0.000150885	chr15	90902218	90922584	20367	+	5161.26	5094.58	4861.89	5132.41	4937.1	5279.31	5911.4	5058.37	5719.43	7496.47	8367.73	7697.74	93.7734	92.7673	88.2056	93.2376	90.8521	95.7599	108.418	94.0686	105.289	137.056	151.429	139.908
ENSG00000136960	ENST00000259486; ENST00000075322; ENST00000427067; ENST00000523861; ENST00000522167; ENST00000522826; ENST00000518109; ENST00000520066; ENST00000518958	ENPP2	protein_coding	protein_coding	ectonucleotide pyrophosphatase/phosphodiesterase 2 [Source:HGNC Symbol;Acc:HGNC:3357]	0.4363	2225	GO:0006629; GO:0016042; GO:0006807; GO:0044238; GO:0006935; GO:0090305; GO:0006955; GO:0071704; GO:0030334; GO:0006897; GO:0045765; GO:0034638; GO:0010634; GO:0050731; GO:0048870; GO:0030149; GO:2000394; GO:0009395; GO:0006644	GO:0016787; GO:0046872; GO:0003676; GO:0008270; GO:0005509; GO:0005044; GO:0016788; GO:0004622; GO:0030247; GO:0004528; GO:0004551; GO:0047391	GO:0110165; GO:0005576; GO:0005615; GO:0005886; GO:0016020; GO:0016021	5168	TRUE	0.574465	1.95206e-06	0.000161298	chr8	119557086	119673453	116368	-	768.008	818.431	700.21	578.306	583.447	574.173	549.816	582.659	564.77	369.242	369.728	390.783	9.28156	9.91288	8.44989	6.9881	7.1416	6.92758	6.70752	7.20742	6.91563	4.49038	4.45058	4.72439	1
ENSG00000140391	ENST00000267970; ENST00000560715; ENST00000346495; ENST00000424443; ENST00000561277; ENST00000559494; ENST00000558745; ENST00000558394; ENST00000560514; ENST00000559373	TSPAN3	protein_coding	protein_coding	tetraspanin 3 [Source:HGNC Symbol;Acc:HGNC:17752]	0.489	1826	GO:0008150	GO:0003674	GO:0016021; GO:0016020; GO:0005887; GO:0070062	10099	TRUE	-0.371902	2.04628e-06	0.000168194	chr15	77041404	77083984	42581	-	11346.7	11290.2	12499.1	12037.6	11328	12192.6	11716.8	11961.5	12090.2	16137.9	15007.4	15105.7	167.092	166.629	183.794	177.244	168.957	179.252	174.174	180.293	180.394	239.138	220.124	222.525
ENSG00000080709	ENST00000512927; ENST00000512097; ENST00000673685; ENST00000610748; ENST00000264773; ENST00000631899; ENST00000507750; ENST00000503706; ENST00000505491; ENST00000506812; ENST00000632892	KCNN2	protein_coding	protein_coding	potassium calcium-activated channel subfamily N member 2 [Source:HGNC Symbol;Acc:HGNC:6291]	0.4644	1801	GO:0006813; GO:0006811; GO:0071805; GO:0098914; GO:1901379	GO:0005516; GO:0015269; GO:0016286; GO:0005515; GO:0019904; GO:0005242; GO:0042803; GO:0051393	GO:0016021; GO:0016020; GO:0005790; GO:0005886; GO:0030018; GO:0030315; GO:0042383; GO:0043197; GO:0009986; GO:0043005; GO:0043025	3781	TRUE	1.05319	2.10219e-06	0.000171884	chr5	114055926	114496500	440575	+	91.9772	98.1415	106.058	94.2531	65.9034	91.4212	619.218	430.972	469.022	237.366	262.564	211.749	1.37326	1.46854	1.58118	1.40706	0.996595	1.36271	9.33264	6.58614	7.09528	3.56621	3.90468	3.16263	3
ENSG00000104142	ENST00000220509; ENST00000558855; ENST00000558474	VPS18	protein_coding	protein_coding	VPS18 core subunit of CORVET and HOPS complexes [Source:HGNC Symbol;Acc:HGNC:15972]	0.5882	1933	GO:0006886; GO:0016192; GO:0015031; GO:0006914; GO:0008333; GO:0046907; GO:0007032; GO:0046718; GO:0007040; GO:0007033; GO:0006904; GO:0034058; GO:0035542; GO:2000300; GO:0016567; GO:0033147; GO:0048284	GO:0046872; GO:0005515; GO:0003779; GO:0019905; GO:0030674; GO:0061630	GO:0016020; GO:0005765; GO:0005769; GO:0031410; GO:0005768; GO:0005770; GO:0012505; GO:0005764; GO:0005776; GO:0031902; GO:0005884; GO:0030123; GO:0033263; GO:0098793; GO:0030136; GO:0030897; GO:0010008; GO:0098978	57617	TRUE	-0.567447	2.1399e-06	0.000173139	chr15	40894450	40903975	9526	+	683.354	801.707	808.565	796.863	750.146	776.649	498.614	565.415	536.228	772.885	777.815	838.708	9.50603	11.1772	11.2315	11.0837	10.5691	10.786	7.00176	8.05066	7.55802	10.819	10.7772	11.6713	4
ENSG00000074696	ENST00000562901; ENST00000261875; ENST00000442729; ENST00000565299; ENST00000568793; ENST00000566239; ENST00000566074; ENST00000566511; ENST00000569894; ENST00000562832; ENST00000624437; ENST00000561763	HACD3	protein_coding	protein_coding	3-hydroxyacyl-CoA dehydratase 3 [Source:HGNC Symbol;Acc:HGNC:24175]	0.4335	1581	GO:0006629; GO:0006631; GO:0006633; GO:0050790; GO:0030497; GO:0042761; GO:0030148; GO:0007264; GO:0045070; GO:0016601; GO:0007249; GO:0046726; GO:0007254; GO:0007266	GO:0016829; GO:0102158; GO:0102343; GO:0102344; GO:0102345; GO:0005515; GO:0019899; GO:0018812; GO:0005096	GO:0016020; GO:0016021; GO:0005783; GO:0005789; GO:0031965; GO:0005925; GO:0030176	51495	TRUE	-0.40192	2.14218e-06	0.000173139	chr15	65530418	65578349	47932	+	13426.6	13172.8	13164.8	13036	13103.3	13170.9	15471	16433.6	16599.1	22156	20855	21028.6	228.36	224.54	223.582	221.69	225.722	223.641	265.62	286.086	286.051	379.194	353.299	357.782
ENSG00000136379	ENST00000560609; ENST00000258884; ENST00000558464; ENST00000559506; ENST00000560126	ABHD17C	protein_coding	protein_coding	abhydrolase domain containing 17C, depalmitoylase [Source:HGNC Symbol;Acc:HGNC:26925]	0.4823	1604	GO:0002084; GO:0099175; GO:1902817; GO:1905668	GO:0016787; GO:0005515; GO:0008474	GO:0016020; GO:0005886; GO:0042995; GO:0005768; GO:0045202; GO:0045211; GO:0055038; GO:0043197; GO:0098839; GO:0010008; GO:0014069; GO:0098978	58489	TRUE	-0.490624	2.15079e-06	0.000173139	chr15	80679684	80755621	75938	+	976.075	1103.8	1116.33	1075.03	1037	1031.95	787.542	749.822	794.83	1146.71	1027.14	1108.75	16.363	18.5452	18.687	18.0198	17.6075	17.2712	13.3274	12.8662	13.5008	19.3443	17.151	18.5939
ENSG00000151224	ENST00000485270; ENST00000372213; ENST00000480845; ENST00000455001	MAT1A	protein_coding	protein_coding	methionine adenosyltransferase 1A [Source:HGNC Symbol;Acc:HGNC:6903]	0.5595	1818	GO:0006556; GO:0006730; GO:0051289; GO:0009087	GO:0005524; GO:0004478; GO:0046872; GO:0000166; GO:0016740; GO:0005515; GO:0042802	GO:0005829; GO:0048269	4143	TRUE	0.683027	2.17024e-06	0.000173809	chr10	80271820	80289658	17839	-	89.7539	100.449	132.94	109.804	107.164	106.618	531.53	492.227	475.686	278.652	312.191	327.188	1.32753	1.48902	1.96343	1.62389	1.60538	1.57437	7.93613	7.45191	7.12881	4.14734	4.59929	4.84109	3
ENSG00000068305	ENST00000560493; ENST00000354410; ENST00000558856; ENST00000558812; ENST00000559036; ENST00000685785; ENST00000558983; ENST00000557785; ENST00000338042; ENST00000557942; ENST00000705985; ENST00000558049; ENST00000449277; ENST00000690055; ENST00000691492; ENST00000686611; ENST00000559903; ENST00000561125	MEF2A	protein_coding	protein_coding	myocyte enhancer factor 2A [Source:HGNC Symbol;Acc:HGNC:6993]	0.4406	2711	GO:0045893; GO:0045944; GO:0048856; GO:0006915; GO:0000122; GO:0030154; GO:0007517; GO:0007399; GO:0006351; GO:0006357; GO:0007507; GO:0000165; GO:0071277; GO:0000002; GO:0048813; GO:0010613; GO:0048311; GO:0055005; GO:0061337; GO:0070375; GO:0006355; GO:0010628; GO:0046326	GO:0003677; GO:0046983; GO:0000981; GO:0000977; GO:0005515; GO:0043565; GO:0000978; GO:0042826; GO:0003682; GO:0001228; GO:0046982; GO:0061629; GO:0003700; GO:0140297; GO:0035035; GO:0046332; GO:0019901	GO:0005634; GO:0005654; GO:0005829; GO:0000785; GO:0005667; GO:0043229	4205	TRUE	-0.386237	2.34552e-06	0.000186799	chr15	99565417	99716488	151072	+	4858.95	4804.75	4299.62	4885.76	4924.19	4811.56	4143.94	4645.57	4446.48	5816.67	5660.02	5830.4	48.1946	47.7628	42.5847	48.4545	49.4686	47.6458	41.4914	47.1634	44.6865	58.0559	55.9181	57.8508
ENSG00000129007	ENST00000540479; ENST00000467889; ENST00000395465; ENST00000448060; ENST00000395463; ENST00000467188; ENST00000354678	CALML4	protein_coding	protein_coding	calmodulin like 4 [Source:HGNC Symbol;Acc:HGNC:18445]	0.4688	2408	GO:0050790	GO:0005509; GO:0030234		91860	TRUE	-0.541497	2.35637e-06	0.000186799	chr15	68190705	68206079	15375	-	901.619	845.826	862.288	779.086	825.917	861.748	746.092	868.932	785.316	1126.07	1168.85	1218.43	10.0682	9.46612	9.61499	8.69883	9.34123	9.6071	8.41028	9.93174	8.88543	12.6536	13.0007	13.6108	4
ENSG00000168803	ENST00000562188; ENST00000428046; ENST00000389651; ENST00000565555; ENST00000563551; ENST00000610420; ENST00000422466; ENST00000566154	ADAL	protein_coding	protein_coding	adenosine deaminase like [Source:HGNC Symbol;Acc:HGNC:31853]	0.4185	2207	GO:0009117; GO:0006154; GO:0046103	GO:0019239; GO:0046872; GO:0016787; GO:0004000; GO:0062154; GO:0005515	GO:0005829	161823	TRUE	-0.568969	2.41462e-06	0.00019045	chr15	43330672	43354569	23898	+	368.132	403.874	367.86	369.15	415.243	396.15	437.224	448.478	462.436	714.945	675.152	627.648	4.48525	4.93164	4.47541	4.4971	5.12418	4.81865	5.37744	5.59287	5.70873	8.7654	8.19337	7.64987	4
ENSG00000122861	ENST00000481390; ENST00000496926; ENST00000446342; ENST00000372764; ENST00000494287	PLAU	protein_coding	protein_coding	plasminogen activator, urokinase [Source:HGNC Symbol;Acc:HGNC:9052]	0.55	1276	GO:0031639; GO:0006508; GO:0007596; GO:0007599; GO:0042730; GO:0006935; GO:0007165; GO:0030335; GO:0001666; GO:0010469; GO:0010755; GO:0010757; GO:0014909; GO:0014910; GO:0030155; GO:0033628; GO:0038195; GO:0042127; GO:0051917; GO:0051918; GO:0061041; GO:2000097	GO:0008236; GO:0004252; GO:0008233; GO:0016787; GO:0005515	GO:0005615; GO:0005576; GO:0005925; GO:0005886; GO:0070062; GO:0035579; GO:0070821; GO:0009986; GO:1905370; GO:0097180; GO:0098637	5328	TRUE	0.399077	2.4357e-06	0.000191147	chr10	73909177	73917496	8320	+	1716.55	1642.57	1769.19	1690.98	1734.1	1925.98	2621.07	2616.84	2751.2	2140.91	1960.51	1948.38	36.1734	34.6914	37.2286	35.6302	37.0124	40.5199	55.7574	56.4446	58.7438	45.3995	41.1512	41.0737
ENSG00000089486	ENST00000567695; ENST00000563332; ENST00000399599; ENST00000564828; ENST00000563507; ENST00000562334; ENST00000589159; ENST00000562579; ENST00000589890; ENST00000563186; ENST00000588381; ENST00000586728; ENST00000566234; ENST00000586768	CDIP1	protein_coding	protein_coding	cell death inducing p53 target 1 [Source:HGNC Symbol;Acc:HGNC:13234]	0.6144	1230	GO:0006915; GO:0033209; GO:0042771	GO:0046872; GO:0005515; GO:0008270; GO:0003674	GO:0005634; GO:0016020; GO:0005765; GO:0005768; GO:0005764; GO:0031902; GO:0098560; GO:0098574	29965	TRUE	0.312969	2.49626e-06	0.00019492	chr16	4510669	4538828	28160	-	3889	4124.11	4525.24	4079.48	3927.17	4292.11	7623.1	7261.11	7442.34	5990.44	6045.64	5906.9	85.0194	90.3593	98.7846	89.1725	86.9558	93.6773	168.229	162.478	164.852	131.782	131.644	129.18
ENSG00000107731	ENST00000335350; ENST00000373192	UNC5B	protein_coding	protein_coding	unc-5 netrin receptor B [Source:HGNC Symbol;Acc:HGNC:12568]	0.5968	6646	GO:0007165; GO:0006915; GO:0001525; GO:0038007; GO:0043524; GO:0007411; GO:0014068; GO:2001240; GO:0033564	GO:0005515; GO:0005042	GO:0016020; GO:0016021; GO:0005886; GO:0045121	219699	TRUE	0.353194	2.53091e-06	0.000196643	chr10	71212570	71302864	90295	+	3762.82	4348.96	3761.44	4678.71	4512.09	4204.61	5431.27	5302.7	5683.1	4345.36	4383.42	4105.64	15.2243	17.6349	15.1966	18.9277	18.4902	16.9838	22.1828	21.96	23.2978	17.6916	17.6651	16.6173
ENSG00000010030	ENST00000339796; ENST00000627426; ENST00000340181; ENST00000373737; ENST00000373738; ENST00000538992; ENST00000615781; ENST00000620358	ETV7	protein_coding	protein_coding	ETS variant transcription factor 7 [Source:HGNC Symbol;Acc:HGNC:18160]	0.5661	1536	GO:0006355; GO:0006357; GO:0030154; GO:0000122; GO:0006366; GO:0009887	GO:0003700; GO:0043565; GO:0003677; GO:1990837; GO:0005515; GO:0000981; GO:0001227; GO:0000977	GO:0005634; GO:0005654; GO:0000785	51513	TRUE	0.742447	2.56983e-06	0.000198678	chr6	36354091	36387800	33710	-	69.3553	65.0635	91.9652	70.0655	64.9476	54.7762	381.58	362.354	324.332	217.875	197.118	210.138	1.21415	1.14155	1.60763	1.22644	1.15159	0.957347	6.74324	6.49288	5.75293	3.83812	3.43715	3.68005	3
ENSG00000169375	ENST00000394947; ENST00000704310; ENST00000360439; ENST00000704311; ENST00000565264; ENST00000564778; ENST00000394949; ENST00000704304; ENST00000704312; ENST00000704305; ENST00000704302; ENST00000566640; ENST00000570124; ENST00000570021; ENST00000562776; ENST00000568431; ENST00000567289; ENST00000570115; ENST00000568309; ENST00000568190; ENST00000568919	SIN3A	protein_coding	protein_coding	SIN3 transcription regulator family member A [Source:HGNC Symbol;Acc:HGNC:19353]	0.4949	2964	GO:0006355; GO:0048511; GO:0000122; GO:0045892; GO:0045944; GO:1902459; GO:0042754; GO:0030336; GO:0030512; GO:1902455; GO:0016575; GO:0021895; GO:0030516; GO:0045666; GO:2000678; GO:0002230; GO:1900181; GO:0002218; GO:0006476; GO:0001701; GO:0002244; GO:0006260; GO:0007568; GO:0008104; GO:0010243; GO:0010817; GO:0010971; GO:0031453; GO:0043066; GO:0043619; GO:0051595; GO:0071333; GO:1901675; GO:…	GO:0005515; GO:0003714; GO:0003713; GO:0061629; GO:0140416; GO:0003677; GO:0003682; GO:0003723; GO:0044877	GO:0005634; GO:0005654; GO:0005730; GO:0000118; GO:0000785; GO:0016580; GO:0000776; GO:0005667; GO:0017053; GO:0032991	25942	TRUE	-0.345752	2.61393e-06	0.000201092	chr15	75369379	75455842	86464	-	5703.59	5626.39	5145.72	5903.05	5839.66	5431.37	3842.68	4120.47	3811.56	5068.88	4965.23	4931.82	51.7434	51.1564	46.6145	53.5464	53.6579	49.1926	35.1909	38.2617	35.036	46.2739	44.8667	44.7579
ENSG00000174307	ENST00000367311; ENST00000485436; ENST00000497057; ENST00000367309	PHLDA3	protein_coding	protein_coding	pleckstrin homology like domain family A member 3 [Source:HGNC Symbol;Acc:HGNC:8934]	0.6153	1222	GO:0006915; GO:0043065; GO:0009653; GO:0051898; GO:0042771	GO:0032266; GO:1901981; GO:0010314; GO:0080025; GO:0005546; GO:0005547; GO:0043325	GO:0005737; GO:0016020; GO:0005886	23612	TRUE	0.427834	2.68468e-06	0.000205522	chr1	201464278	201469237	4960	-	1318.91	1440.53	1666.46	1607.32	1302.33	1576.93	1402.25	1354.55	1316.31	990.917	978.604	1044.63	29.0221	31.7687	36.6165	35.3641	29.0252	34.6425	31.1479	30.5084	29.3479	21.9416	21.4486	22.9948
ENSG00000173705	ENST00000309558; ENST00000412539	SUSD5	protein_coding	protein_coding	sushi domain containing 5 [Source:HGNC Symbol;Acc:HGNC:29061]	0.5169	2666	GO:0007155; GO:0007219	GO:0005540	GO:0016020; GO:0016021	26032	TRUE	-0.503472	2.70468e-06	0.000205586	chr3	33150043	33218810	68768	-	1122.27	1248.08	1152.03	1287.32	1275.29	1163.27	711.194	698.368	734.557	1076.87	943.761	1026.96	11.3194	12.6162	11.6026	12.9825	13.0279	11.7136	7.24106	7.20975	7.50681	10.9296	9.48125	10.3618	4
ENSG00000111261	ENST00000535902; ENST00000396349; ENST00000545735; ENST00000543314	MANSC1	protein_coding	protein_coding	MANSC domain containing 1 [Source:HGNC Symbol;Acc:HGNC:25505]	0.471	2437		GO:0005515	GO:0016020; GO:0016021	54682	TRUE	-0.416518	2.71183e-06	0.000205586	chr12	12326056	12350242	24187	-	1207.17	1278.27	1206.48	1266.69	1319.98	1260.77	851.872	843.027	879.079	1145.84	1156.88	1139.21	13.3198	14.1356	13.2929	13.9749	14.7515	13.8883	9.48841	9.52099	9.82794	12.7225	12.7145	12.5744
ENSG00000168806	ENST00000305641; ENST00000567039	LCMT2	protein_coding	protein_coding	leucine carboxyl methyltransferase 2 [Source:HGNC Symbol;Acc:HGNC:17558]	0.4862	4235	GO:0032259; GO:0008033; GO:0031591; GO:0006400; GO:0030488	GO:0008168; GO:0016740; GO:0005515; GO:0008175	GO:0005737	9836	TRUE	-0.597182	2.7909e-06	0.000210558	chr15	43323649	43330582	6934	-	427.946	487.017	431.581	428.798	445.122	448.962	386.771	374.011	389.465	537.009	618.466	594.316	2.71719	3.09912	2.73629	2.72227	2.86253	2.84593	2.47899	2.43067	2.50556	3.43107	3.91134	3.77489	4
ENSG00000166411	ENST00000558605; ENST00000558933; ENST00000558554; ENST00000560667; ENST00000557826; ENST00000561279; ENST00000299518; ENST00000559186; ENST00000560396; ENST00000560770; ENST00000559865; ENST00000559881; ENST00000558509; ENST00000559889; ENST00000559803; ENST00000559205; ENST00000560414; ENST00000629769; ENST00000559106; ENST00000558602; ENST00000558535; ENST00000561366; ENST00000558016; ENST0000…	IDH3A	protein_coding	protein_coding	isocitrate dehydrogenase (NAD(+)) 3 catalytic subunit alpha [Source:HGNC Symbol;Acc:HGNC:5384]	0.4544	1065	GO:0006099; GO:0005975; GO:0006102	GO:0000287; GO:0051287; GO:0016616; GO:0046872; GO:0016491; GO:0005515; GO:0004449	GO:0005739; GO:0005634; GO:0005759; GO:0005962	3419	TRUE	-0.352107	2.86701e-06	0.00021526	chr15	78131498	78171945	40448	+	4328.43	4078.88	4359.68	4545.07	4368.38	4453.02	3818.71	3957.74	4198.54	5134.22	5066.64	5084.74	109.286	103.214	109.915	114.742	111.711	112.247	97.3288	102.281	107.409	130.445	127.419	128.428
ENSG00000197903	ENST00000356950	H2BC12	protein_coding	protein_coding	H2B clustered histone 12 [Source:HGNC Symbol;Acc:HGNC:13954]	0.5818	495	GO:0050830; GO:0042742; GO:0006334; GO:0050829; GO:0002227; GO:0019731; GO:0061844; GO:0031640	GO:0003677; GO:0030527; GO:0046982; GO:0005515; GO:0003674	GO:0000786; GO:0005634; GO:0005654; GO:0005829; GO:0005694; GO:0005615	85236	TRUE	0.499145	2.96984e-06	0.000221914	chr6	27146361	27146855	495	-	1127.82	1251.77	1352.48	1182.74	1209.89	1286.17	1166.64	1163.92	1043.12	753.201	806.522	812.856	61.266	68.15	73.3632	64.2413	66.5678	69.7526	63.9743	64.7161	57.4142	41.1725	43.639	44.1722
ENSG00000110042	ENST00000532982; ENST00000227451; ENST00000531902; ENST00000527475	DTX4	protein_coding	protein_coding	deltex E3 ubiquitin ligase 4 [Source:HGNC Symbol;Acc:HGNC:29151]	0.5535	2214	GO:0016567; GO:0007219; GO:0032479	GO:0046872; GO:0008270; GO:0016740; GO:0061630; GO:0004842	GO:0005737; GO:0005654; GO:0005829	23220	TRUE	0.457149	2.99818e-06	0.000222964	chr11	59171430	59208588	37159	+	570.141	598.128	540.865	592.941	602.931	577.107	869.222	882.565	864.02	620.373	620.121	654.376	6.92452	7.28055	6.5594	7.20055	7.41676	6.99757	10.6568	10.9715	10.6325	7.58188	7.50175	7.95042
ENSG00000140598	ENST00000359445; ENST00000561340; ENST00000696330; ENST00000696327; ENST00000268206; ENST00000696336; ENST00000650113; ENST00000696337; ENST00000561389; ENST00000696329; ENST00000561331; ENST00000557939; ENST00000559429; ENST00000560095; ENST00000696335; ENST00000557844; ENST00000558974	EFL1	protein_coding	protein_coding	elongation factor like GTPase 1 [Source:HGNC Symbol;Acc:HGNC:25789]	0.4514	2390	GO:0006412; GO:0006414; GO:0042254; GO:0046039; GO:0042256	GO:0005525; GO:0003924; GO:0000166; GO:0003746; GO:0043022	GO:1990904	79631	TRUE	-0.386859	3.06635e-06	0.000226953	chr15	82130206	82262773	132568	-	2740.56	2740.66	2697.95	2800.53	2947.54	2899.23	1884.74	2077.97	1948.59	2529.65	2638.17	2573.27	30.8337	30.9033	30.3102	31.5046	33.5882	32.5651	21.4056	23.9298	22.2132	28.6395	29.5644	28.9619
ENSG00000137807	ENST00000260363; ENST00000643966; ENST00000395392; ENST00000352331; ENST00000561089; ENST00000558346; ENST00000679126; ENST00000647715; ENST00000559279; ENST00000560042; ENST00000558585; ENST00000559283; ENST00000559456; ENST00000558303; ENST00000560125; ENST00000559944	KIF23	protein_coding	protein_coding	kinesin family member 23 [Source:HGNC Symbol;Acc:HGNC:6392]	0.4206	2305	GO:0007018; GO:0051301; GO:0007049; GO:0000281; GO:0032467; GO:0000022; GO:0051256	GO:0005524; GO:0003777; GO:0008017; GO:0000166; GO:0005515; GO:0016887; GO:0003774	GO:0005634; GO:0005737; GO:0005654; GO:0005856; GO:0005925; GO:0005874; GO:0072686; GO:0030496; GO:0005819; GO:0090543; GO:0005829; GO:0005871; GO:0005813; GO:0097149; GO:0045171	9493	TRUE	-0.379804	3.08832e-06	0.000227501	chr15	69414246	69448427	34182	+	4251.12	4045.63	4051.01	4033.47	4032.3	4063.35	3255.32	3399	3237.32	4025.01	4358.2	4482.01	49.5927	47.3002	47.1895	47.0478	47.6438	47.3241	38.3352	40.586	38.2653	47.2496	50.6407	52.3049
ENSG00000168918	ENST00000359570; ENST00000445964; ENST00000451407; ENST00000467393; ENST00000474278; ENST00000496402; ENST00000415617; ENST00000493078; ENST00000472517; ENST00000493632; ENST00000480983; ENST00000465281; ENST00000417661; ENST00000491070	INPP5D	protein_coding	protein_coding	inositol polyphosphate-5-phosphatase D [Source:HGNC Symbol;Acc:HGNC:6079]	0.5494	1566	GO:0006629; GO:0006915; GO:0019637; GO:0002376; GO:0046856; GO:0007165; GO:0006661; GO:0006796; GO:0009966; GO:0050776; GO:0050852; GO:0045779; GO:0045579; GO:0009968; GO:0045659; GO:0008340; GO:0016064; GO:0030853; GO:0030889; GO:0032715; GO:0035556; GO:0043065; GO:0045621; GO:0045648; GO:0045656; GO:0045671; GO:0050777; GO:0050869	GO:0003824; GO:0016787; GO:0017124; GO:0005515; GO:0016791; GO:0004445; GO:0052658; GO:0052659; GO:0004439; GO:0034485; GO:0016314	GO:0005737; GO:0016020; GO:0005829; GO:0005886; GO:0005856; GO:0045121	3635	TRUE	0.377081	3.25121e-06	0.000238376	chr2	233059967	233207903	147937	+	4057.28	4072.75	3647.66	3990.59	4014.45	4243.21	4497.31	4459.53	4709.34	3726.08	3455.41	3329.92	69.6673	70.088	62.5426	68.5137	69.8165	72.7396	77.9535	78.3779	81.9329	64.3818	59.0978	57.1983
ENSG00000137868	ENST00000395105; ENST00000423167; ENST00000323940; ENST00000449139; ENST00000416286; ENST00000545137; ENST00000574439; ENST00000616000; ENST00000535552; ENST00000563965; ENST00000574278; ENST00000572785; ENST00000575272; ENST00000569936; ENST00000572975; ENST00000432245; ENST00000573724; ENST00000573456; ENST00000573214; ENST00000574570; ENST00000571341; ENST00000573391	STRA6	protein_coding	protein_coding	signaling receptor and transporter of retinol STRA6 [Source:HGNC Symbol;Acc:HGNC:30650]	0.6013	1784	GO:0048566; GO:0043010; GO:0001568; GO:0007507; GO:0030324; GO:0060426; GO:0097070; GO:0001822; GO:0003184; GO:0003281; GO:0007612; GO:0007631; GO:0030325; GO:0030540; GO:0032526; GO:0034633; GO:0042297; GO:0043583; GO:0043585; GO:0048286; GO:0048520; GO:0048546; GO:0048589; GO:0048745; GO:0048844; GO:0050890; GO:0050905; GO:0060322; GO:0060323; GO:0060325; GO:0060539; GO:0060900; GO:0061029; GO:…	GO:0038023; GO:0016918; GO:0019841; GO:0034632; GO:0005515	GO:0016020; GO:0016021; GO:0005886; GO:0005887; GO:0032991	64220	TRUE	-0.628525	3.33692e-06	0.000243517	chr15	74179466	74212267	32802	-	434.633	408.651	440.712	465.82	447.057	523.31	230.585	241.092	231.994	366.948	360.45	376.036	6.55109	6.17313	6.63304	7.0203	6.82483	7.87468	3.50841	3.71949	3.543	5.56559	5.41146	5.66989	4
ENSG00000167202	ENST00000465531; ENST00000300584; ENST00000409931; ENST00000418039; ENST00000491479; ENST00000492078; ENST00000459715; ENST00000497942; ENST00000472786; ENST00000486703; ENST00000435468; ENST00000482562	TBC1D2B	protein_coding	protein_coding	TBC1 domain family member 2B [Source:HGNC Symbol;Acc:HGNC:29183]	0.5163	1937	GO:0006897; GO:0090630	GO:0005096; GO:0005515	GO:0005769; GO:0005829; GO:0005768	23102	TRUE	-0.330999	3.35364e-06	0.000243599	chr15	77984036	78077724	93689	-	5124.14	5417.39	4865.05	5513.2	5520.55	5433.61	4561.9	4330.3	4501.73	5501.94	5848.53	5480.17	71.1339	75.3718	67.4389	76.5255	77.6205	75.3057	63.928	61.5297	63.3199	76.8578	80.8687	76.1035
ENSG00000214013	ENST00000318010; ENST00000561871; ENST00000562170; ENST00000562859; ENST00000566442; ENST00000440615; ENST00000567784; ENST00000570013; ENST00000568687; ENST00000567421; ENST00000568953; ENST00000567596; ENST00000566690	GANC	protein_coding	protein_coding	glucosidase alpha, neutral C [Source:HGNC Symbol;Acc:HGNC:4139]	0.4594	1314	GO:0005975; GO:0008152; GO:0006491; GO:0000023	GO:0004553; GO:0030246; GO:0016787; GO:0003824; GO:0016798; GO:0004558; GO:0090599; GO:0032450		2595	TRUE	-0.718465	3.4851e-06	0.000251976	chr15	42273201	42353666	80466	+	235.604	236.284	208.515	243.66	222.987	220.083	192.619	204.497	230.924	360.068	345.221	349.308	4.8214	4.84603	4.26084	4.98563	4.62178	4.49634	3.97903	4.28338	4.78811	7.41466	7.03665	7.15077	4
ENSG00000180596	ENST00000314332; ENST00000396984	H2BC4	protein_coding	protein_coding	H2B clustered histone 4 [Source:HGNC Symbol;Acc:HGNC:4757]	0.5168	559	GO:0006334; GO:0050830; GO:0042742; GO:0002227; GO:0019731; GO:0061844	GO:0003677; GO:0030527; GO:0046982; GO:0005515; GO:0042802	GO:0000786; GO:0005634; GO:0005654; GO:0005829; GO:0005694; GO:0005615; GO:0070062	8347	TRUE	0.999073	3.52181e-06	0.000253457	chr6	26114873	26123926	9054	-	41.9283	31.9611	45.5688	38.6929	42.242	47.9292	143.854	127.048	124.662	60.7759	61.963	59.9077	2.01508	1.53946	2.18686	1.85936	2.05621	2.29969	6.97907	6.24978	6.07051	2.93923	2.96617	2.8802	2
ENSG00000128881	ENST00000267890; ENST00000567840; ENST00000567274; ENST00000564431; ENST00000562880; ENST00000566931; ENST00000567485	TTBK2	protein_coding	protein_coding	tau tubulin kinase 2 [Source:HGNC Symbol;Acc:HGNC:19141]	0.5062	2457	GO:0006468; GO:0016310; GO:0018105; GO:0030030; GO:0060271; GO:0007165; GO:0007224; GO:0000226; GO:0030334; GO:1904527; GO:1902817; GO:0007026; GO:0021549; GO:0021681; GO:0021935	GO:0005524; GO:0004672; GO:0000166; GO:0004674; GO:0016301; GO:0016740; GO:0106310; GO:0005515; GO:0048156; GO:0050321; GO:0019894; GO:0051010	GO:0005634; GO:0005737; GO:0005814; GO:0005929; GO:0042995; GO:0005856; GO:0005829; GO:0005615; GO:0036064; GO:0035869	146057	TRUE	-0.469409	3.55032e-06	0.000254336	chr15	42738730	42920809	182080	-	2530.92	2476.99	1693.54	2247.7	2605.52	2099.29	1981.24	2343.08	2169.46	3083.63	3067.16	2867.58	27.6986	27.1686	18.5073	24.5961	28.8811	22.937	21.888	26.2469	24.0567	33.9593	33.4345	31.3943
ENSG00000107796	ENST00000224784; ENST00000480297; ENST00000458159; ENST00000415557; ENST00000488967; ENST00000482085	ACTA2	protein_coding	protein_coding	actin alpha 2, smooth muscle [Source:HGNC Symbol;Acc:HGNC:130]	0.5208	895	GO:0009615; GO:0010628; GO:0006936; GO:0008217; GO:0014829; GO:0061041; GO:0061870; GO:0061874; GO:0070374; GO:0090131; GO:2000491; GO:0072144	GO:0000166; GO:0005524; GO:0019901	GO:0005737; GO:0005856; GO:0005615; GO:0005829; GO:0070062; GO:0032991; GO:0001725; GO:0005604; GO:0015629; GO:0030027; GO:0030175; GO:0030485; GO:0031514; GO:0044297; GO:0005869	59	TRUE	0.396561	3.5945e-06	0.000256325	chr10	88935074	88991339	56266	-	1767.7	1794.22	1888.91	1947.89	1988.1	1943.28	2329.02	2178.29	2275.52	1781.38	1611.8	1743.28	53.0914	54.0077	56.6496	58.4962	60.4775	58.2686	70.6121	66.9642	69.2473	53.8383	48.2178	52.3767
ENSG00000240184	ENST00000611950; ENST00000308177; ENST00000617641; ENST00000616230; ENST00000621008; ENST00000617222; ENST00000622656; ENST00000622836	PCDHGC3	protein_coding	protein_coding	protocadherin gamma subfamily C, 3 [Source:HGNC Symbol;Acc:HGNC:8716]	0.5763	1737	GO:0007156; GO:0007155; GO:0007399; GO:0016339; GO:0043524; GO:0050808	GO:0005509; GO:0005515	GO:0016020; GO:0005886; GO:0016021; GO:0005887	5098	TRUE	0.309675	3.64848e-06	0.000258992	chr5	141475947	141512977	37031	+	1911.35	2021.4	1646.68	2089.34	2016.14	2062.43	3808.71	3709.52	3593.86	3025.12	2950.97	2970.61	29.5887	31.3617	25.4544	32.34	31.6114	31.8748	59.5186	58.7779	56.3705	47.1242	45.5018	46.003
ENSG00000260596	ENST00000616166; ENST00000570263; ENST00000569241; ENST00000565211; ENST00000563716; ENST00000564366	DUX4	protein_coding	protein_coding	double homeobox 4 [Source:HGNC Symbol;Acc:HGNC:50800]	0.6098	984	GO:0006915; GO:0045944; GO:0006357; GO:0008285; GO:0070317	GO:0003677; GO:0005515; GO:1990837; GO:0000977; GO:0000981; GO:0000976; GO:0000978; GO:0001228	GO:0005634; GO:0005794; GO:0005654; GO:0005730; GO:0005829; GO:0031965	100288687	TRUE	0.606917	3.75255e-06	0.000265175	chr4	190173774	190185942	12169	+	368.195	385.815	321.423	255.164	409.17	270.947	1504.38	1805.31	1482.41	994.202	1110.25	1035.94	10.0565	10.5611	8.76626	6.96844	11.3191	7.38817	41.4778	50.4698	41.0245	27.325	30.2043	28.3048	3
ENSG00000250782	ENST00000512227	TAF11L14	protein_coding	protein_coding	TATA-box binding protein associated factor 11 like 14 [Source:HGNC Symbol;Acc:HGNC:53857]	0.5354	594	GO:0006367; GO:0045893; GO:0051123	GO:0046982; GO:0003713	GO:0005634; GO:0005669	112488740	TRUE	0.454378	3.81984e-06	0.000268714	chr5	17634460	17635053	594	+	78.5347	69.6294	78.307	23.0065	20.5668	34.2352	1865.38	1738.03	1683.81	1374.44	1234.26	1236.37	3.55517	3.15903	3.5397	1.04135	0.942982	1.54723	85.2422	80.5316	77.2319	62.6097	55.6526	55.9887
ENSG00000135346	ENST00000627148; ENST00000369582; ENST00000610310; ENST00000630630; ENST00000625577; ENST00000627552	CGA	protein_coding	protein_coding	glycoprotein hormones, alpha polypeptide [Source:HGNC Symbol;Acc:HGNC:1885]	0.4265	679	GO:0007186; GO:0007165; GO:0008284; GO:0045944; GO:0030335; GO:0006590; GO:0008406; GO:0009755; GO:0010469; GO:0010893; GO:0030878; GO:0032275; GO:0032870; GO:0035265; GO:0042699; GO:0046621; GO:0046884; GO:0048589	GO:0005179; GO:0005515; GO:0016913	GO:0005576; GO:0005615; GO:0005796; GO:0016914; GO:0061696	1081	TRUE	-1.41216	3.88991e-06	0.000272416	chr6	87085498	87095106	9609	-	199.906	162.088	203.052	227.974	187.266	268.013	17.0675	24.3961	15.5679	63.0694	62.8645	75.5759	7.91666	6.43323	8.02954	9.02709	7.51128	10.5963	0.682298	0.988888	0.624671	2.51334	2.4797	2.99401	5
ENSG00000078549	ENST00000304166; ENST00000396211; ENST00000409363; ENST00000705423; ENST00000705424; ENST00000431811; ENST00000409489; ENST00000436116	ADCYAP1R1	protein_coding	protein_coding	ADCYAP receptor type I [Source:HGNC Symbol;Acc:HGNC:242]	0.5494	3415	GO:0007186; GO:0007166; GO:0007165; GO:0030154; GO:0007283; GO:0007202; GO:0009410; GO:0010524; GO:0019933; GO:0032355; GO:0033555; GO:0043950; GO:0045471; GO:0046545; GO:0051057; GO:0060548; GO:0060732; GO:0007188	GO:0004930; GO:0004888; GO:0004999; GO:0005515; GO:0008179; GO:0031267; GO:0042923; GO:0038023; GO:0008528; GO:0017046	GO:0016020; GO:0016021; GO:0043231; GO:0005886; GO:0005737; GO:0005768; GO:0005791; GO:0005901; GO:0005923; GO:0009986; GO:0043005; GO:0005887; GO:0043235	117	TRUE	0.792817	3.9266e-06	0.000272606	chr7	31052308	31111474	59167	+	602.781	674.607	568.181	764.446	756.361	617.211	342.571	382.938	373.667	220.17	226.951	178.802	4.74629	5.32363	4.46734	6.0185	6.03201	4.8519	2.72291	3.08627	2.98116	1.7445	1.77994	1.40838	1
ENSG00000164211	ENST00000296632; ENST00000512160; ENST00000511137; ENST00000502931; ENST00000505803; ENST00000502322; ENST00000509887; ENST00000511569; ENST00000511436; ENST00000510346; ENST00000455172; ENST00000508215	STARD4	protein_coding	protein_coding	StAR related lipid transfer domain containing 4 [Source:HGNC Symbol;Acc:HGNC:18058]	0.4059	1416	GO:0006869; GO:0120009; GO:0032367; GO:0070508; GO:0090205; GO:0070859; GO:0010879	GO:0008289; GO:0005515; GO:0015485; GO:0120020	GO:0005737; GO:0005829; GO:0005783; GO:0031410	134429	TRUE	0.360894	3.92754e-06	0.000272606	chr5	111496033	111512590	16558	-	2805.83	2673.8	2593.23	2521.31	2541.09	2496.47	1917.65	1854.81	1830.09	1455.18	1482.11	1412.9	53.2823	50.8878	49.1735	47.8735	48.8744	47.3296	36.7605	36.0523	35.2128	27.8071	28.0336	26.8403
ENSG00000103671	ENST00000559833; ENST00000559565; ENST00000557834; ENST00000261884; ENST00000558820; ENST00000560567; ENST00000558442; ENST00000560920; ENST00000561265; ENST00000560475; ENST00000558162; ENST00000559777	TRIP4	protein_coding	protein_coding	thyroid hormone receptor interactor 4 [Source:HGNC Symbol;Acc:HGNC:12310]	0.4526	820	GO:0006355; GO:0045893; GO:0072344; GO:1990116; GO:0030520; GO:0045661; GO:0032790; GO:1901998	GO:0008270; GO:0046872; GO:0003713; GO:0005515; GO:0019901; GO:0030331; GO:0002020; GO:0044389; GO:0016922; GO:0035035	GO:0005634; GO:0005737; GO:0032991; GO:0005654; GO:0005856; GO:0005829; GO:0016604; GO:0005815; GO:0005813; GO:0031594; GO:0099053	9325	TRUE	-0.532768	3.96873e-06	0.000274246	chr15	64387748	64455303	67556	+	647.017	597.074	600.056	622.135	575.582	597.677	477.507	503.807	490.389	768.299	703.401	674.756	21.1965	19.6037	19.6294	20.3788	19.0983	19.5478	15.7913	16.8936	16.2777	25.3276	22.9524	22.1131	4
ENSG00000057019	ENST00000326840; ENST00000326857; ENST00000496736; ENST00000494614; ENST00000479144; ENST00000470393; ENST00000460008; ENST00000469648; ENST00000486004; ENST00000449482	DCBLD2	protein_coding	protein_coding	discoidin, CUB and LCCL domain containing 2 [Source:HGNC Symbol;Acc:HGNC:24627]	0.4209	1860	GO:0042060; GO:0030308; GO:0030522	GO:0005515; GO:0038023	GO:0016020; GO:0016021; GO:0009986; GO:0005887	131566	TRUE	-0.353946	4.06285e-06	0.000279513	chr3	98795941	98901695	105755	-	4084.04	3863.49	3411.85	3547.05	3518.11	3122.47	6215.33	6737.42	6412.39	8495.1	7947.21	8300.32	59.0422	55.9776	49.2527	51.2727	51.5135	45.0664	90.7038	99.6958	93.9285	123.583	114.437	120.039
ENSG00000173548	ENST00000308527; ENST00000569152	SNX33	protein_coding	protein_coding	sorting nexin 33 [Source:HGNC Symbol;Acc:HGNC:28468]	0.5756	5134	GO:0006886; GO:0015031; GO:0051301; GO:0007049; GO:0006897; GO:0000281; GO:0051641; GO:0000278; GO:0016197; GO:0097320; GO:2000009; GO:2000010; GO:0007032; GO:0045806; GO:0044351; GO:0036089; GO:0051044; GO:0017038	GO:0005515; GO:0035091; GO:0042802	GO:0005737; GO:0016020; GO:0030659; GO:0031410; GO:0005829; GO:0005886; GO:0019898	257364	TRUE	-0.405302	4.52915e-06	0.000310227	chr15	75647912	75662301	14390	+	2108.2	2213.3	2034.16	2229.55	2170.34	2183.23	1653.11	1554.18	1657.99	2287.7	2054.28	2101.38	11.0418	11.618	10.6386	11.676	11.5132	11.4159	8.74019	8.33183	8.79864	12.0572	10.7168	11.01
ENSG00000136425	ENST00000258930; ENST00000539011; ENST00000557846; ENST00000643268; ENST00000557818; ENST00000557917; ENST00000561190; ENST00000560618; ENST00000559645; ENST00000559054	CIB2	protein_coding	protein_coding	calcium and integrin binding family member 2 [Source:HGNC Symbol;Acc:HGNC:24579]	0.58	799	GO:0045494; GO:0007204; GO:0055074; GO:0071318	GO:0005509; GO:0046872; GO:0042803; GO:0000287; GO:0005515; GO:0005178; GO:0044877	GO:0005737; GO:0016020; GO:0005886; GO:0005929; GO:0042995; GO:0042383; GO:0001917; GO:0001750; GO:0072562; GO:0032420; GO:0071944; GO:0005927; GO:0031594; GO:0032437	10518	TRUE	-0.521848	4.60647e-06	0.000314145	chr15	78104606	78131535	26930	-	1488.08	1410.85	1649.91	1534.12	1313.03	1567.97	782.666	814.399	826.83	1290.05	1098.53	1108.75	50.0737	47.5804	55.4386	51.6166	44.7503	52.6752	26.5858	28.05	28.1907	43.6826	36.8192	37.3228	4
ENSG00000159556	ENST00000290759; ENST00000558656; ENST00000558437	ISL2	protein_coding	protein_coding	ISL LIM homeobox 2 [Source:HGNC Symbol;Acc:HGNC:18524]	0.6142	1357	GO:0006355; GO:0006357; GO:0007409; GO:0048666; GO:0048935; GO:0048665; GO:0021520; GO:0021524; GO:0030182; GO:0031290; GO:0045665; GO:0048663	GO:0003677; GO:0000981; GO:0046872; GO:0043565; GO:0005515; GO:1990837; GO:0000987	GO:0005634; GO:0000785	64843	TRUE	-0.490713	4.66752e-06	0.000315653	chr15	76336773	76342475	5703	+	455.909	432.615	504.442	458.039	429.737	496.899	475.451	493.662	490.39	660.508	717.082	684.791	9.03408	8.59151	9.98124	9.07517	8.62476	9.83008	9.51043	10.0126	9.84582	13.1704	14.1531	13.5743
ENSG00000166140	ENST00000570108; ENST00000564258; ENST00000355341; ENST00000336455; ENST00000299173; ENST00000568062; ENST00000563530; ENST00000566407; ENST00000567756; ENST00000561617; ENST00000569057; ENST00000561768; ENST00000560078; ENST00000566767; ENST00000570162; ENST00000563497	ZFYVE19	protein_coding	protein_coding	zinc finger FYVE-type containing 19 [Source:HGNC Symbol;Acc:HGNC:20758]	0.5886	1261	GO:0051301; GO:0007049; GO:0032466; GO:0009838; GO:0044878	GO:0046872; GO:0005515; GO:0008289; GO:0032266	GO:0005737; GO:0005856; GO:0030496; GO:0005815; GO:0032154; GO:0005813; GO:0090543	84936	TRUE	-0.406644	4.669e-06	0.000315653	chr15	40807086	40815084	7999	+	1001.57	961.114	1163.68	1016.47	1053.23	1148.35	825.335	808.659	798.289	1108.87	1075.09	1046.08	21.3576	20.5403	24.7783	21.6726	22.7475	24.447	17.766	17.6501	17.2479	23.7941	22.8346	22.3147
ENSG00000124635	ENST00000607124; ENST00000606923; ENST00000339812	H2BC11	protein_coding	protein_coding	H2B clustered histone 11 [Source:HGNC Symbol;Acc:HGNC:4761]	0.504	612	GO:0006334; GO:0050830; GO:0042742; GO:0050829; GO:0002227; GO:0019731; GO:0061844; GO:0031640; GO:0061644; GO:0010804	GO:0003677; GO:0030527; GO:0046982; GO:0005515; GO:0001530	GO:0000786; GO:0005634; GO:0005654; GO:0005829; GO:0005886; GO:0005694; GO:0005615; GO:0043505	8970	TRUE	0.888954	4.72061e-06	0.000317766	chr6	27125897	27132795	6899	-	183.708	209.148	191.349	161.046	170.032	190.739	345.006	262.903	286.468	141.046	165.152	158.525	8.06244	9.19928	8.38552	7.06697	7.55799	8.35719	15.2846	11.8098	12.7385	6.22894	7.21939	6.95968	1
ENSG00000231925	ENST00000434618; ENST00000489157; ENST00000699647; ENST00000699648; ENST00000699649; ENST00000699650; ENST00000699651; ENST00000699652; ENST00000699653; ENST00000699654; ENST00000699655; ENST00000699656; ENST00000699657; ENST00000467025; ENST00000699658; ENST00000475304; ENST00000699659; ENST00000699660; ENST00000699661; ENST00000699662; ENST00000699663; ENST00000699664; ENST00000426633; ENST0000…	TAPBP	protein_coding	protein_coding	TAP binding protein [Source:HGNC Symbol;Acc:HGNC:11566]	0.5765	2701	GO:0006890; GO:0019885; GO:0015833; GO:0010468; GO:0006955; GO:0065003; GO:0050776; GO:0002397; GO:0002398; GO:0002502; GO:0050823; GO:0061635	GO:0005515; GO:0051082; GO:0003823; GO:0042605; GO:0015433; GO:0042288; GO:0046978; GO:0046979; GO:0062061	GO:0016020; GO:0016021; GO:0005783; GO:0005789; GO:0000139; GO:0042824; GO:0030670; GO:0033116; GO:0061779; GO:0071556	6892	TRUE	0.296178	4.76174e-06	0.000319159	chr6	33299694	33314284	14591	-	6021.63	5885.57	5667.3	7221.23	7094.96	6759.03	5033.71	4918.35	5183.03	4138.93	4069.12	4099.31	59.948	58.7235	56.3384	71.8817	71.5401	67.1782	50.5869	50.1176	52.2817	41.4635	40.3496	40.825
ENSG00000074410	ENST00000178638; ENST00000344366; ENST00000422263; ENST00000560666; ENST00000558287; ENST00000560293	CA12	protein_coding	protein_coding	carbonic anhydrase 12 [Source:HGNC Symbol;Acc:HGNC:1371]	0.4998	2180	GO:0006730; GO:0055064	GO:0008270; GO:0004089; GO:0046872; GO:0016829; GO:0016836	GO:0016020; GO:0016021; GO:0005886	771	TRUE	-0.602965	4.79542e-06	0.000320043	chr15	63321378	63381846	60469	-	625.612	601.793	507.197	660.997	622.575	580.119	404.789	455.732	394.388	642.638	600.198	681.373	7.71673	7.4394	6.24702	8.1522	7.77785	7.1438	5.04019	5.75372	4.92898	7.97649	7.37398	8.40753	4
ENSG00000169783	ENST00000355300; ENST00000561030; ENST00000557798; ENST00000561686; ENST00000567726; ENST00000566711; ENST00000559893; ENST00000564472; ENST00000570216; ENST00000562933; ENST00000563316; ENST00000567605; ENST00000568951; ENST00000564066	LINGO1	protein_coding	protein_coding	leucine rich repeat and Ig domain containing 1 [Source:HGNC Symbol;Acc:HGNC:21205]	0.6485	989		GO:0005515; GO:0005154	GO:0016020; GO:0016021; GO:0005886; GO:0005615; GO:0031012	84894	TRUE	-0.459667	4.88452e-06	0.000324602	chr15	77613027	77820900	207874	-	1771.62	1885.7	1746.42	1880.26	1767.66	1922.06	1459.27	1502.51	1507.5	2254.45	1995.68	1910.59	48.1633	51.3784	47.4092	51.1105	48.6723	52.167	40.047	41.8093	41.5248	61.6739	54.0398	51.9599
ENSG00000166963	ENST00000382031; ENST00000300231	MAP1A	protein_coding	protein_coding	microtubule associated protein 1A [Source:HGNC Symbol;Acc:HGNC:6835]	0.5528	10410	GO:0000226; GO:0016358; GO:0048167; GO:0007409; GO:1990535; GO:0070050; GO:0007613; GO:0008306; GO:0031114; GO:1903829; GO:0032435; GO:0050882; GO:0099641; GO:0099642; GO:1902817; GO:2000010	GO:0008017; GO:0005515; GO:0003779; GO:0048156; GO:0005198; GO:0008093; GO:0015631	GO:0005874; GO:0005737; GO:0005856; GO:1904115; GO:0005829; GO:0045202; GO:0043025; GO:0030425; GO:0043005; GO:0005875; GO:0030424; GO:0043194; GO:1901588; GO:0043198; GO:0044307; GO:0150001	4130	TRUE	-0.554861	4.91627e-06	0.000325328	chr15	43510958	43531620	20663	+	982.194	1038.73	839.523	1052.03	1060.81	888.158	625.401	731.883	684.989	952.92	984.521	1082.02	2.53707	2.68907	2.16538	2.71711	2.77531	2.29038	1.63073	1.93503	1.79276	2.47689	2.53302	2.79593	4
ENSG00000185787	ENST00000379535; ENST00000559697; ENST00000331268; ENST00000557961; ENST00000559930; ENST00000426013; ENST00000558746; ENST00000558893; ENST00000558830; ENST00000558522; ENST00000559619; ENST00000559345; ENST00000561171; ENST00000558502; ENST00000559258; ENST00000559690; ENST00000559158; ENST00000560422; ENST00000558539; ENST00000559244; ENST00000559751; ENST00000558923; ENST00000560710	MORF4L1	protein_coding	protein_coding	mortality factor 4 like 1 [Source:HGNC Symbol;Acc:HGNC:16989]	0.4314	988	GO:0006355; GO:0006325; GO:0006281; GO:0006974; GO:0006310; GO:0016573; GO:0043968; GO:0043967; GO:0045893; GO:0000724; GO:0042981; GO:0016575; GO:0051726; GO:1905168; GO:2000779; GO:0008283; GO:0048144	GO:0005515; GO:0047485; GO:0003682	GO:0005634; GO:0016607; GO:0035267; GO:0016580; GO:0005654; GO:0000786; GO:0000123	10933	TRUE	-0.37064	4.97735e-06	0.000327452	chr15	78810487	78898139	87653	+	15323.7	14838.8	16135.9	15236.4	14818.7	15467.8	9802.38	10697	10531.7	13634.8	12852.3	13614.2	416.928	404.63	438.388	414.501	408.362	420.154	269.226	297.9	290.336	373.304	348.302	370.546
ENSG00000166128	ENST00000558990; ENST00000558119; ENST00000559927; ENST00000559006; ENST00000321437	RAB8B	protein_coding	protein_coding	RAB8B, member RAS oncogene family [Source:HGNC Symbol;Acc:HGNC:30273]	0.4185	1511	GO:0015031; GO:0009306; GO:0032456; GO:0006904; GO:0072659; GO:0017157; GO:0019882; GO:0045046; GO:0048210; GO:0031346; GO:0051461; GO:0150115	GO:0003924; GO:0005525; GO:0000166; GO:0005102; GO:0005515; GO:0019003; GO:0030911	GO:0016020; GO:0031410; GO:0005886; GO:0030670; GO:0045335; GO:0005778; GO:0043231; GO:0030140; GO:0070062; GO:0008021; GO:0005768; GO:0055038; GO:0048471; GO:0051286; GO:0098793	51762	TRUE	-0.489262	4.9903e-06	0.000327452	chr15	63189560	63267776	78217	+	1276.95	1273.88	1180.07	1232.95	1342.25	1233.44	810.705	823.728	774.072	1033.19	1164.59	1188.02	22.7246	22.7201	20.9699	21.9387	24.1931	21.914	14.5637	15.0043	13.9575	18.502	20.643	21.1495
ENSG00000013583	ENST00000014930; ENST00000647702; ENST00000540916; ENST00000535636; ENST00000536942	HEBP1	protein_coding	protein_coding	heme binding protein 1 [Source:HGNC Symbol;Acc:HGNC:17176]	0.4857	1038	GO:0007623	GO:0020037	GO:0005737; GO:0110165; GO:0005576; GO:0070062	50865	TRUE	0.378999	5.05043e-06	0.000330011	chr12	12974870	13000265	25396	-	1793.04	1869.72	2196.24	1928.41	1795.8	2125.52	2132.22	2136.81	2236.73	1759.06	1606.77	1628.57	46.4492	48.543	56.8113	49.9499	47.1177	54.9715	55.7582	56.6584	58.7092	45.8549	41.4592	42.2035
ENSG00000152795	ENST00000614627; ENST00000621267; ENST00000295470; ENST00000507721; ENST00000602300; ENST00000349655; ENST00000502762; ENST00000630114; ENST00000630827; ENST00000514511	HNRNPDL	protein_coding	protein_coding	heterogeneous nuclear ribonucleoprotein D like [Source:HGNC Symbol;Acc:HGNC:5037]	0.443	2383	GO:0010468; GO:0006396	GO:0003723; GO:0003676; GO:0003677; GO:0005515; GO:0008143; GO:0034046; GO:0003690; GO:0003697	GO:0005634; GO:0005737; GO:0005654; GO:1990904; GO:0005829; GO:0005681	9987	TRUE	-0.378938	5.08232e-06	0.000330711	chr4	82422565	82430462	7898	-	8668.4	7848.71	8550.03	8049.16	8078.41	8329.91	9502.94	8619.72	9160	11219.5	12305.5	11904.1	97.8137	88.761	96.3377	90.8152	92.3264	93.8393	108.245	99.5554	104.728	127.394	138.305	134.373
ENSG00000095752	ENST00000264563; ENST00000585513; ENST00000590625; ENST00000587093	IL11	protein_coding	protein_coding	interleukin 11 [Source:HGNC Symbol;Acc:HGNC:5966]	0.6256	1314	GO:0007165; GO:0008284; GO:0045444; GO:0008283; GO:0045944; GO:0043410; GO:0030183; GO:0030219; GO:0033138; GO:0050731; GO:0046888	GO:0005515; GO:0005125; GO:0008083; GO:0005142	GO:0005576; GO:0005615; GO:0005737	3589	TRUE	-0.426609	5.36241e-06	0.000347489	chr19	55364382	55370463	6082	-	349.686	278.09	343.306	529.907	547.865	639.915	1112.61	1077.14	1096.43	1467.35	1569.88	1385.33	7.15596	5.70346	7.01518	10.8427	11.3554	13.0736	22.9838	22.5618	22.734	30.2162	31.9989	28.3595
ENSG00000136381	ENST00000560840; ENST00000559215; ENST00000258886; ENST00000558525; ENST00000560440; ENST00000558570; ENST00000560454; ENST00000559427; ENST00000559676; ENST00000559091	IREB2	protein_coding	protein_coding	iron responsive element binding protein 2 [Source:HGNC Symbol;Acc:HGNC:6115]	0.4472	1803	GO:0006879; GO:0017148; GO:0055072; GO:0006826; GO:0006099; GO:0006101; GO:0006417; GO:0006782; GO:0009791; GO:0010468; GO:0030316; GO:0034101; GO:0050892; GO:0051649	GO:0030371; GO:0030350; GO:0003723; GO:0046872; GO:0051536; GO:0051539; GO:0005515; GO:0003994	GO:0005737; GO:0005829; GO:0005739	3658	TRUE	-0.326706	5.38767e-06	0.000347683	chr15	78437431	78501453	64023	+	8098.5	8156.86	7410.44	8156.07	8542.84	7879.79	7123.87	7599.29	7167.39	9238.39	8906.41	9295.24	120.78	121.92	110.357	121.623	129.042	117.324	107.249	116.004	108.307	138.644	132.303	138.677
ENSG00000090339	ENST00000423829; ENST00000588645; ENST00000264832; ENST00000585443; ENST00000592686	ICAM1	protein_coding	protein_coding	intercellular adhesion molecule 1 [Source:HGNC Symbol;Acc:HGNC:5344]	0.5809	1195	GO:0007155; GO:0098609; GO:0046718; GO:0002457; GO:0007159; GO:0033627; GO:0071333; GO:0072683; GO:1900027; GO:1990830; GO:1904646; GO:0061028; GO:0070374; GO:1902042; GO:2000352; GO:0007157; GO:0001910; GO:0002291; GO:0002693; GO:0022614; GO:0044406; GO:0046813; GO:0050900	GO:0005515; GO:0005178; GO:0038023; GO:0004888; GO:0001618	GO:0016020; GO:0016021; GO:0110165; GO:0005615; GO:0005886; GO:0005925; GO:0009986; GO:0005887; GO:0001772; GO:0009897; GO:0045121; GO:0070062; GO:0062023	3383	TRUE	0.415658	5.43233e-06	0.000349122	chr19	10271093	10286615	15523	+	434.313	420.721	425.225	704.335	681.424	770.924	1252.02	1203.57	1179.23	887.557	876.033	946.707	9.77282	9.48798	9.55441	15.8469	15.5301	17.3186	28.4392	27.7203	26.8856	20.0969	19.6343	21.3102
ENSG00000156958	ENST00000559883; ENST00000559963; ENST00000327171; ENST00000560654; ENST00000558775; ENST00000561074; ENST00000559040; ENST00000396509; ENST00000558956; ENST00000559208; ENST00000560031; ENST00000559095; ENST00000558145; ENST00000560119; ENST00000544523; ENST00000560138; ENST00000559423; ENST00000559454; ENST00000561014; ENST00000558399; ENST00000559580; ENST00000560528	GALK2	protein_coding	protein_coding	galactokinase 2 [Source:HGNC Symbol;Acc:HGNC:4119]	0.4584	1340	GO:0016310; GO:0044238; GO:0071704; GO:0006012; GO:0046835; GO:0005975	GO:0005524; GO:0000166; GO:0016301; GO:0016740; GO:0016773; GO:0004335; GO:0033858	GO:0005737; GO:0005829	2585	TRUE	-0.550196	5.68317e-06	0.000361812	chr15	49155656	49367869	212214	+	514.448	489.623	516.711	474.771	424.698	465.044	318.544	316.641	304.689	476.519	443.404	466.372	10.3234	9.84701	10.3537	9.52602	8.63177	9.31661	6.45266	6.50366	6.19502	9.62227	8.86254	9.36198	4
ENSG00000143333	ENST00000367558	RGS16	protein_coding	protein_coding	regulator of G protein signaling 16 [Source:HGNC Symbol;Acc:HGNC:9997]	0.5316	2408	GO:0007186; GO:0009968; GO:0043547; GO:0007601; GO:0008277	GO:0005096; GO:0005515; GO:0003924; GO:0005516	GO:0016020; GO:0005886; GO:0031224; GO:0005737	6004	TRUE	0.339956	5.70924e-06	0.000361812	chr1	182598623	182604389	5767	-	1161.7	1156.3	1188.26	1243.4	1125.76	1168.89	2479.66	2295.39	2395.73	1928.77	1850.77	1869.12	12.9725	12.9409	13.2498	13.8831	12.7325	13.0312	27.9518	26.2358	27.1064	21.6734	20.5854	20.8795
ENSG00000103707	ENST00000220058; ENST00000558460; ENST00000560717; ENST00000543678; ENST00000558614; ENST00000561025; ENST00000559633	MTFMT	protein_coding	protein_coding	mitochondrial methionyl-tRNA formyltransferase [Source:HGNC Symbol;Acc:HGNC:29666]	0.4646	1153	GO:0009058; GO:0006412; GO:0006413; GO:0006725; GO:0046483; GO:1901360; GO:0071951	GO:0016740; GO:0003824; GO:0004479	GO:0005739	123263	TRUE	-0.59153	5.71283e-06	0.000361812	chr15	65001512	65029639	28128	-	607.385	580.798	595.505	576.022	543.212	607.026	443.718	402.606	376.708	637.013	642.193	571.466	14.1651	13.5751	13.8678	13.432	12.8311	14.1334	10.4461	9.61052	8.90155	14.9493	14.9176	13.3322	4
ENSG00000128886	ENST00000467869; ENST00000319359; ENST00000497465; ENST00000497530; ENST00000486851; ENST00000476335; ENST00000433927; ENST00000497700	ELL3	protein_coding	protein_coding	elongation factor for RNA polymerase II 3 [Source:HGNC Symbol;Acc:HGNC:23113]	0.547	944	GO:0006368; GO:0007283; GO:0006366; GO:0045944; GO:0048863; GO:0032968; GO:0010717; GO:0032786; GO:0042795; GO:0006354; GO:0042771; GO:0050769; GO:0061351; GO:0072089; GO:0072331; GO:1901797; GO:1902166; GO:2000179; GO:2000648	GO:0005515; GO:0000987	GO:0008023; GO:0005634; GO:0016607; GO:0005654; GO:0005730; GO:0005829; GO:0005694; GO:0030054	80237	TRUE	-0.755997	5.72245e-06	0.000361812	chr15	43772605	43777315	4711	-	239.684	235.142	259.506	288.628	256.543	274.86	142.635	144.224	145.301	227.05	264.243	257.143	6.82446	6.70999	7.3781	8.21701	7.39825	7.81311	4.09964	4.20318	4.19181	6.50529	7.49397	7.32417	4
ENSG00000137817	ENST00000569173; ENST00000569795; ENST00000260376; ENST00000616176; ENST00000413097; ENST00000287196; ENST00000569972; ENST00000564610; ENST00000567974; ENST00000544520; ENST00000565443; ENST00000566991; ENST00000567440; ENST00000567263; ENST00000566831; ENST00000419739; ENST00000567042; ENST00000569890; ENST00000568213; ENST00000565999; ENST00000568360; ENST00000566844; ENST00000567633	PARP6	protein_coding	protein_coding	poly(ADP-ribose) polymerase family member 6 [Source:HGNC Symbol;Acc:HGNC:26921]	0.5083	1545	GO:0050775; GO:0006471; GO:0070213; GO:0140289	GO:0003950; GO:0016740; GO:0016757; GO:0016779		56965	TRUE	-0.405729	5.86341e-06	0.000369229	chr15	72241181	72272999	31819	-	2491.74	2458.47	2421.21	2584.71	2728.29	2844.4	3034.55	2652.81	2854.93	3664.53	3994.83	3636.17	43.367	42.883	42.0781	44.9795	48.0935	49.4232	53.314	47.2579	50.3451	64.1789	69.2522	63.3076
ENSG00000154237	ENST00000534045; ENST00000527698; ENST00000532029; ENST00000388948; ENST00000525284; ENST00000531270; ENST00000525617; ENST00000538064; ENST00000526457; ENST00000525395; ENST00000532145	LRRK1	protein_coding	protein_coding	leucine rich repeat kinase 1 [Source:HGNC Symbol;Acc:HGNC:18608]	0.5859	4267	GO:0006468; GO:0016310; GO:0007165; GO:0009966; GO:0090263; GO:0018108; GO:0035556; GO:0036035; GO:0045453; GO:0050731; GO:0050732; GO:1902533	GO:0005515; GO:0046872; GO:0000166; GO:0004672; GO:0004674; GO:0005524; GO:0016301; GO:0016740; GO:0005525; GO:0106310; GO:0042802; GO:0004722	GO:0005737; GO:0005829; GO:0005739; GO:0043231	79705	TRUE	-0.464568	6.3598e-06	0.00039888	chr15	100919327	101078257	158931	+	1103.83	1071.88	857.228	1017.27	1261.35	1022.84	1417	1688.93	1611.17	2132.97	2241.2	2160.68	6.95606	6.76973	5.39419	6.4098	8.05076	6.43508	9.01408	10.8939	10.2875	13.5258	14.0676	13.621
ENSG00000103642	ENST00000413507; ENST00000261893; ENST00000557972; ENST00000559782	LACTB	protein_coding	protein_coding	lactamase beta [Source:HGNC Symbol;Acc:HGNC:16468]	0.4035	1450	GO:0006629; GO:0006508; GO:0019216	GO:0008233; GO:0016787; GO:0042802	GO:0005829; GO:0005739	114294	TRUE	-0.629889	6.44575e-06	0.000402653	chr15	63121833	63142061	20229	+	570.21	558.103	543.799	493.651	448.678	534.928	238.872	239.46	261.28	378.326	368.167	411.954	10.5743	10.3728	10.0699	9.15343	8.42735	9.90367	4.47169	4.54528	4.90941	7.05993	6.8005	7.64225	4
ENSG00000185880	ENST00000559390; ENST00000560141; ENST00000560554; ENST00000559315; ENST00000561237; ENST00000329464; ENST00000558329; ENST00000560442; ENST00000561043; ENST00000338264; ENST00000558173; ENST00000561170	TRIM69	protein_coding	protein_coding	tripartite motif containing 69 [Source:HGNC Symbol;Acc:HGNC:17857]	0.4876	1665	GO:0016567; GO:0006915	GO:0005515; GO:0046872; GO:0016740; GO:0004842; GO:0061630; GO:0042802	GO:0005634; GO:0005737; GO:0016607; GO:0005829	140691	TRUE	-0.718985	6.51061e-06	0.000405084	chr15	44728988	44767829	38842	+	615.05	548.253	594.85	617.168	561.909	575.821	650.34	693.079	739.995	1365.99	1074.46	1020.41	9.93302	8.8739	9.59281	9.966	9.19128	9.28415	10.6023	11.4568	12.1089	22.1991	17.2838	16.4855	4
ENSG00000062524	ENST00000263800; ENST00000355166; ENST00000563518; ENST00000561619; ENST00000453182; ENST00000569283	LTK	protein_coding	protein_coding	leukocyte receptor tyrosine kinase [Source:HGNC Symbol;Acc:HGNC:6721]	0.6239	2378	GO:0006468; GO:0007169; GO:0016310; GO:0043066; GO:0061098; GO:0042127; GO:0007165; GO:0014065; GO:0033674; GO:0008283; GO:0038083; GO:0045664; GO:0010976; GO:0071300; GO:0010666; GO:0018108	GO:0005524; GO:0004672; GO:0004714; GO:0000166; GO:0016301; GO:0016740; GO:0004713; GO:0005515; GO:0030298	GO:0016020; GO:0016021; GO:0005886; GO:0005887; GO:0043235	4058	TRUE	-0.793003	6.78134e-06	0.000420255	chr15	41503637	41513887	10251	-	244.783	212.312	257.685	259.346	254.378	296.379	227.973	189.428	235.249	362.361	429.396	353.916	2.76793	2.40609	2.90958	2.93225	2.91334	3.34583	2.60223	2.19245	2.69529	4.12318	4.83626	4.0034	4
ENSG00000041357	ENST00000560217; ENST00000559082; ENST00000560033; ENST00000559948; ENST00000413382; ENST00000559146; ENST00000558639; ENST00000559934; ENST00000044462; ENST00000558635; ENST00000560099; ENST00000557929; ENST00000558281; ENST00000559365; ENST00000558341; ENST00000559437; ENST00000560842; ENST00000560737; ENST00000559906; ENST00000559154; ENST00000558094	PSMA4	protein_coding	protein_coding	proteasome 20S subunit alpha 4 [Source:HGNC Symbol;Acc:HGNC:9533]	0.4051	1101	GO:0051603; GO:0006511; GO:0010498; GO:0043161	GO:0005515	GO:0005839; GO:0005634; GO:0000502; GO:0019773; GO:0005737; GO:0043231; GO:0005654; GO:0005829; GO:0000932; GO:0070062	5685	TRUE	-0.353874	6.82515e-06	0.000421133	chr15	78540405	78552417	12013	+	7787.17	7638.69	9017.49	8110.85	7831.85	8225.66	6379.25	6667.31	6626.8	8281.77	7961.2	8883.28	190.186	186.973	219.913	198.067	193.732	200.564	157.274	166.671	163.986	203.534	193.667	217.033
ENSG00000134146	ENST00000560386; ENST00000558973; ENST00000256538; ENST00000558266; ENST00000561411; ENST00000559784; ENST00000559585; ENST00000440392; ENST00000560526	DPH6	protein_coding	protein_coding	diphthamine biosynthesis 6 [Source:HGNC Symbol;Acc:HGNC:30543]	0.3909	1368	GO:0017183	GO:0000166; GO:0005524; GO:0016874; GO:0017178	GO:0005654; GO:0005730; GO:0005829	89978	TRUE	-0.675307	6.8653e-06	0.000421133	chr15	35217345	35546193	328849	-	297.867	272.814	305.034	307.476	285.769	287.613	234.077	231.08	244.778	404.793	339.921	404.686	5.85493	5.37438	5.98709	6.04307	5.68923	5.64405	4.64458	4.64913	4.87503	8.00662	6.65511	7.95742	4
ENSG00000103647	ENST00000261861; ENST00000540068; ENST00000543950	CORO2B	protein_coding	protein_coding	coronin 2B [Source:HGNC Symbol;Acc:HGNC:2256]	0.5637	2904	GO:0030036; GO:0032956; GO:0010812; GO:0080135; GO:1904950; GO:1904951; GO:0003093; GO:0048041; GO:0051497	GO:0005515; GO:0003779; GO:0051015; GO:0017166; GO:1990147	GO:0005737; GO:0016020; GO:0005856; GO:0015629; GO:0005925	10391	TRUE	-0.431002	6.87641e-06	0.000421133	chr15	68578993	68727806	148814	+	320.258	269.386	279.538	304.314	369.119	360.936	907.014	922.029	991.158	1323.31	1280.73	1210.14	2.96544	2.49992	2.58462	2.81746	3.46174	3.33659	8.47797	8.73864	9.29901	12.3301	11.812	11.2093
ENSG00000197872	ENST00000381323; ENST00000406434; ENST00000469507; ENST00000445605; ENST00000451689	CYRIA	protein_coding	protein_coding	CYFIP related Rac1 interactor A [Source:HGNC Symbol;Acc:HGNC:25373]	0.4616	1547	GO:0030833; GO:0008150	GO:0031267; GO:0003674	GO:0016020; GO:0005575	81553	TRUE	0.449994	6.91867e-06	0.000422066	chr2	16549459	16666331	116873	-	968.934	892.626	880.499	926.536	942.823	895.983	1063.06	1075.58	1185.76	833.662	809.78	783.408	16.8418	15.5499	15.2824	16.1029	16.5983	15.5481	18.6527	19.1359	20.8831	14.5815	14.0197	13.6219
ENSG00000213023	ENST00000595557; ENST00000338916; ENST00000593901; ENST00000600079; ENST00000595117; ENST00000598997	SYT3	protein_coding	protein_coding	synaptotagmin 3 [Source:HGNC Symbol;Acc:HGNC:11511]	0.6134	1684	GO:0017156; GO:0030154; GO:0016192; GO:0014059; GO:0017158; GO:0071277; GO:1903861	GO:0046872; GO:0005515; GO:0005509; GO:0005544; GO:0000149; GO:0019905; GO:0001786; GO:0030276	GO:0016020; GO:0016021; GO:0031410; GO:0005886; GO:0030658; GO:0070382; GO:0005768	84258	TRUE	0.534197	7.14228e-06	0.000432957	chr19	50621307	50639881	18575	-	540.563	493.113	514.459	445.49	432.984	442.122	587.609	537.432	582.933	399.056	402.758	366.819	8.63156	7.89136	8.20278	7.11259	7.00251	7.04805	9.47155	8.78369	9.4312	6.41201	6.40569	5.85936	1
ENSG00000165724	ENST00000298585; ENST00000471957	ZMYND19	protein_coding	protein_coding	zinc finger MYND-type containing 19 [Source:HGNC Symbol;Acc:HGNC:21146]	0.5891	1327		GO:0046872; GO:0005515	GO:0005737; GO:0016020; GO:0005886; GO:0045202	116225	TRUE	-0.309385	7.15264e-06	0.000432957	chr9	137582081	137590512	8432	-	1728.78	1488.47	1932.18	1620.91	1505.71	1807.61	2096.86	2124.61	2198.53	2690.19	2615.8	2651.61	35.0311	30.2285	39.0957	32.8413	30.9025	36.5682	42.8917	44.0662	45.139	54.8548	52.7955	53.75
ENSG00000274180	ENST00000611551	NATD1	protein_coding	protein_coding	N-acetyltransferase domain containing 1 [Source:HGNC Symbol;Acc:HGNC:30770]	0.6003	4931		GO:0005515		256302	TRUE	0.399872	7.20102e-06	0.000434202	chr17	21238870	21253410	14541	-	1821.81	1821.95	1669.03	1791.48	1529.84	1823.61	2371.27	2170.3	2271.19	1841.96	1637.69	1669.26	9.93467	9.95748	9.08829	9.76806	8.44959	9.92808	13.0533	12.1138	12.549	10.1076	8.89531	9.10603
ENSG00000167460	ENST00000589897; ENST00000646974; ENST00000586499; ENST00000647464; ENST00000668959; ENST00000590180; ENST00000655004; ENST00000642789; ENST00000653979; ENST00000645471; ENST00000659595; ENST00000647037; ENST00000646575; ENST00000587201; ENST00000643579; ENST00000586193; ENST00000643494; ENST00000670382; ENST00000300933; ENST00000586833; ENST00000642221; ENST00000658224; ENST00000344824; ENST0000…	TPM4	protein_coding	protein_coding	tropomyosin 4 [Source:HGNC Symbol;Acc:HGNC:12013]	0.4752	2345	GO:0007015; GO:0001649; GO:0006936	GO:0003779; GO:0046872; GO:0042802; GO:0005509; GO:0042803; GO:0005515; GO:0051015; GO:0046982; GO:0008307	GO:0005856; GO:0005737; GO:0016020; GO:0005925; GO:0005829; GO:0070062; GO:0005884; GO:0001725; GO:0005862; GO:0002102; GO:0030863	7171	TRUE	-0.3282	7.46672e-06	0.000448491	chr19	16067021	16103002	35982	+	17090.2	16466.3	16885.7	17207	16612.4	17185.4	14587.7	15205.6	15226.1	19362.1	18832.1	18281.6	195.97	189.235	193.343	197.285	192.936	196.736	168.856	178.467	176.904	223.415	215.09	209.707
ENSG00000186073	ENST00000566621; ENST00000570265; ENST00000567573; ENST00000564586; ENST00000569302; ENST00000642817; ENST00000643837; ENST00000646533; ENST00000643822; ENST00000646657; ENST00000437989; ENST00000566807; ENST00000643612; ENST00000567389; ENST00000562877; ENST00000338183; ENST00000647059; ENST00000565792; ENST00000562489; ENST00000566932; ENST00000566677; ENST00000563167	CDIN1	protein_coding	protein_coding	CDAN1 interacting nuclease 1 [Source:HGNC Symbol;Acc:HGNC:26929]	0.4471	1705	GO:0030218	GO:0005515	GO:0005634; GO:0005737	84529	TRUE	-0.530833	7.50623e-06	0.000448863	chr15	36579626	36810248	230623	+	686.531	658.936	581.839	659.928	671.246	684.07	441.442	514.646	493.92	712.434	676.746	725.436	10.8273	10.4152	9.16287	10.4065	10.7221	10.7707	7.02787	8.30769	7.89264	11.3063	10.6308	11.445	4
ENSG00000012983	ENST00000554990; ENST00000682126; ENST00000013125; ENST00000557390; ENST00000557124; ENST00000557210; ENST00000554091; ENST00000557578; ENST00000555216; ENST00000554066	MAP4K5	protein_coding	protein_coding	mitogen-activated protein kinase kinase kinase kinase 5 [Source:HGNC Symbol;Acc:HGNC:6867]	0.386	2052	GO:0006468; GO:0016310; GO:0000165; GO:0035556	GO:0005524; GO:0004672; GO:0000166; GO:0004674; GO:0016301; GO:0016740; GO:0008349; GO:0106310; GO:0005515	GO:0005737	11183	TRUE	-0.330696	7.5304e-06	0.000448863	chr14	50418501	50561126	142626	-	2946.54	2766.8	2575.21	2746.64	2932.03	2759.81	2241.28	2339.29	2354.33	3009.52	2937.96	2782.05	38.6117	36.3369	33.6967	35.9879	38.9148	36.1052	29.6478	31.3764	31.2594	39.6846	38.347	36.4694
ENSG00000182774	ENST00000647841; ENST00000561157; ENST00000558397; ENST00000561068; ENST00000560612; ENST00000560639; ENST00000559776; ENST00000560229; ENST00000559273	RPS17	protein_coding	protein_coding	ribosomal protein S17 [Source:HGNC Symbol;Acc:HGNC:10397]	0.5124	914	GO:0006412; GO:0006413; GO:0006364; GO:0002181; GO:0034101; GO:0042274	GO:0003735; GO:0003723	GO:0005840; GO:0016020; GO:1990904; GO:0005925; GO:0022627; GO:0005654; GO:0005829; GO:0005737; GO:0022626; GO:0045202	6218	TRUE	-0.364577	7.76995e-06	0.000461381	chr15	82536750	82540459	3710	-	36953.1	35415.2	42041.7	37115.8	35596	38259.2	27138.5	27157.9	27573.2	36835.7	34152.5	34315.2	1087.03	1044.1	1234.92	1091.68	1060.55	1123.6	805.874	817.707	821.834	1090.38	1000.67	1009.79
ENSG00000128973	ENST00000249806; ENST00000638076; ENST00000636964; ENST00000565471; ENST00000637329; ENST00000567060; ENST00000566347; ENST00000538696; ENST00000635747; ENST00000637494; ENST00000638144; ENST00000636212; ENST00000636674; ENST00000637823; ENST00000637450; ENST00000637667; ENST00000564752; ENST00000563917; ENST00000636314; ENST00000637223; ENST00000564846; ENST00000636020; ENST00000635754; ENST0000…	CLN6	protein_coding	protein_coding	CLN6 transmembrane ER protein [Source:HGNC Symbol;Acc:HGNC:2077]	0.5893	1173	GO:0008203; GO:0007040; GO:0007601; GO:0031987; GO:0044265; GO:0030203; GO:0030163; GO:0045862; GO:0007042; GO:0001573	GO:0042803; GO:0005515; GO:0035727; GO:0120146	GO:0016020; GO:0016021; GO:0005769; GO:0043231; GO:0005783; GO:0005789; GO:0005730; GO:0045121; GO:0005788	54982	TRUE	-0.601059	7.84008e-06	0.000463782	chr15	68206992	68257211	50220	-	866.598	1015.99	945.251	1056.27	974.441	946.86	584.322	677.481	613.78	845.632	984.27	1032.78	19.8657	23.3421	21.6373	24.2107	22.6246	21.6699	13.5216	15.8963	14.2562	19.5068	22.474	23.6838	4
ENSG00000122257	ENST00000564314; ENST00000567686; ENST00000568015; ENST00000319715; ENST00000568316; ENST00000452655; ENST00000381039; ENST00000646282; ENST00000348022; ENST00000613729; ENST00000564726; ENST00000562430; ENST00000562683; ENST00000570185	RBBP6	protein_coding	protein_coding	RB binding protein 6, ubiquitin ligase [Source:HGNC Symbol;Acc:HGNC:9889]	0.4312	2707	GO:0016567; GO:0006397; GO:0006974; GO:0006260; GO:0006511; GO:0006275; GO:0001701; GO:0035264; GO:0048568; GO:0061053	GO:0008270; GO:0003676; GO:0004842; GO:0046872; GO:0061630; GO:0003723; GO:0016740; GO:0005515; GO:0019901	GO:0005634; GO:0005737; GO:0016607; GO:0032991; GO:0005856; GO:0005694; GO:0005730; GO:0005815; GO:0005813; GO:0005829	5930	TRUE	0.393258	7.88725e-06	0.000464812	chr16	24537693	24572863	35171	+	4088.9	4067.04	3317.12	4104.58	4359.06	3785.43	8494.73	8329.83	8346.14	7001.84	6127.69	6012.88	40.6166	40.4891	32.9023	40.7673	43.856	37.5401	85.1797	84.6923	84.0017	69.9883	60.6279	59.7496
ENSG00000169684	ENST00000299565; ENST00000559554; ENST00000394802; ENST00000559576	CHRNA5	protein_coding	protein_coding	cholinergic receptor nicotinic alpha 5 subunit [Source:HGNC Symbol;Acc:HGNC:1959]	0.3983	1534	GO:0006811; GO:0007165; GO:0034220; GO:0060078; GO:0060079; GO:0007268; GO:0007271; GO:0042391; GO:0050877; GO:0035095; GO:0035094; GO:2000300	GO:0005230; GO:0005216; GO:0005515; GO:0004888; GO:0022848; GO:0005231; GO:0030594; GO:1904315; GO:0015464; GO:0015276	GO:0016021; GO:0110165; GO:0016020; GO:0005886; GO:0045202; GO:0045211; GO:0005887; GO:0043005; GO:0005892; GO:0098691; GO:0070161	1138	TRUE	-0.39665	7.99351e-06	0.000469303	chr15	78565520	78595269	29750	+	1501.46	1457.73	1593.49	1599.06	1507.2	1553.41	886.991	956.407	940.834	1220.16	1200.74	1255.96	26.3193	25.6094	27.8919	28.0266	26.7591	27.1851	15.6953	17.1598	16.7101	21.5226	20.9647	22.0237
ENSG00000099860	ENST00000586759; ENST00000215631; ENST00000592937; ENST00000585359; ENST00000587345; ENST00000587887; ENST00000593043	GADD45B	protein_coding	protein_coding	growth arrest and DNA damage inducible beta [Source:HGNC Symbol;Acc:HGNC:4096]	0.6017	865	GO:0006915; GO:0030154; GO:0051726; GO:0043065; GO:0046330; GO:1900745; GO:0006469; GO:0043410	GO:0005515	GO:0005634; GO:0005737	4616	TRUE	0.452556	8.18264e-06	0.000478608	chr19	2476122	2478259	2138	+	4955.85	5150.3	6518.6	5311.38	4809.38	5701.62	12259.3	11786.9	11500.4	7859.59	9553.27	8517.03	153.952	160.348	202.204	164.976	151.32	176.827	384.436	374.782	361.981	245.688	295.596	264.674
ENSG00000172667	ENST00000652290; ENST00000311417; ENST00000432729; ENST00000414084	ZMAT3	protein_coding	protein_coding	zinc finger matrin-type 3 [Source:HGNC Symbol;Acc:HGNC:29983]	0.4803	3862	GO:0015031; GO:0006915; GO:0006974	GO:0003676; GO:0008270; GO:0046872; GO:0003723; GO:0005515	GO:0005654; GO:0005634; GO:0005886; GO:0005730	64393	TRUE	0.323832	8.38455e-06	0.000487881	chr3	178960121	179072215	112095	-	7830.61	7795.3	6655.19	7697.62	8310.99	7696.73	9737.01	10655.5	10081.2	8089.27	8097.74	8135.87	54.5216	54.3962	46.2702	53.5891	58.6091	53.5011	68.4365	75.9379	71.1195	56.676	56.1584	56.6672
ENSG00000115232	ENST00000476089; ENST00000339307; ENST00000397033; ENST00000465522; ENST00000233573; ENST00000484404; ENST00000478440; ENST00000473002; ENST00000490435; ENST00000476824; ENST00000468948	ITGA4	protein_coding	protein_coding	integrin subunit alpha 4 [Source:HGNC Symbol;Acc:HGNC:6140]	0.4298	1659	GO:0007155; GO:0007229; GO:0007160; GO:0033627; GO:0098609; GO:1904646; GO:0043113; GO:1905564; GO:0034446; GO:0035987; GO:0034113; GO:0007159; GO:0030183; GO:0050901; GO:2000353; GO:0003366; GO:0033631; GO:0050900; GO:0090074; GO:0140039; GO:0002687; GO:0050904; GO:0060385; GO:0071345; GO:0098657; GO:1903039; GO:1903238; GO:1990138; GO:1990771; GO:2000406	GO:0046872; GO:0005515; GO:0005178; GO:0015026; GO:0050839; GO:0019960; GO:0001968; GO:0003823; GO:1990405	GO:0016020; GO:0016021; GO:0005886; GO:0005925; GO:0009986; GO:0008305; GO:0009897; GO:0070062; GO:0034668; GO:0034669; GO:0030426; GO:0043025	3676	TRUE	-0.402957	8.40365e-06	0.000487881	chr2	181457202	181538940	81739	+	1259.49	1221.37	1145.44	1123.11	1194.87	1023.14	730.489	748.063	734.834	964.97	951.631	1016.38	20.4143	19.8403	18.5386	18.2015	19.6155	16.5561	11.952	12.4104	12.0679	15.7387	15.3633	16.4797
ENSG00000169612	ENST00000304191	RAMAC	protein_coding	protein_coding	RNA guanine-7 methyltransferase activating subunit [Source:HGNC Symbol;Acc:HGNC:31022]	0.3834	1565	GO:0106005; GO:0006397; GO:0032259; GO:0050790; GO:0006370; GO:0036031	GO:0003723; GO:0005515; GO:0140677; GO:0008047	GO:0005845; GO:0005634; GO:0031533	83640	TRUE	-0.365343	8.56966e-06	0.000495675	chr15	82986210	82991057	4848	+	1132.51	1192.19	1386.11	1208.89	1183.82	1200.71	1256.26	1276.91	1251.42	1643.18	1550.5	1684.81	19.4587	20.5296	23.7813	20.7685	20.6014	20.5964	21.7892	22.4564	21.7861	28.4102	26.5352	28.9585
ENSG00000167996	ENST00000529191; ENST00000529631; ENST00000530019; ENST00000273550; ENST00000532829; ENST00000620041; ENST00000534180; ENST00000526640; ENST00000532601; ENST00000534719; ENST00000533138; ENST00000529548	FTH1	protein_coding	protein_coding	ferritin heavy chain 1 [Source:HGNC Symbol;Acc:HGNC:3976]	0.548	773	GO:0006879; GO:0006826; GO:0006955; GO:0008285; GO:0048147; GO:0006880	GO:0008199; GO:0046872; GO:0016491; GO:0005515; GO:0005506; GO:0042802; GO:0004322; GO:0008198	GO:0005634; GO:0005737; GO:0005576; GO:0005829; GO:0070062; GO:1904813; GO:1904724; GO:0044754; GO:0008043; GO:0016020; GO:0016021	2495	TRUE	0.368036	8.64063e-06	0.000497073	chr11	61959718	61967634	7917	-	70094.8	71915.8	82658.4	72777.1	64857.7	68140.8	59082.7	59160.5	56282.4	44453.5	44933.2	45672.7	2437.69	2506.57	2870.44	2530.66	2284.51	2365.83	2074.16	2105.89	1983.22	1555.67	1556.46	1588.93
ENSG00000183034	ENST00000580223; ENST00000331427; ENST00000584711	OTOP2	protein_coding	protein_coding	otopetrin 2 [Source:HGNC Symbol;Acc:HGNC:19657]	0.6014	1606	GO:1902600; GO:0006811	GO:0015252; GO:0005515	GO:0016021; GO:0016020; GO:0005886	92736	TRUE	1.09138	8.65748e-06	0.000497073	chr17	74922950	74933912	10963	+	15.2989	10.2732	10.016	2.0915	11.9071	8.80333	87.7757	72.4708	79.5694	34.4014	30.8995	31.3364	0.256154	0.172388	0.167456	0.0350143	0.201922	0.147153	1.48355	1.24198	1.34987	0.579606	0.515312	0.52486	3
ENSG00000115561	ENST00000263856; ENST00000409727; ENST00000409225; ENST00000393773; ENST00000409810; ENST00000494623; ENST00000486404; ENST00000466032; ENST00000485465	CHMP3	protein_coding	protein_coding	charged multivesicular body protein 3 [Source:HGNC Symbol;Acc:HGNC:29865]	0.447	1345	GO:0007034; GO:0015031; GO:0006915; GO:0051301; GO:0007049; GO:0001778; GO:0008333; GO:0039702; GO:0043162; GO:0046761; GO:0060548; GO:0061952; GO:0090148; GO:0097352; GO:1902774; GO:0016236; GO:0036258; GO:0045324; GO:0051258; GO:0010824; GO:0006914; GO:0006997; GO:0007080; GO:0019076; GO:0031468; GO:0032509; GO:0051469; GO:0061763; GO:0071985; GO:1901673; GO:0044790; GO:0032467; GO:0051036; GO:…	GO:0005515; GO:0031210; GO:0140678; GO:1990381; GO:0005546	GO:0005737; GO:0016020; GO:0005765; GO:0031410; GO:0005886; GO:0005768; GO:0005829; GO:0005643; GO:0031902; GO:0000776; GO:0005828; GO:0030496; GO:0032585; GO:1904930; GO:0070062; GO:0005771; GO:0000421; GO:0000815; GO:0005770; GO:0005769	51652	TRUE	-0.390146	8.71524e-06	0.000498557	chr2	86503430	86563479	60050	-	2165.92	2141.01	2085.6	2155.72	1959.26	1929.74	1752.34	1773.63	1774.19	2376.38	2129.99	2440.52	43.3018	42.8987	41.6352	43.0926	39.6729	38.5164	35.3647	36.2942	35.9392	47.8074	42.415	48.809
ENSG00000159322	ENST00000456471; ENST00000569693; ENST00000567941; ENST00000569534; ENST00000311669; ENST00000562621; ENST00000563907; ENST00000569517; ENST00000567733; ENST00000565814; ENST00000569058; ENST00000566509; ENST00000562286; ENST00000562823	ADPGK	protein_coding	protein_coding	ADP dependent glucokinase [Source:HGNC Symbol;Acc:HGNC:25250]	0.5407	1577	GO:0005975; GO:0016310; GO:0006096; GO:0006006; GO:0061620	GO:0016773; GO:0046872; GO:0016301; GO:0016740; GO:0043843	GO:0016020; GO:0005576; GO:0005783; GO:0005789; GO:0016021	83440	TRUE	-0.336911	8.75517e-06	0.000499013	chr15	72751294	72785846	34553	-	2136.14	2230.56	2347.39	2316.86	2262.43	2259.28	2052.63	2065.91	2019.15	2444.76	2619.03	2684.56	36.4235	38.1181	39.9674	39.5003	39.0722	38.4598	35.3308	36.0558	34.8841	41.9476	44.4807	45.7912
ENSG00000130589	ENST00000427522; ENST00000467148; ENST00000478861; ENST00000454223; ENST00000479540; ENST00000370082	HELZ2	protein_coding	protein_coding	helicase with zinc finger 2 [Source:HGNC Symbol;Acc:HGNC:30021]	0.6504	4000	GO:0090501; GO:0045944; GO:0000184	GO:0003723; GO:0004540; GO:0004386; GO:0046872; GO:0000166; GO:0005524; GO:0003677; GO:0016787; GO:0005515; GO:0030374; GO:0003724	GO:0005634; GO:0016020; GO:0005737; GO:0005654	85441	TRUE	0.367136	8.86396e-06	0.000503376	chr20	63558086	63574239	16154	-	4238.47	4171.25	3616.16	3956.06	3781	3476.08	3528.17	3448.28	3402.59	2468.17	2833.9	2723.19	28.4927	28.1031	24.2739	26.591	25.7437	23.3291	23.9422	23.7268	23.1761	16.6962	18.9753	18.3129
ENSG00000128918	ENST00000537372; ENST00000558384; ENST00000560312; ENST00000249750; ENST00000347587; ENST00000430119; ENST00000558231; ENST00000559517; ENST00000560923; ENST00000559266; ENST00000561070; ENST00000558595; ENST00000558239; ENST00000557967; ENST00000558073; ENST00000559297; ENST00000560122; ENST00000560863; ENST00000558504; ENST00000559579; ENST00000559625; ENST00000558524; ENST00000558946; ENST0000…	ALDH1A2	protein_coding	protein_coding	aldehyde dehydrogenase 1 family member A2 [Source:HGNC Symbol;Acc:HGNC:15472]	0.4778	1167	GO:0006629; GO:0042572; GO:0008285; GO:0051289; GO:0042573; GO:0002138; GO:0006776; GO:0021915; GO:0034097; GO:0001568; GO:0001822; GO:0001889; GO:0003007; GO:0007494; GO:0008283; GO:0008284; GO:0009855; GO:0009952; GO:0009954; GO:0010628; GO:0014032; GO:0016331; GO:0021983; GO:0030182; GO:0030324; GO:0030326; GO:0030900; GO:0030902; GO:0031016; GO:0031076; GO:0032355; GO:0033189; GO:0035115; GO:…	GO:0016491; GO:0016620; GO:0004029; GO:0016918; GO:0001758; GO:0004028	GO:0005737; GO:0005829; GO:0048471	8854	TRUE	-0.689107	8.90936e-06	0.000503547	chr15	57953424	58497866	544443	-	1890.96	1861.73	1848.55	2112.41	2056.68	1960.21	202.371	167.185	177.415	293.756	305.148	294.009	43.5708	42.9926	42.5318	48.6676	47.9976	45.0921	4.70709	3.94297	4.14199	6.8111	7.0033	6.77688	5
ENSG00000179151	ENST00000315127; ENST00000647659; ENST00000565602; ENST00000426797; ENST00000568176; ENST00000569606; ENST00000562174; ENST00000566219; ENST00000562974; ENST00000563009; ENST00000569561; ENST00000566243; ENST00000566828; ENST00000570138; ENST00000563292; ENST00000569007; ENST00000567813; ENST00000566119; ENST00000562047	EDC3	protein_coding	protein_coding	enhancer of mRNA decapping 3 [Source:HGNC Symbol;Acc:HGNC:26114]	0.5154	1130	GO:0033962; GO:0031087	GO:0003723; GO:0003729; GO:0005515; GO:0042802	GO:0005737; GO:0016020; GO:0036464; GO:0000932; GO:0005829	80153	TRUE	-0.274944	8.93145e-06	0.000503547	chr15	74630558	74696292	65735	-	3217.91	3496.31	3359.91	3514.78	3328.69	3464.61	2877.09	2957.78	2912.94	3531.95	3532.17	3518.89	76.574	83.3834	79.8367	83.6279	80.2268	82.3085	69.1115	72.0415	70.2332	84.5742	83.7195	83.7658
ENSG00000107736	ENST00000224721; ENST00000398809; ENST00000461841; ENST00000299366; ENST00000644511; ENST00000616684; ENST00000442677; ENST00000646131; ENST00000643732; ENST00000466757; ENST00000470494; ENST00000398792; ENST00000642965; ENST00000647092; ENST00000398788; ENST00000619887; ENST00000475158	CDH23	protein_coding	protein_coding	cadherin related 23 [Source:HGNC Symbol;Acc:HGNC:13733]	0.591	3895	GO:0007156; GO:0007155; GO:0007605; GO:0050896; GO:0007601; GO:0007626; GO:0060122; GO:0045494; GO:0050953; GO:0098742; GO:0016339; GO:0050957; GO:0006816; GO:0051480; GO:0042472; GO:0042491; GO:0048563; GO:0048839; GO:0060088; GO:0098609	GO:0005509; GO:0046872; GO:0005515; GO:0045296	GO:0016020; GO:0005886; GO:0016021; GO:0032420; GO:0016342; GO:0001917; GO:0005813; GO:0032426; GO:0045202; GO:0060091; GO:0098683; GO:0098684	64072	TRUE	0.328783	9.06043e-06	0.000508981	chr10	71396920	71815947	419028	+	1949.09	1945.05	1648.09	1816.47	1763.33	1724.48	2358.97	2365.71	2407.84	1921.9	1948.8	1799.99	13.4558	13.4577	11.3613	12.5387	12.3296	11.8855	16.4395	16.7166	16.8427	13.3513	13.4005	12.4309
ENSG00000104154	ENST00000261867; ENST00000559667	SLC30A4	protein_coding	protein_coding	solute carrier family 30 member 4 [Source:HGNC Symbol;Acc:HGNC:11015]	0.4374	4223	GO:0055085; GO:0006812; GO:0006811; GO:0006829; GO:0071577; GO:0061088; GO:0009636; GO:0010043; GO:0055069	GO:0008324; GO:0005515; GO:0005385	GO:0016021; GO:0005737; GO:0016020; GO:0005765; GO:0005768; GO:0010008; GO:0005764; GO:0031902; GO:0005886; GO:0005770	7782	TRUE	-0.4871	9.25308e-06	0.00051549	chr15	45479606	45522755	43150	-	1143.66	1105.52	984.284	1070.12	1068.26	1022.92	573.499	642.446	663.337	921.241	858.236	873.306	7.28216	7.05496	6.25824	6.81307	6.88939	6.50261	3.68626	4.18708	4.2796	5.90275	5.44314	5.5627
ENSG00000137575	ENST00000522243; ENST00000447182; ENST00000413219; ENST00000424270; ENST00000523483; ENST00000520168; ENST00000519115; ENST00000260130; ENST00000522843; ENST00000630925; ENST00000447267; ENST00000520228; ENST00000523441	SDCBP	protein_coding	protein_coding	syndecan binding protein [Source:HGNC Symbol;Acc:HGNC:10662]	0.4179	1409	GO:0030036; GO:0035556; GO:0000122; GO:0007268; GO:0008284; GO:0006930; GO:0030335; GO:0007346; GO:0032435; GO:0006612; GO:0030511; GO:0010862; GO:0002091; GO:0010718; GO:0030307; GO:0042327; GO:0046330; GO:1903543; GO:1903553; GO:0007265; GO:0099054	GO:0005515; GO:0008289; GO:0042802; GO:0005546; GO:0047485; GO:0046982; GO:0005109; GO:0005137; GO:0008093; GO:0045545; GO:0008022; GO:0019838; GO:0035255; GO:0042043; GO:0044877; GO:0046875; GO:0050839	GO:0005737; GO:0005634; GO:0016020; GO:0005783; GO:0005789; GO:0005654; GO:0005829; GO:0005886; GO:0005576; GO:0005856; GO:0005925; GO:0031965; GO:0005912; GO:0070161; GO:0005615; GO:0045121; GO:0045202; GO:0042470; GO:0070062; GO:0072562; GO:0035578; GO:0005895; GO:1903561; GO:0016021; GO:0005739; GO:0014069	6386	TRUE	0.302892	9.2728e-06	0.00051549	chr8	58552924	58582859	29936	+	7394.5	7497.15	8226.78	7722.88	7502.53	7551.3	7072.03	7078.46	6820.48	5514.55	5545.92	5909.66	141.118	143.395	156.773	147.367	145.018	143.873	136.241	138.269	131.885	105.901	105.421	112.821
ENSG00000215218	ENST00000399816	UBE2QL1	protein_coding	protein_coding	ubiquitin conjugating enzyme E2 Q family like 1 [Source:HGNC Symbol;Acc:HGNC:37269]	0.4711	5895	GO:0016567; GO:0000209	GO:0000166; GO:0005524; GO:0016740; GO:0005515; GO:0061631	GO:0005634; GO:0005654; GO:0005886	134111	TRUE	-0.487468	9.27532e-06	0.00051549	chr5	6448859	6496723	47865	+	408.992	350.43	373.324	354.51	344.223	391.259	440.097	493.662	473.957	667.388	644.627	677.418	1.86559	1.60201	1.70041	1.61688	1.5903	1.78176	2.02647	2.30485	2.19051	3.06335	2.92879	3.0911
ENSG00000171368	ENST00000360578	TPPP	protein_coding	protein_coding	tubulin polymerization promoting protein [Source:HGNC Symbol;Acc:HGNC:24164]	0.5941	5979	GO:0051301; GO:0007049; GO:0001578; GO:0046785; GO:0070507; GO:0031643; GO:0014003; GO:0030953; GO:0031334; GO:0032273; GO:0032288; GO:0048709; GO:0051418; GO:1904428	GO:0046872; GO:0016787; GO:0042803; GO:0003924; GO:0005515; GO:0015631; GO:0000287; GO:0008017	GO:0005634; GO:0005737; GO:0005794; GO:0005829; GO:0005739; GO:0005856; GO:0005874; GO:0005819; GO:0072686; GO:0048471; GO:0097427; GO:0150051	11076	TRUE	0.311625	9.63214e-06	0.000533371	chr5	659862	693352	33491	-	2050.06	1998.54	1882.1	1939.72	1860.59	1843.81	2625.38	2677	2736.5	2192.31	2200.41	2077.41	9.21984	9.00806	8.45214	8.72254	8.47512	8.27858	11.919	12.323	12.4697	9.92146	9.85684	9.34619
ENSG00000104147	ENST00000220514; ENST00000560640	OIP5	protein_coding	protein_coding	Opa interacting protein 5 [Source:HGNC Symbol;Acc:HGNC:20300]	0.5042	843	GO:0051301; GO:0007049; GO:0007154; GO:0007059; GO:0034080	GO:0046872; GO:0005515; GO:0042802	GO:0005634; GO:0016607; GO:0043231; GO:0005694; GO:0043229; GO:0000775; GO:0010369; GO:0005654; GO:0000785; GO:0015030	11339	TRUE	-0.533741	9.66537e-06	0.000533371	chr15	41309273	41332591	23319	-	478.348	517.084	546.327	517.647	464.375	478.314	392.552	358.766	358.927	559.596	502.916	551.151	15.2581	16.5303	17.4012	16.5097	15.0026	15.2319	12.6399	11.7133	11.6003	17.9618	15.9783	17.5866	4
ENSG00000140548	ENST00000268154; ENST00000559419; ENST00000558883; ENST00000559360; ENST00000560908	ZNF710	protein_coding	protein_coding	zinc finger protein 710 [Source:HGNC Symbol;Acc:HGNC:25352]	0.5819	1448	GO:0006357	GO:0046872; GO:0003677; GO:0005515; GO:0000978; GO:0003700	GO:0005634	374655	TRUE	-0.422613	1.00689e-05	0.000553683	chr15	90001324	90082206	80883	+	1485.02	1535.27	1506.04	1624.05	1441.84	1426.14	1245.93	1361.87	1455.6	1851.95	1836.92	1775.11	27.5771	28.5736	27.9268	30.1553	27.119	26.4401	23.356	25.886	27.3882	34.6068	33.977	32.9759
ENSG00000137764	ENST00000178640; ENST00000560591; ENST00000395476; ENST00000560086; ENST00000354498; ENST00000439036; ENST00000558392; ENST00000559262; ENST00000340972; ENST00000557869; ENST00000558274; ENST00000558021	MAP2K5	protein_coding	protein_coding	mitogen-activated protein kinase kinase 5 [Source:HGNC Symbol;Acc:HGNC:6845]	0.4568	1113	GO:0006468; GO:0016310; GO:0018108; GO:0000122; GO:0000165; GO:0007507; GO:0030307; GO:0032088; GO:0032717; GO:0034115; GO:0043154; GO:0043406; GO:0045944; GO:0050679; GO:0051247; GO:0060761; GO:0070375; GO:0071363; GO:0090051; GO:2000342; GO:2001240; GO:0007165; GO:0071499; GO:0006914	GO:0005515; GO:0005524; GO:0004672; GO:0046872; GO:0000166; GO:0004674; GO:0016301; GO:0016740; GO:0004713; GO:0106310; GO:0004708	GO:0005634; GO:0005819; GO:0005829; GO:0000407	5607	TRUE	-0.419437	1.03409e-05	0.000566644	chr15	67542703	67807117	264415	+	1348.35	1345.79	1330.31	1337.52	1369.31	1368.43	1125.23	1243.49	1281.76	1701.72	1599.32	1599.08	32.5756	32.5859	32.093	32.3099	33.5067	33.0062	27.4424	30.7497	31.3763	41.371	38.4861	38.6469
ENSG00000176454	ENST00000314891; ENST00000563748; ENST00000567507; ENST00000563240; ENST00000562404; ENST00000566581; ENST00000623384; ENST00000569804; ENST00000562431	LPCAT4	protein_coding	protein_coding	lysophosphatidylcholine acyltransferase 4 [Source:HGNC Symbol;Acc:HGNC:30059]	0.5536	996	GO:0006629; GO:0006644; GO:0008654; GO:0006650; GO:0006654; GO:0036151; GO:0036148; GO:0036152; GO:0036150	GO:0016746; GO:0016740; GO:0008374; GO:0042171; GO:0047184; GO:0003841; GO:0047144; GO:0047166; GO:0047192; GO:0071617; GO:0106262; GO:0106263	GO:0016020; GO:0016021; GO:0005783; GO:0005789	254531	TRUE	-0.626245	1.04767e-05	0.00057189	chr15	34358633	34367196	8564	-	1044.9	906.367	973.374	987.195	1029.43	1075.97	599.804	471.242	527.583	792.389	902.49	770.511	28.1843	24.5019	26.2169	26.6246	28.1234	28.9746	16.3317	13.0103	14.4188	21.5074	24.2468	20.7906	4
ENSG00000204386	ENST00000495807; ENST00000375631; ENST00000480384; ENST00000491768; ENST00000678869; ENST00000677054; ENST00000677512	NEU1	protein_coding	protein_coding	neuraminidase 1 [Source:HGNC Symbol;Acc:HGNC:7758]	0.5461	2774	GO:0006629; GO:0016042; GO:0005975; GO:0008152; GO:0006689; GO:0009313	GO:0016787; GO:0005515; GO:0016798; GO:0004308; GO:0052794; GO:0052795; GO:0052796; GO:0016997	GO:0016020; GO:0016021; GO:0005765; GO:0031410; GO:0043231; GO:0005886; GO:0030054; GO:0005764; GO:0005737; GO:0005576; GO:0043202; GO:0070062; GO:0035580	4758	TRUE	0.404718	1.05099e-05	0.00057189	chr6	31857659	31862905	5247	-	2673.13	2876.51	3082.8	2545.85	2381.79	2525	5428.04	5465.98	5127.62	3849.85	3796.97	4426.15	25.9119	27.9452	29.8395	24.6751	23.3842	24.4356	53.1143	54.2322	50.3616	37.5526	36.6601	42.92
ENSG00000099901	ENST00000432879; ENST00000435265; ENST00000430524; ENST00000402752; ENST00000488484; ENST00000331821; ENST00000411892; ENST00000467920; ENST00000416427; ENST00000421656; ENST00000423859; ENST00000418705; ENST00000448394; ENST00000486575	RANBP1	protein_coding	protein_coding	RAN binding protein 1 [Source:HGNC Symbol;Acc:HGNC:9847]	0.5358	945	GO:0046907; GO:0006913; GO:0007051; GO:0046604; GO:0007165; GO:0050790	GO:0005096; GO:0005515; GO:0045296; GO:0031267; GO:0005092	GO:0005829; GO:0005737; GO:0005813; GO:0005634; GO:0005643; GO:0005635	5902	TRUE	-0.327476	1.06624e-05	0.000576639	chr22	20115938	20127355	11418	+	4765.13	4507.65	5207.42	4764.45	4511.69	4600.23	3592.71	3685.25	3476.83	4487.09	4268.39	4730.87	135.576	128.535	147.944	135.54	130.013	130.668	103.185	107.321	100.23	128.466	120.962	134.649
ENSG00000174446	ENST00000563480; ENST00000395589; ENST00000562411; ENST00000316634; ENST00000568875; ENST00000565465; ENST00000307979; ENST00000566658	SNAPC5	protein_coding	protein_coding	small nuclear RNA activating complex polypeptide 5 [Source:HGNC Symbol;Acc:HGNC:15484]	0.4868	966	GO:0006366; GO:0006384; GO:0042795; GO:0042796	GO:0005515; GO:0016251; GO:0000995	GO:0005634; GO:0005654; GO:0005730; GO:0016604	10302	TRUE	-0.42261	1.0671e-05	0.000576639	chr15	66490135	66497780	7646	-	1019.93	1021.61	1162.54	1123.33	998.711	1133.67	875.319	966.504	937.205	1317.58	1213.6	1211.04	28.385	28.4949	32.3068	31.2587	28.1512	31.4985	24.5909	27.5317	26.4276	36.8986	33.6414	33.7156
ENSG00000182175	ENST00000329082; ENST00000425933; ENST00000543599; ENST00000542321; ENST00000554387; ENST00000650169; ENST00000557301; ENST00000557420; ENST00000556658; ENST00000555584; ENST00000555598; ENST00000557608; ENST00000556950	RGMA	protein_coding	protein_coding	repulsive guidance molecule BMP co-receptor a [Source:HGNC Symbol;Acc:HGNC:30308]	0.636	2467	GO:0030509; GO:0010975; GO:0048681; GO:0045944; GO:0001843; GO:0006509; GO:0010977; GO:0030510; GO:0031175; GO:0043547; GO:0051044; GO:1900121	GO:0005515; GO:0015026; GO:1990459; GO:0005102	GO:0110165; GO:0016020; GO:0005886; GO:0031225; GO:0005783; GO:0009986	56963	TRUE	-0.395403	1.15858e-05	0.000623783	chr15	93035271	93089211	53941	-	981.016	1020.18	1041.35	1065.95	1058.53	1083.33	763.066	773.1	757.239	1036.41	1033.32	955.96	10.6928	11.1443	11.3339	11.6172	11.6858	11.7885	8.39591	8.62507	8.36284	11.3675	11.2184	10.4234
ENSG00000003249	ENST00000568662; ENST00000304733; ENST00000392973; ENST00000002501; ENST00000568838; ENST00000623401; ENST00000568330	DBNDD1	protein_coding	protein_coding	dysbindin domain containing 1 [Source:HGNC Symbol;Acc:HGNC:28455]	0.6184	2028	GO:0006469		GO:0005737	79007	TRUE	-0.325477	1.16233e-05	0.000623783	chr16	90004871	90019890	15020	-	1396.29	1463.36	1442.31	1389.81	1254.58	1372.34	1510.57	1463.77	1512.69	1916.71	1894.48	1812.91	18.5137	19.446	19.096	18.4255	16.8482	18.1662	20.2184	19.8655	20.3222	25.5735	25.0199	24.0463
ENSG00000138606	ENST00000560540; ENST00000690270; ENST00000290894; ENST00000560734; ENST00000458022; ENST00000558294; ENST00000561239; ENST00000560471; ENST00000559566; ENST00000558685; ENST00000561091; ENST00000561278	SHF	protein_coding	protein_coding	Src homology 2 domain containing F [Source:HGNC Symbol;Acc:HGNC:25116]	0.5977	1334	GO:0006915	GO:0001784		90525	TRUE	-0.548861	1.23051e-05	0.000658112	chr15	45167214	45201175	33962	-	389.614	417.777	448.901	358.74	341.049	384.412	318.186	298.503	290.39	473.613	420.942	442.451	7.85351	8.43988	9.0354	7.2303	6.96282	7.73589	6.47441	6.15869	5.93084	9.60661	8.45142	8.92174	4
ENSG00000188549	ENST00000559313; ENST00000382688; ENST00000397536; ENST00000558858; ENST00000558912; ENST00000560922; ENST00000557973	CCDC9B	protein_coding	protein_coding	coiled-coil domain containing 9B [Source:HGNC Symbol;Acc:HGNC:33488]	0.6043	2752		GO:0003723		388115	TRUE	-0.66735	1.24792e-05	0.000665146	chr15	40331452	40340939	9488	-	628.436	663.764	575.357	621.58	620.714	630.112	841.534	640.764	721.767	1046.51	1300.08	1141.39	6.14042	6.49999	5.61361	6.07268	6.14281	6.14664	8.30037	6.40834	7.1456	10.2895	12.6527	11.1564	4
ENSG00000110660	ENST00000525815; ENST00000525071; ENST00000533664; ENST00000375682; ENST00000532513; ENST00000524991	SLC35F2	protein_coding	protein_coding	solute carrier family 35 member F2 [Source:HGNC Symbol;Acc:HGNC:23615]	0.4916	1629	GO:0055085; GO:0008150	GO:0022857; GO:0003674	GO:0016021; GO:0016020; GO:0005575	54733	TRUE	-0.301854	1.27164e-05	0.000673362	chr11	107790991	107928293	137303	-	2334.76	2363.79	2408.39	2476.49	2469.09	2426.79	1789.61	1833.45	1752.09	2245.27	2190.34	2192.62	38.5395	39.1053	39.6971	40.874	41.2801	39.9926	29.8202	30.9774	29.3039	37.2949	36.0126	36.2062
ENSG00000181291	ENST00000321639; ENST00000631683; ENST00000577271	TMEM132E	protein_coding	protein_coding	transmembrane protein 132E [Source:HGNC Symbol;Acc:HGNC:26991]	0.6525	4058	GO:0035677	GO:0003674	GO:0016020; GO:0016021; GO:0044297	124842	TRUE	0.722443	1.27625e-05	0.000673362	chr17	34579487	34639318	59832	+	787.388	836.694	750.29	861.7	704.682	829.469	541.284	419.757	467.903	275.212	315.388	258.986	5.21749	5.55651	4.96444	5.70921	4.7294	5.48727	3.62066	2.84696	3.14148	1.83509	2.0816	1.71674	1
ENSG00000140553	ENST00000480470; ENST00000461266; ENST00000394275; ENST00000672480; ENST00000556319; ENST00000639885; ENST00000495068; ENST00000497152; ENST00000553671; ENST00000557212; ENST00000418476; ENST00000486253; ENST00000556482; ENST00000556704; ENST00000554481; ENST00000487875; ENST00000471780	UNC45A	protein_coding	protein_coding	unc-45 myosin chaperone A [Source:HGNC Symbol;Acc:HGNC:30594]	0.5864	1665	GO:0030154; GO:0007517; GO:0061077	GO:0005515; GO:0045296; GO:0051879	GO:0005634; GO:0005737; GO:0016607; GO:0005794; GO:0005829; GO:0048471	55898	TRUE	-0.262369	1.27627e-05	0.000673362	chr15	90930180	90954093	23914	+	3967.54	4215.54	4791.91	4327.34	3986.83	4413.25	4032.82	3909.91	3975.14	4679.96	4849.27	4751.44	64.0755	68.2318	77.2765	69.8778	65.2135	71.1562	65.746	64.6321	65.0472	76.0554	78.0056	76.7628
ENSG00000164938	ENST00000448464; ENST00000342697	TP53INP1	protein_coding	protein_coding	tumor protein p53 inducible nuclear protein 1 [Source:HGNC Symbol;Acc:HGNC:18022]	0.3934	5618	GO:0006914; GO:0006355; GO:0006915; GO:0010506; GO:0045893; GO:0008285; GO:0098869; GO:0051726; GO:0010508; GO:0000045; GO:0030336; GO:0048102; GO:0009408; GO:0010628; GO:0010629; GO:0034644; GO:0043065; GO:0048147; GO:0071361; GO:0071447; GO:0072703; GO:1904761	GO:0005515; GO:0016209	GO:0005634; GO:0005737; GO:0031410; GO:0005829; GO:0005776; GO:0016605; GO:0005654	94241	TRUE	0.489958	1.2817e-05	0.00067395	chr8	94925972	94949378	23407	-	2304.02	2350.28	2036.89	2342.48	2488.58	2388.63	3992.58	3228.18	3595.33	2451.68	2767.1	2449.76	11.0278	11.2742	9.73507	11.2105	12.0641	11.414	19.2906	15.8151	17.436	11.8082	13.1919	11.7296
ENSG00000060656	ENST00000345512; ENST00000373779; ENST00000428026; ENST00000460170; ENST00000527027; ENST00000415600; ENST00000531385; ENST00000526080; ENST00000493601; ENST00000465525; ENST00000492954	PTPRU	protein_coding	protein_coding	protein tyrosine phosphatase receptor type U [Source:HGNC Symbol;Acc:HGNC:9683]	0.6182	2479	GO:0006470; GO:0016311; GO:0007155; GO:0030154; GO:0008285; GO:0090090; GO:0030336; GO:0034394; GO:2000049; GO:0007185; GO:0031100; GO:0034109; GO:0051384	GO:0005515; GO:0016791; GO:0004725; GO:0016787; GO:0004721; GO:0008013; GO:0005001	GO:0016020; GO:0016021; GO:0005886; GO:0070161; GO:0005887; GO:0005911	10076	TRUE	0.27605	1.31173e-05	0.000687425	chr1	29236516	29326813	90298	+	7562.79	7804.2	7218.81	7698.83	7257.89	7262.75	6735.55	6810.1	6650.97	5763.39	5432.99	5462.66	82.0334	84.8398	78.1883	83.4987	79.7367	78.649	73.7516	75.6089	73.0969	62.9076	58.6983	59.2745
ENSG00000105137	ENST00000342784; ENST00000597977; ENST00000600440; ENST00000600252; ENST00000602203	SYDE1	protein_coding	protein_coding	synapse defective Rho GTPase homolog 1 [Source:HGNC Symbol;Acc:HGNC:25824]	0.6536	2250	GO:0007165; GO:0016477; GO:0090630; GO:0051493; GO:1901165; GO:0031532; GO:0046578	GO:0005096; GO:0030695	GO:0097060	85360	TRUE	-0.34489	1.34935e-05	0.000704297	chr19	15107401	15114985	7585	+	890.399	878.929	849.54	880.523	829.165	873.485	1069.15	1041.86	1028.35	1338.22	1355.31	1295.85	10.6411	10.5273	10.138	10.5218	10.0365	10.4218	12.8983	12.7445	12.4523	16.0933	16.1332	15.4922
ENSG00000178802	ENST00000569931; ENST00000566377; ENST00000569233; ENST00000567132; ENST00000564633; ENST00000568907; ENST00000561470; ENST00000563422; ENST00000564003; ENST00000562800; ENST00000563786; ENST00000535694; ENST00000323744; ENST00000352410; ENST00000567116; ENST00000568303; ENST00000568828; ENST00000562606; ENST00000565576; ENST00000567570; ENST00000568840; ENST00000567177; ENST00000566556; ENST0000…	MPI	protein_coding	protein_coding	mannose phosphate isomerase [Source:HGNC Symbol;Acc:HGNC:7216]	0.5559	1273	GO:0005975; GO:0009298; GO:0061611	GO:0008270; GO:0004476; GO:0016853; GO:0046872; GO:0005515	GO:0005737; GO:0005829; GO:0070062	4351	TRUE	-0.357778	1.35294e-05	0.000704297	chr15	74890005	74902219	12215	+	3439.55	3467.36	3627.12	3538	3410.66	3661.1	2391.63	2153.07	2329.66	3070.95	2960.66	2769.24	72.6538	73.4037	76.5045	74.7241	72.9683	77.2061	50.9964	46.5507	49.8603	65.2749	62.2908	58.5157
ENSG00000213614	ENST00000268097; ENST00000683243; ENST00000684263; ENST00000683853; ENST00000682235; ENST00000682064; ENST00000684667; ENST00000683133; ENST00000684305; ENST00000682461; ENST00000682843; ENST00000683579; ENST00000682721; ENST00000684203; ENST00000683735; ENST00000684602; ENST00000684231; ENST00000683548; ENST00000683463; ENST00000683587; ENST00000684125; ENST00000682653; ENST00000565873; ENST0000…	HEXA	protein_coding	protein_coding	hexosaminidase subunit alpha [Source:HGNC Symbol;Acc:HGNC:4878]	0.5146	2295	GO:0005975; GO:0006629; GO:0008152; GO:1901135; GO:0001501; GO:0006689; GO:0007040; GO:0007605; GO:0007626; GO:0007628; GO:0019915; GO:0019953; GO:0030203; GO:0030209; GO:0030214; GO:0042552; GO:0048667; GO:0050884; GO:0050885; GO:0051651; GO:0060395; GO:0006024	GO:0004553; GO:0016787; GO:0005515; GO:0016798; GO:0004563; GO:0102148; GO:0008375; GO:0046982	GO:0016020; GO:0043231; GO:0005829; GO:0005764; GO:0070062; GO:0042582; GO:0043202; GO:1905379	3073	TRUE	-0.310913	1.36828e-05	0.000709916	chr15	72340924	72376420	35497	-	3003.82	3093.4	3446.16	3270.77	2989.25	3195.15	3221.89	3041.1	2908.73	3711.99	3750.19	3895.63	35.1946	36.3246	40.3187	38.3177	35.4735	37.3747	38.1068	36.4707	34.5311	43.7649	43.7657	45.66
ENSG00000175946	ENST00000684634; ENST00000325995	KLHL38	protein_coding	protein_coding	kelch like family member 38 [Source:HGNC Symbol;Acc:HGNC:34435]	0.5425	2621		GO:0005515		340359	TRUE	1.21571	1.38808e-05	0.000717805	chr8	123644442	123653801	9360	-	31.1488	38.2064	33.7128	32.4183	44.6014	36.1989	68.2698	91.4171	73.0515	34.4014	27.703	23.0616	0.319565	0.392841	0.345367	0.332549	0.463453	0.370764	0.707028	0.959967	0.759368	0.355149	0.283089	0.23668	2
ENSG00000158258	ENST00000458420; ENST00000511524	CLSTN2	protein_coding	protein_coding	calsyntenin 2 [Source:HGNC Symbol;Acc:HGNC:17448]	0.5119	8304	GO:0007156; GO:0007155; GO:0051965; GO:0050806	GO:0005509; GO:0019894; GO:0001540; GO:0042988	GO:0016020; GO:0016021; GO:0005794; GO:0005783; GO:0005789; GO:0005886; GO:0042995; GO:0000139; GO:0030425; GO:0045202; GO:0009986; GO:0045211; GO:0098794; GO:0014069; GO:0098978; GO:0099061	64084	TRUE	0.570939	1.40491e-05	0.00072411	chr3	139935185	140577397	642213	+	1138.31	1094.12	845.106	1166.14	1256.82	1084.82	554.626	638.487	545.82	397.678	405.823	361.2	3.68601	3.55081	2.7326	3.77568	4.12202	3.50703	1.81296	2.11622	1.79082	1.29582	1.30892	1.17004	1
ENSG00000185567	ENST00000555122; ENST00000557457; ENST00000333244; ENST00000555544	AHNAK2	protein_coding	protein_coding	AHNAK nucleoprotein 2 [Source:HGNC Symbol;Acc:HGNC:20125]	0.5633	10450	GO:0043484	GO:0005515	GO:0005634; GO:0005737; GO:0005829; GO:0005886; GO:0042383; GO:0030315	113146	TRUE	0.418506	1.41925e-05	0.000729092	chr14	104937244	104978374	41131	-	821.045	876.644	589.123	798.955	1073.8	722.851	1616.53	1751.5	1512.68	1166.21	1238.11	1237.78	2.11269	2.26076	1.51371	2.0556	2.79854	1.85695	4.19897	4.61306	3.94387	3.01969	3.17327	3.18616
ENSG00000137825	ENST00000425927; ENST00000260386; ENST00000462816; ENST00000491007	ITPKA	protein_coding	protein_coding	inositol-trisphosphate 3-kinase A [Source:HGNC Symbol;Acc:HGNC:6178]	0.6397	1010	GO:0032958; GO:0016310; GO:0046854; GO:0007165; GO:0071277; GO:0051592; GO:0006020; GO:0030036; GO:0048167; GO:0061003; GO:0097062	GO:0016301; GO:0016740; GO:0000166; GO:0005524; GO:0005516; GO:0000828; GO:0004683; GO:0008440; GO:0031267	GO:0005737; GO:0005856; GO:0005634; GO:0005829; GO:0043197	3706	TRUE	-0.697932	1.46172e-05	0.00074845	chr15	41493393	41503551	10159	+	279.461	255.688	305.943	227.974	222.987	267.034	159.702	146.377	174.707	279.798	264.244	252.534	7.44021	6.82239	8.1334	6.06871	6.01288	7.09763	4.29204	3.98884	4.7128	7.49593	7.00725	6.72573	4
ENSG00000140600	ENST00000492099; ENST00000427482; ENST00000563901; ENST00000324537; ENST00000564054; ENST00000467735	SH3GL3	protein_coding	protein_coding	SH3 domain containing GRB2 like 3, endophilin A3 [Source:HGNC Symbol;Acc:HGNC:10832]	0.4462	1290	GO:0006897; GO:0007165; GO:0007417; GO:0016191; GO:0045666; GO:1900186; GO:2000369	GO:0005515; GO:0008289; GO:0042802; GO:0008022	GO:0005737; GO:0016020; GO:0005768; GO:0031901; GO:0098793; GO:0098978; GO:0001669; GO:0005769; GO:0045202; GO:0098845; GO:0099092	6457	TRUE	-0.482382	1.48981e-05	0.000760338	chr15	83447228	83618743	171516	+	701.83	666.441	738.941	633.86	653.194	755.17	455.059	512.87	524.5	718.358	680.716	703.519	14.6294	13.9226	15.3806	13.211	13.7904	15.7153	9.5753	10.9424	11.0776	15.0679	14.1332	14.6699
ENSG00000140474	ENST00000566479; ENST00000561725; ENST00000440863; ENST00000569437; ENST00000570276; ENST00000647587; ENST00000567472; ENST00000568718; ENST00000568273; ENST00000568210; ENST00000566631; ENST00000565881; ENST00000568667; ENST00000564029; ENST00000563301; ENST00000565011; ENST00000562395; ENST00000564767; ENST00000565373; ENST00000565790; ENST00000562161; ENST00000569813; ENST00000568679; ENST0000…	ULK3	protein_coding	protein_coding	unc-51 like kinase 3 [Source:HGNC Symbol;Acc:HGNC:19703]	0.5832	1395	GO:0006468; GO:0006914; GO:0016310; GO:0046777; GO:0045880; GO:0018105; GO:0090398; GO:0045879; GO:0007224; GO:0072537; GO:1905037	GO:0005524; GO:0004672; GO:0000166; GO:0004674; GO:0016301; GO:0016740; GO:0106310; GO:0005515	GO:0005737; GO:0000407; GO:0097542; GO:0005776	25989	TRUE	-0.475781	1.51982e-05	0.000773127	chr15	74836118	74843346	7229	-	1723.68	1795.53	1868.44	1899.09	1718.95	1991.51	1637.26	1336.05	1517.87	1937.95	2165.1	2122.57	33.2253	34.6869	35.9632	36.6018	33.5593	38.3245	31.8579	26.3598	29.645	37.5898	41.5687	40.9288
ENSG00000162783	ENST00000367577	IER5	protein_coding	protein_coding	immediate early response 5 [Source:HGNC Symbol;Acc:HGNC:5393]	0.4977	4201	GO:0045944; GO:0042127; GO:0034605; GO:1900036	GO:0042802; GO:0005515	GO:0005634; GO:0005737; GO:0005654; GO:0005730; GO:0000159	51278	TRUE	0.294696	1.56189e-05	0.00079195	chr1	181088700	181092900	4201	+	6864.14	6627.46	7953.44	7690.46	7102.43	7590.05	10205.9	9491.01	9656.1	7832.2	8225.76	7831.99	43.9358	42.515	50.8341	49.2189	46.0446	48.5021	65.9434	62.1807	62.6238	50.4467	52.4429	50.1487
ENSG00000138613	ENST00000560890; ENST00000559744; ENST00000261879; ENST00000380343; ENST00000380340; ENST00000560353; ENST00000559971; ENST00000558631; ENST00000559823; ENST00000560716	APH1B	protein_coding	protein_coding	aph-1 homolog B, gamma-secretase subunit [Source:HGNC Symbol;Acc:HGNC:24080]	0.4635	1066	GO:0016485; GO:0043085; GO:0007219; GO:0042987; GO:0007220; GO:0034205; GO:0010950	GO:0005515; GO:0030674; GO:0061133	GO:0016021; GO:0016020; GO:0005886; GO:0005783; GO:0010008; GO:0005789; GO:0000139; GO:0030133; GO:0070765	83464	TRUE	-0.642513	1.57413e-05	0.000795571	chr15	63276018	63309126	33109	+	347.797	309.337	281.358	317.908	298.759	274.86	217.001	221	203.248	349.748	302.601	363.133	8.77311	7.82028	7.08689	8.0182	7.63287	6.92186	5.5256	5.70599	5.19468	8.87768	7.60287	9.16323	4
ENSG00000157734	ENST00000557789; ENST00000325881; ENST00000561334; ENST00000558466; ENST00000560607; ENST00000560945; ENST00000560997	SNX22	protein_coding	protein_coding	sorting nexin 22 [Source:HGNC Symbol;Acc:HGNC:16315]	0.5848	2544	GO:0015031	GO:0035091; GO:0008289; GO:0005515; GO:1901981	GO:0016020; GO:0030659; GO:0031410	79856	TRUE	-0.567406	1.58082e-05	0.000796375	chr15	64151715	64157481	5767	+	258.638	300.637	250.581	230.026	242.003	252.722	346.628	313.526	363.91	529.222	529.762	468.808	2.73376	3.18474	2.64475	2.43103	2.59076	2.66682	3.69846	3.39197	3.89733	5.62888	5.57735	4.95699	4
ENSG00000103994	ENST00000263805; ENST00000564754; ENST00000565380; ENST00000565500; ENST00000569648; ENST00000565611; ENST00000568906; ENST00000565660; ENST00000570078; ENST00000567772; ENST00000565948; ENST00000567041	ZNF106	protein_coding	protein_coding	zinc finger protein 106 [Source:HGNC Symbol;Acc:HGNC:12886]	0.4516	3659	GO:0008286	GO:0005515; GO:0003723; GO:0046872; GO:0017124	GO:0005634; GO:0016607; GO:0005730; GO:0005829; GO:0016020	64397	TRUE	-0.45965	1.59047e-05	0.00079866	chr15	42412823	42491141	78319	-	5559.28	5735.64	4386.03	5211.52	5924.52	4868.27	4039.76	4986.45	4209.65	6306.67	5921.46	5999.35	40.8547	42.2442	32.1856	38.2943	44.0976	35.7175	29.9687	37.5081	31.3454	46.638	43.3441	44.1044
ENSG00000114062	ENST00000636667; ENST00000638011; ENST00000637886; ENST00000638155; ENST00000635914; ENST00000438097; ENST00000648336; ENST00000630424; ENST00000649550; ENST00000650110; ENST00000428984; ENST00000566215; ENST00000626176; ENST00000604860; ENST00000675177; ENST00000675593; ENST00000625778; ENST00000631247; ENST00000675000; ENST00000626068; ENST00000626793; ENST00000628733; ENST00000630907; ENST0000…	UBE3A	protein_coding	protein_coding	ubiquitin protein ligase E3A [Source:HGNC Symbol;Acc:HGNC:12496]	0.4292	3402	GO:0016567; GO:0006511; GO:0048511; GO:0000209; GO:0070936; GO:0051865; GO:0007420; GO:0042752; GO:0006508; GO:2000058; GO:0032570; GO:0050847; GO:0031398; GO:0001541; GO:0014068; GO:0030521; GO:0035037; GO:0045944; GO:0060736; GO:1905528	GO:0004842; GO:0046872; GO:0016740; GO:0016874; GO:0005515; GO:0061630; GO:0003713	GO:0005634; GO:0005737; GO:0005829; GO:0000502	7337	TRUE	-0.268933	1.62317e-05	0.000812468	chr15	25333728	25439051	105324	-	3906.39	3745.15	3484.66	3747.97	3999.7	3681.74	4596.58	4879.16	4701.87	5690.54	5734.78	5653.45	30.8764	29.6676	27.503	29.6206	32.0197	29.0528	36.6754	39.4736	37.6554	45.2607	45.1487	44.7012
ENSG00000170113	ENST00000437912; ENST00000561183; ENST00000560069; ENST00000337435; ENST00000560105; ENST00000559448; ENST00000557930	NIPA1	protein_coding	protein_coding	NIPA magnesium transporter 1 [Source:HGNC Symbol;Acc:HGNC:17043]	0.4991	2882	GO:0015693; GO:0006811; GO:1903830; GO:0055085	GO:0015095; GO:0005515	GO:0016021; GO:0016020; GO:0005769; GO:0005886; GO:0005768	123606	TRUE	-0.288386	1.63326e-05	0.000814908	chr15	22773063	22829789	56727	+	2370.33	2285.48	2020.61	2112.42	2266.67	2178.33	2215.11	2129.65	2186.54	2603.45	2745.8	2621.19	22.1157	21.3713	18.8253	19.7069	21.42	20.2908	20.863	20.3381	20.6707	24.4431	25.5175	24.465
ENSG00000140575	ENST00000268182; ENST00000633485; ENST00000560738; ENST00000560418; ENST00000559809; ENST00000559682; ENST00000560373; ENST00000558003; ENST00000560733; ENST00000560020; ENST00000560218; ENST00000558491; ENST00000561132; ENST00000561461; ENST00000559031; ENST00000559674; ENST00000558957; ENST00000561086	IQGAP1	protein_coding	protein_coding	IQ motif containing GTPase activating protein 1 [Source:HGNC Symbol;Acc:HGNC:6110]	0.4386	1643	GO:0043087; GO:0007165; GO:0043086; GO:0071902; GO:0001817; GO:0007173; GO:0008543; GO:0010761; GO:0035305; GO:0036120; GO:0044344; GO:0045860; GO:0048008; GO:0071364; GO:0007346; GO:0032956; GO:0072015; GO:0043410; GO:0016477; GO:0071277; GO:1990138	GO:0005515; GO:0031267; GO:0005096; GO:0005516; GO:0051015; GO:0019904; GO:0045296; GO:0005547; GO:0019903; GO:0005095; GO:0019901; GO:0044548; GO:0005509; GO:0043539; GO:0005078; GO:0060090	GO:0005634; GO:0005737; GO:0016020; GO:0005886; GO:0005925; GO:0005874; GO:0043005; GO:0030496; GO:0030424; GO:0001726; GO:0005911; GO:0016328; GO:0030864; GO:0031252; GO:0120025; GO:1990904; GO:0030426; GO:0015630; GO:0005829; GO:0031234; GO:0070062; GO:0030667; GO:0036057; GO:0036464; GO:0015629; GO:0005884	8826	TRUE	-0.346272	1.6482e-05	0.000818421	chr15	90388242	90502239	113998	+	14762.5	15411	13309.4	13993.2	14765.8	13090.6	10329.5	11632.6	10701.2	13514	13857.9	14128.1	241.605	252.779	217.507	228.987	244.763	213.889	170.654	194.866	177.455	222.561	225.904	231.306
ENSG00000188603	ENST00000637100; ENST00000569430; ENST00000359984; ENST00000564091; ENST00000636147; ENST00000360019; ENST00000357857; ENST00000563874; ENST00000333496; ENST00000561689; ENST00000357806; ENST00000395653; ENST00000568076; ENST00000636907; ENST00000637184; ENST00000636839; ENST00000637107; ENST00000636351; ENST00000636977; ENST00000637578; ENST00000565354; ENST00000635958; ENST00000567963; ENST0000…	CLN3	protein_coding	protein_coding	CLN3 lysosomal/endosomal transmembrane protein, battenin [Source:HGNC Symbol;Acc:HGNC:2074]	0.5939	1337	GO:0043066; GO:0097352; GO:0051480; GO:0007040; GO:0061024; GO:0070613; GO:0051493; GO:0048172; GO:0016485; GO:0043524; GO:0090160; GO:0047496; GO:0042987; GO:0050885; GO:0043086; GO:1903076; GO:0090385; GO:0035235; GO:0006898; GO:0061909; GO:0007042; GO:0032228; GO:0042998; GO:0007611; GO:0051453; GO:0045861; GO:0009992; GO:1905146; GO:0008306; GO:1903826; GO:0051966; GO:0001508; GO:0048549; GO:…	GO:0005515; GO:0120146; GO:0051861; GO:0048306	GO:0016020; GO:0016021; GO:0005765; GO:0005773; GO:0005634; GO:0005737; GO:0005769; GO:0005794; GO:0031410; GO:0005783; GO:0005886; GO:0005768; GO:0005770; GO:0005901; GO:0045121; GO:0000139; GO:0005764; GO:0043005; GO:0005802; GO:0045202; GO:0005776; GO:0031902; GO:0055037; GO:0005829; GO:0031901; GO:0008021; GO:0005795; GO:0030176; GO:0044754; GO:0110165	1201	TRUE	0.387547	1.65078e-05	0.000818421	chr16	28474111	28495575	21465	-	741.818	842.182	820.924	900.516	842.655	795.138	1057.31	989.776	1008.65	748.755	761.718	809.779	14.9194	16.9755	16.4864	18.1089	17.165	15.9654	21.4657	20.3752	20.5541	15.1534	15.259	16.292
ENSG00000135423	ENST00000539272; ENST00000623608; ENST00000610413; ENST00000390288; ENST00000424141; ENST00000479952; ENST00000311966; ENST00000486433; ENST00000476991; ENST00000496006; ENST00000486896; ENST00000494474; ENST00000461077; ENST00000494345; ENST00000483347; ENST00000471282; ENST00000491880	GLS2	protein_coding	protein_coding	glutaminase 2 [Source:HGNC Symbol;Acc:HGNC:29570]	0.5396	1471	GO:0006541; GO:0042981; GO:0006537; GO:0006543; GO:0006520; GO:0072593	GO:0004359; GO:0016787; GO:0005515	GO:0005739; GO:0005759	27165	TRUE	0.546789	1.65672e-05	0.000818763	chr12	56470944	56488414	17471	-	630.318	616.392	676.536	615.948	570.457	630.905	465.699	416.886	405.631	294.706	279.161	294.93	11.5221	11.2925	12.349	11.2581	10.5617	11.5138	8.59344	7.80011	7.51292	5.42098	5.08282	5.39321	1
ENSG00000171206	ENST00000643721; ENST00000302424; ENST00000642664; ENST00000462202; ENST00000643376; ENST00000645961; ENST00000479004; ENST00000646349; ENST00000487927; ENST00000644979; ENST00000644572; ENST00000646757; ENST00000643100; ENST00000644914; ENST00000642304	TRIM8	protein_coding	protein_coding	tripartite motif containing 8 [Source:HGNC Symbol;Acc:HGNC:15579]	0.582	1565	GO:0016567; GO:0045893; GO:0043123; GO:0002376; GO:0045087; GO:0010508; GO:0051092; GO:0051091; GO:0044790; GO:0019827; GO:0032897; GO:0046597; GO:1900182	GO:0046872; GO:0016740; GO:0008270; GO:0042803; GO:0005515; GO:0042802; GO:0003713	GO:0005634; GO:0005737; GO:0016605; GO:0005829; GO:0016604	81603	TRUE	-0.296969	1.68688e-05	0.000831041	chr10	102644479	102658318	13840	+	2279.55	2183.31	2231.11	2551.64	2525.43	2535.36	2094.42	2157.04	2140.59	2702.8	2639.93	2515.22	39.1669	37.5966	38.2789	43.8366	43.9486	43.4905	36.3266	37.9349	37.2658	46.7306	45.1796	43.2316
ENSG00000128849	ENST00000559194; ENST00000281282; ENST00000557813	CGNL1	protein_coding	protein_coding	cingulin like 1 [Source:HGNC Symbol;Acc:HGNC:25931]	0.5156	2902	GO:0007015; GO:0051058; GO:0150105; GO:0051497	GO:0005515	GO:0016459; GO:0070161; GO:0005923; GO:0032991	84952	TRUE	-0.487798	1.70899e-05	0.000837693	chr15	57375967	57550717	174751	+	1243.34	1296.71	1098.12	1223.53	1353.39	1293.13	731.984	879.652	884.812	1166.64	1152.39	1204.69	11.5206	12.0418	10.1603	11.3357	12.7013	11.9623	6.84666	8.34275	8.30699	10.8778	10.6357	11.1665
ENSG00000158813	ENST00000338901; ENST00000525810; ENST00000527388; ENST00000533317; ENST00000374548; ENST00000502251; ENST00000374553; ENST00000374552; ENST00000524573; ENST00000503592; ENST00000510681; ENST00000530321; ENST00000616899	EDA	protein_coding	protein_coding	ectodysplasin A [Source:HGNC Symbol;Acc:HGNC:3157]	0.5466	1901	GO:0030154; GO:0006955; GO:0007154; GO:0023052; GO:0048513; GO:0042475; GO:0051092; GO:0001942; GO:0007160; GO:0010467; GO:0010628; GO:0043123; GO:0043473; GO:0043588; GO:0060070; GO:0060662; GO:0060789; GO:0061153; GO:0090263; GO:1901224	GO:0005515; GO:0005164; GO:0005102; GO:0048018; GO:0005123; GO:0038177	GO:0016020; GO:0016021; GO:0043231; GO:0005886; GO:0005576; GO:0005581; GO:0005811; GO:0005615; GO:0005856; GO:0005789; GO:0005887; GO:0045177	1896	TRUE	0.36855	1.71111e-05	0.000837693	chrX	69616067	70039472	423406	+	1132.12	1172.29	1101.76	1206.8	1217.77	1180.63	1043.55	1106.44	1082.85	811.873	833.221	851.611	16.0139	16.6188	15.5617	17.0681	17.4465	16.6724	14.9007	16.0193	15.5195	11.556	11.7393	12.0503
ENSG00000067141	ENST00000339362; ENST00000261908; ENST00000560262; ENST00000558964; ENST00000558485; ENST00000560328; ENST00000560352; ENST00000560407; ENST00000558807; ENST00000560808; ENST00000558886	NEO1	protein_coding	protein_coding	neogenin 1 [Source:HGNC Symbol;Acc:HGNC:7754]	0.4943	2960	GO:0007399; GO:0007155; GO:0055072; GO:0007411; GO:0098609; GO:0001764; GO:0030513	GO:0005515; GO:0038023; GO:0039706	GO:0016021; GO:0016020; GO:0005794; GO:0005654; GO:0005886; GO:0005887; GO:0044295; GO:0009986; GO:0098797	4756	TRUE	-0.335702	1.72161e-05	0.000838948	chr15	73051710	73305205	253496	+	6792.74	6978.93	5573.1	6470.07	6918.02	5975.64	5633.75	6345.83	5763.7	7592.4	7266.29	7531.69	61.7076	63.5397	50.5543	58.7691	63.6523	54.1952	51.6631	59.0055	53.0518	69.4047	65.7483	68.4449
ENSG00000185043	ENST00000328649; ENST00000695870; ENST00000695871; ENST00000612800; ENST00000695872; ENST00000650306; ENST00000695873; ENST00000695874; ENST00000695875; ENST00000695876; ENST00000695877	CIB1	protein_coding	protein_coding	calcium and integrin binding 1 [Source:HGNC Symbol;Acc:HGNC:16920]	0.566	979	GO:0043066; GO:0006915; GO:0007155; GO:0051301; GO:0030154; GO:0007049; GO:0001934; GO:0043086; GO:0007283; GO:0001525; GO:0008284; GO:0090314; GO:0042127; GO:0043085; GO:0008285; GO:0001933; GO:0001954; GO:0002931; GO:0007286; GO:0030220; GO:0030307; GO:0030335; GO:0038163; GO:0045653; GO:0051898; GO:0070374; GO:0070886; GO:0071363; GO:0071902; GO:0090050; GO:1903078; GO:2000256; GO:0051302; GO:…	GO:0005509; GO:0005515; GO:0046872; GO:0043495; GO:0044325; GO:0031267; GO:0000287; GO:0008427; GO:0030291	GO:0005737; GO:0005634; GO:0016020; GO:0005794; GO:0005654; GO:0005886; GO:0042995; GO:0005856; GO:0016324; GO:0043005; GO:0071944; GO:0048471; GO:0043204; GO:0030027; GO:0005815; GO:0031982; GO:0042383; GO:0005813; GO:0030426; GO:0032433; GO:0032587; GO:0070062; GO:0043025; GO:0030424; GO:0005783	10519	TRUE	-0.335037	1.72442e-05	0.000838948	chr15	90229975	90234047	4073	-	1360.61	1320.72	1754.62	1558.17	1354.19	1630.6	1366.68	1275.16	1345.77	1642.22	1657.95	1724.44	37.3521	36.3373	48.0986	42.7703	37.6529	44.69	37.8736	35.8309	37.4331	45.3657	45.3347	47.357
ENSG00000151575	ENST00000560827; ENST00000696102; ENST00000352903; ENST00000537232; ENST00000561221; ENST00000558127; ENST00000558083; ENST00000559142; ENST00000559546; ENST00000560582	TEX9	protein_coding	protein_coding	testis expressed 9 [Source:HGNC Symbol;Acc:HGNC:29585]	0.3633	1977		GO:0005515		374618	TRUE	-0.527655	1.73973e-05	0.000841958	chr15	56243971	56445997	202027	+	408.686	372.489	408.247	341.578	390.339	362.326	278.707	308.437	300.76	437.348	413.228	445.727	5.55863	5.07756	5.54458	4.64532	5.37725	4.91996	3.82663	4.29394	4.1448	5.9858	5.59818	6.0646	4
ENSG00000185033	ENST00000559322; ENST00000559300; ENST00000561085; ENST00000332496; ENST00000558895; ENST00000560263; ENST00000559792; ENST00000411539; ENST00000560089; ENST00000558051; ENST00000560003; ENST00000558848; ENST00000558065; ENST00000558975; ENST00000559074; ENST00000560993; ENST00000561252; ENST00000559983; ENST00000559247; ENST00000561321	SEMA4B	protein_coding	protein_coding	semaphorin 4B [Source:HGNC Symbol;Acc:HGNC:10730]	0.613	1226	GO:0030154; GO:0007399; GO:0001755; GO:0007411; GO:0030335; GO:0048843; GO:0050919; GO:0071526	GO:0030215; GO:0005515; GO:0045499	GO:0016020; GO:0016021; GO:0005615; GO:0005887; GO:0005886; GO:0045202	10509	TRUE	-0.32855	1.74139e-05	0.000841958	chr15	90160604	90229679	69076	+	1491.14	1515.87	1425.95	1574.9	1574.98	1629.59	1088.77	1116.54	1106.19	1405.87	1393.77	1365.01	32.705	33.321	31.2297	34.5378	34.9872	35.6827	24.1057	25.0656	24.5827	31.0283	30.4484	29.9493
ENSG00000241839	ENST00000616065; ENST00000323544	PLEKHO2	protein_coding	protein_coding	pleckstrin homology domain containing O2 [Source:HGNC Symbol;Acc:HGNC:30026]	0.5824	3629	GO:0071888	GO:0005515	GO:0005576; GO:1904813	80301	TRUE	-0.497848	1.77464e-05	0.000855385	chr15	64841883	64868002	26120	+	404.912	429.191	418.851	456.994	448.139	454.839	385.237	363.789	349.413	489.648	540.208	527.188	3.00026	3.18721	3.09903	3.38575	3.36318	3.36464	2.88148	2.75904	2.62327	3.65089	3.98692	3.90768
ENSG00000137812	ENST00000346991; ENST00000528975; ENST00000614337; ENST00000532056; ENST00000399668; ENST00000533001; ENST00000534204; ENST00000526913; ENST00000532406; ENST00000528967; ENST00000532347; ENST00000531626	KNL1	protein_coding	protein_coding	kinetochore scaffold 1 [Source:HGNC Symbol;Acc:HGNC:24054]	0.3873	3085	GO:0051301; GO:0007049; GO:0007059; GO:0008608; GO:0034501; GO:0001675	GO:0005515	GO:0005634; GO:0005654; GO:0005694; GO:0016604; GO:0000775; GO:0000776; GO:0001669; GO:0005829; GO:0031617	57082	TRUE	-0.4624	1.80398e-05	0.000866855	chr15	40594020	40664342	70323	+	2855.64	3103.08	2361.11	2797.19	3228.26	2547.21	1600.99	1897.15	1659.68	2224.23	2354.77	2544.13	24.8905	27.1073	20.5501	24.378	28.4995	22.1655	14.0867	16.9256	14.6575	19.5086	20.4436	22.1832
ENSG00000101236	ENST00000336095; ENST00000358395; ENST00000432261; ENST00000545616	RNF24	protein_coding	protein_coding	ring finger protein 24 [Source:HGNC Symbol;Acc:HGNC:13779]	0.492	4764	GO:0016567	GO:0008270; GO:0046872; GO:0005515; GO:0061630	GO:0016020; GO:0016021; GO:0005794; GO:0000139; GO:0012505	11237	TRUE	0.309552	1.88672e-05	0.000900163	chr20	3927309	4015558	88250	-	1955.2	1998.44	1654.19	1908.63	2018.76	1919.18	3442.1	3420.22	3356.17	2619.13	2917.44	2692.61	11.0358	11.3049	9.32322	10.7716	11.5408	10.8146	19.6122	19.7596	19.1939	14.876	16.4019	15.2035
ENSG00000240065	ENST00000395330; ENST00000414474; ENST00000464863; ENST00000374859; ENST00000467593	PSMB9	protein_coding	protein_coding	proteasome 20S subunit beta 9 [Source:HGNC Symbol;Acc:HGNC:9546]	0.5247	1131	GO:0051603; GO:0002376; GO:0006508; GO:0010498; GO:2000116	GO:0004298; GO:0004175; GO:0008233; GO:0016787; GO:0005515	GO:0005839; GO:0005634; GO:0005737; GO:0005829; GO:0000502; GO:0005654; GO:0070062; GO:0019774; GO:1990111	5698	TRUE	0.890054	1.89043e-05	0.000900163	chr6	32844136	32859851	15716	+	261.129	270.539	274.997	302.228	317.174	337.519	115.858	130.882	120.139	66.5599	65.0237	54.6952	6.20837	6.44636	6.52858	7.18462	7.63765	8.01133	2.78061	3.18503	2.89409	1.5924	1.53983	1.30085	5
ENSG00000117877	ENST00000309424; ENST00000592852; ENST00000589804; ENST00000590794	POLR1G	protein_coding	protein_coding	RNA polymerase I subunit G [Source:HGNC Symbol;Acc:HGNC:24219]	0.5994	1550	GO:0006360; GO:0007169; GO:0009303	GO:0003723	GO:0005634; GO:0005654; GO:0005829; GO:0001650; GO:0005739; GO:0005694; GO:0005730; GO:0000428; GO:0005736; GO:0000120	10849	TRUE	-0.385126	1.89059e-05	0.000900163	chr19	45406644	45410737	4094	+	703.34	679.14	702.843	719.668	692.103	670.639	591.384	618.058	595.249	792.644	781.156	792.141	12.2017	11.808	12.1753	12.4834	12.1608	11.6152	10.3565	10.9747	10.463	13.8372	13.498	13.7471
ENSG00000142669	ENST00000270792; ENST00000319041	SH3BGRL3	protein_coding	protein_coding	SH3 domain binding glutamate rich protein like 3 [Source:HGNC Symbol;Acc:HGNC:15568]	0.5932	759	GO:0007010	GO:0005515	GO:0005634; GO:0005737; GO:0005829; GO:0016604; GO:0032587; GO:0070062	83442	TRUE	-0.339802	1.91976e-05	0.000911275	chr1	26280086	26281522	1437	+	1025.03	974.811	1072.62	1015.43	912.514	1023.15	1655.54	1602.97	1545.55	1916.16	2106.5	2051.61	36.2906	34.5892	37.9202	35.9461	32.7217	36.1642	59.1679	58.0888	55.4428	68.2663	74.2842	72.662
ENSG00000166557	ENST00000299705; ENST00000424155; ENST00000536821; ENST00000543455; ENST00000558562	TMED3	protein_coding	protein_coding	transmembrane p24 trafficking protein 3 [Source:HGNC Symbol;Acc:HGNC:28889]	0.5243	4532	GO:0015031; GO:0006886; GO:0006888; GO:0007030		GO:0016020; GO:0016021; GO:0005794; GO:0031410; GO:0005783; GO:0005789; GO:0030663; GO:0005793; GO:0033116; GO:0030126; GO:0032580; GO:0030134; GO:0000139; GO:0030133	23423	TRUE	-0.306084	1.92657e-05	0.000911737	chr15	79311112	79427432	116321	+	3805.22	3663.09	4322.7	3816.4	3731.5	3956.08	2572.8	2774.43	2739.75	3465.19	3245.37	3297.18	22.5775	21.7824	25.6105	22.641	22.4242	23.4339	15.4096	16.8492	16.4707	20.689	19.1795	19.5701
ENSG00000071575	ENST00000483034; ENST00000381465; ENST00000155926; ENST00000405331	TRIB2	protein_coding	protein_coding	tribbles pseudokinase 2 [Source:HGNC Symbol;Acc:HGNC:30809]	0.5257	2138	GO:0006468; GO:0043405; GO:0045599; GO:0006469; GO:0032436; GO:0032693	GO:0005524; GO:0004672; GO:0005515; GO:0004860; GO:0061629; GO:0031625; GO:0031434; GO:0055106	GO:0005737; GO:0005856; GO:0005634	28951	TRUE	0.311781	1.94147e-05	0.000916011	chr2	12716910	12742734	25825	+	854.702	852.675	862.287	736.209	749.063	767.846	2440.64	2280.32	2251.3	1869.15	1815.61	1913.36	10.7496	10.7479	10.8292	9.25817	9.5419	9.64129	30.9864	29.3551	28.689	23.6558	22.7446	24.0729
ENSG00000197299	ENST00000355112; ENST00000681142; ENST00000648453; ENST00000560509; ENST00000559724; ENST00000680772; ENST00000559282; ENST00000558599; ENST00000559426; ENST00000560136; ENST00000560559; ENST00000558825; ENST00000560821	BLM	protein_coding	protein_coding	BLM RecQ like helicase [Source:HGNC Symbol;Acc:HGNC:1058]	0.4043	2863	GO:0006260; GO:0006281; GO:0006974; GO:0006310; GO:0045893; GO:0032508; GO:0007095; GO:0090304; GO:0031297; GO:0051260; GO:0048478; GO:0051259; GO:0000724; GO:0071479; GO:0090656; GO:0000723; GO:0051782; GO:0006268; GO:0061820; GO:0044806; GO:0000079; GO:0032201; GO:0072711; GO:0010165; GO:0000729; GO:0045910; GO:0071139; GO:0072757; GO:0090329	GO:0016818; GO:0003677; GO:0005524; GO:0003676; GO:0043138; GO:0005515; GO:0046872; GO:0000166; GO:0008270; GO:0042802; GO:0016787; GO:0042803; GO:0004386; GO:0016887; GO:0003678; GO:0003697; GO:0000400; GO:0140677; GO:0002039; GO:0008094; GO:0000405; GO:0009378; GO:0061821; GO:1990814; GO:0051880; GO:0000403; GO:0061749; GO:0061849; GO:1905773	GO:0005634; GO:0032991; GO:0005654; GO:0005829; GO:0043232; GO:0005730; GO:0016605; GO:0000781; GO:0005737; GO:0016363; GO:0000800; GO:0000228; GO:0005694; GO:0031422; GO:0005657	641	TRUE	-0.305959	2.00937e-05	0.000944364	chr15	90717346	90816166	98821	+	3041.84	3016.15	3016.94	3124.69	3256.96	3000.81	2033.26	1978.25	1976.77	2350.77	2571.24	2475.68	28.5693	28.3909	28.2943	29.3439	30.9824	28.1375	19.2773	19.0176	18.8116	22.2172	24.0539	23.2602
ENSG00000104064	ENST00000380877; ENST00000220429; ENST00000543881; ENST00000561010; ENST00000429662; ENST00000396464; ENST00000359031; ENST00000560825; ENST00000559100; ENST00000558335; ENST00000558970	GABPB1	protein_coding	protein_coding	GA binding protein transcription factor subunit beta 1 [Source:HGNC Symbol;Acc:HGNC:4074]	0.4431	1538	GO:0007005; GO:0045944	GO:0005515; GO:0000976	GO:0005634; GO:0005654; GO:0036464	2553	TRUE	-0.411158	2.01366e-05	0.000944364	chr15	50275389	50355408	80020	-	1019.95	958.831	1134.54	1057.26	1051.16	1000.74	796.076	873.253	863.181	1113.46	1074.15	1191.73	17.8322	16.8009	19.8069	18.4823	18.614	17.4677	14.0499	15.6271	15.291	19.5894	18.7056	20.8431
ENSG00000265763	ENST00000585316; ENST00000591025	ZNF488	protein_coding	protein_coding	zinc finger protein 488 [Source:HGNC Symbol;Acc:HGNC:23535]	0.5436	3444	GO:0007399; GO:0006355; GO:0014003; GO:0031643; GO:0045892; GO:0048714	GO:0046872; GO:0003677; GO:0005515	GO:0005634	118738	TRUE	0.543088	2.02785e-05	0.000947452	chr10	47365496	47384293	18798	-	603.799	604.977	547.238	652.549	663.548	678.835	525.434	511.601	473.957	338.28	314.322	371.428	4.71427	4.73395	4.26645	5.09427	5.24727	5.29139	4.14124	4.0885	3.74944	2.65776	2.44442	2.90102	1
ENSG00000166233	ENST00000379887; ENST00000570085; ENST00000564062; ENST00000567762; ENST00000561987; ENST00000565950; ENST00000561770; ENST00000566063; ENST00000562891; ENST00000563310	ARIH1	protein_coding	protein_coding	ariadne RBR E3 ubiquitin protein ligase 1 [Source:HGNC Symbol;Acc:HGNC:689]	0.4591	3016	GO:0016567; GO:0006511; GO:0000209; GO:0032436	GO:0046872; GO:0016740; GO:0008270; GO:0031625; GO:0019787; GO:0004842; GO:0005515; GO:0061630; GO:0031624	GO:0005634; GO:0005737; GO:0005654; GO:0015030; GO:0000151; GO:0005829; GO:0031463; GO:0019005; GO:0016604; GO:0031462; GO:0031464; GO:0097413	25820	TRUE	-0.300576	2.03238e-05	0.000947452	chr15	72474330	72602987	128658	+	7279.56	7300.3	6675.6	6999.39	7379.66	7132.17	5606.77	6026.26	5954.07	7499.39	6966.81	7191.01	64.9021	65.2315	59.4308	62.3965	66.6391	63.4832	50.461	54.9936	53.7865	67.2816	61.868	64.1355
ENSG00000140545	ENST00000268150; ENST00000558018; ENST00000695566; ENST00000558029; ENST00000268151; ENST00000566497; ENST00000695774; ENST00000560937; ENST00000542878; ENST00000613965; ENST00000617199; ENST00000695567; ENST00000695568; ENST00000695569; ENST00000695570; ENST00000560553; ENST00000559259; ENST00000559997; ENST00000558352; ENST00000559770; ENST00000559143; ENST00000558773; ENST00000557944	MFGE8	protein_coding	protein_coding	milk fat globule EGF and factor V/VIII domain containing [Source:HGNC Symbol;Acc:HGNC:7036]	0.5696	1464	GO:0007155; GO:0001525; GO:0007338; GO:0006910; GO:0006911; GO:0043277; GO:0050766	GO:0005201; GO:0001786; GO:0005178; GO:0008429	GO:0016020; GO:0031410; GO:0005576; GO:0005615; GO:0002080; GO:0070062; GO:0062023; GO:0005788; GO:1903561; GO:0009897; GO:0019897	4240	TRUE	-0.263087	2.06178e-05	0.000958298	chr15	88898683	88913468	14786	-	9899.46	10152.7	10911.5	11327	10478.6	11233.1	11236.8	10850.6	11066.7	13248.7	13329.8	13163.9	181.826	186.891	200.123	208.02	194.933	205.98	208.342	203.99	205.953	244.868	243.864	241.871
ENSG00000172399	ENST00000307128	MYOZ2	protein_coding	protein_coding	myozenin 2 [Source:HGNC Symbol;Acc:HGNC:1330]	0.3488	2549	GO:0008150; GO:0000122; GO:0045214; GO:0007519; GO:0070885; GO:0043503	GO:0005515; GO:0003779; GO:0031433; GO:0030346; GO:0051373	GO:0030018; GO:0005737; GO:0030017; GO:0015629	51778	TRUE	-0.708457	2.0914e-05	0.000969183	chr4	119135832	119187789	51958	+	34.6777	45.6586	43.7062	31.3726	36.8037	41.0822	129.225	144.942	158.274	260.304	233.344	235.022	0.365818	0.482726	0.46039	0.330912	0.393229	0.432666	1.37611	1.56502	1.69173	2.76321	2.45183	2.48016	3
ENSG00000103811	ENST00000676763; ENST00000220166; ENST00000676639; ENST00000676510; ENST00000678727; ENST00000679334; ENST00000679017; ENST00000677810; ENST00000677011; ENST00000677921; ENST00000678886; ENST00000678114; ENST00000676596; ENST00000534533; ENST00000676671; ENST00000530010; ENST00000527715; ENST00000649928; ENST00000678487; ENST00000679125; ENST00000678841; ENST00000678283; ENST00000677207; ENST0000…	CTSH	protein_coding	protein_coding	cathepsin H [Source:HGNC Symbol;Acc:HGNC:2535]	0.5432	2455	GO:0006508; GO:0043066; GO:0002250; GO:0008284; GO:0006915; GO:0031648; GO:0010628; GO:0030335; GO:0070371; GO:0045766; GO:0001656; GO:0010634; GO:0051603; GO:0032526; GO:0033619; GO:0043129; GO:0031638; GO:0019882; GO:0001913; GO:0097067; GO:0010815; GO:0002764; GO:0006919; GO:0010813; GO:0010952; GO:0060448; GO:2001235	GO:0008234; GO:0005515; GO:0008233; GO:0016787; GO:0004197; GO:0004177; GO:0004252; GO:0070324; GO:0004175; GO:0008656; GO:0016505; GO:0030108	GO:0005764; GO:0043231; GO:0005829; GO:0005615; GO:0036464; GO:0005576; GO:0070062; GO:0062023; GO:0034774; GO:1904813; GO:1904724; GO:0097486; GO:0097208	1512	TRUE	-0.378196	2.10446e-05	0.000972347	chr15	78921058	78949574	28517	-	1991	1993.06	2133.03	1911.36	1820.52	2169.07	1256.76	1340.97	1364.06	1840	1662.33	1661.1	21.8074	21.8785	23.3292	20.9326	20.1961	23.7187	13.8955	15.0336	15.1382	20.2801	18.1355	18.2005
ENSG00000102226	ENST00000218348; ENST00000478596; ENST00000377107; ENST00000469080; ENST00000377080; ENST00000377078; ENST00000489111; ENST00000489030; ENST00000480104; ENST00000488848; ENST00000497179; ENST00000467378	USP11	protein_coding	protein_coding	ubiquitin specific peptidase 11 [Source:HGNC Symbol;Acc:HGNC:12609]	0.5616	1409	GO:0006511; GO:0016579; GO:0006508	GO:0004843; GO:0008233; GO:0008234; GO:0016787; GO:0005515; GO:0004197; GO:0001222	GO:0005634; GO:0005737; GO:0005654; GO:0005829; GO:0005694	8237	TRUE	-0.287099	2.1223e-05	0.000977697	chrX	47232866	47248328	15463	+	4301.05	4306.75	4385.19	4499.87	4321.18	4485.79	5217.77	4947.38	5236.88	6522.52	6257.68	5997.22	82.0821	82.3732	83.5662	85.866	83.5249	85.4666	100.519	96.6408	101.263	125.258	118.95	114.493
ENSG00000179335	ENST00000564353; ENST00000567992; ENST00000345005; ENST00000483723; ENST00000562389; ENST00000454830; ENST00000569063; ENST00000395066; ENST00000568139; ENST00000563297; ENST00000568488; ENST00000568605; ENST00000566126; ENST00000570296; ENST00000562670; ENST00000564096; ENST00000569406; ENST00000563112; ENST00000562078; ENST00000563842; ENST00000564468; ENST00000566926; ENST00000567805; ENST0000…	CLK3	protein_coding	protein_coding	CDC like kinase 3 [Source:HGNC Symbol;Acc:HGNC:2071]	0.566	1572	GO:0006468; GO:0016310; GO:0043484; GO:0018108; GO:0046777	GO:0005524; GO:0004672; GO:0003723; GO:0000166; GO:0004674; GO:0016301; GO:0016740; GO:0004713; GO:0004712; GO:0106310; GO:0005515; GO:0042802	GO:0005634; GO:0005737; GO:0016607; GO:0016020; GO:0031410; GO:0005654; GO:0045111; GO:0001669	1198	TRUE	-0.305137	2.14955e-05	0.000987341	chr15	74598500	74645414	46915	+	3201.74	3262.2	3333.69	3259.4	2993.9	3337.89	2578.91	2452.6	2424.74	3047.9	3224.57	2931.8	54.767	55.9249	56.941	55.7464	51.8691	57.0018	44.5306	42.9407	42.0246	52.4626	54.9392	50.1675
ENSG00000185088	ENST00000559763; ENST00000330964; ENST00000462430; ENST00000455271; ENST00000482846; ENST00000635699; ENST00000411926; ENST00000439025	RPS27L	protein_coding	protein_coding	ribosomal protein S27 like [Source:HGNC Symbol;Acc:HGNC:18476]	0.4159	1637	GO:0006412; GO:0006919; GO:0045727; GO:0042771; GO:0000028; GO:0006978; GO:0031571	GO:0003735; GO:0003723; GO:0046872; GO:0005515; GO:0008656; GO:0008494	GO:0005840; GO:0005634; GO:1990904; GO:0022627	51065	TRUE	-0.38087	2.17228e-05	0.000994855	chr15	63125872	63158021	32150	-	1894.47	1915.97	2307.87	2185.31	2165.82	2300.04	1834.92	1960.84	1896.44	2313.06	2418.96	2683.26	31.1189	31.5419	37.8543	35.8919	36.0327	37.7186	30.4258	32.9677	31.5632	38.2332	39.577	44.0915
ENSG00000204592	ENST00000376630; ENST00000484194; ENST00000493699	HLA-E	protein_coding	protein_coding	major histocompatibility complex, class I, E [Source:HGNC Symbol;Acc:HGNC:4962]	0.616	1394	GO:0006955; GO:0019882; GO:0002376; GO:0045087; GO:0002250; GO:0050830; GO:0032760; GO:0019731; GO:0002474; GO:0002519; GO:0032736; GO:0032753; GO:0045953; GO:0002717; GO:0001916; GO:0045954; GO:0002729; GO:0042270; GO:0036037; GO:2000566; GO:0002639; GO:0032819; GO:0001815; GO:0002476; GO:0002477; GO:0002715; GO:0032759; GO:2001187	GO:0005515; GO:0005102; GO:0042605; GO:0042288; GO:0042608; GO:0030881; GO:0046703	GO:0016020; GO:0016021; GO:0005794; GO:0005886; GO:0005576; GO:0012507; GO:0000139; GO:0055038; GO:0030670; GO:0031901; GO:0009986; GO:0071556; GO:0005615; GO:0009897; GO:0070062; GO:0042612; GO:0032398	3133	TRUE	0.286222	2.21863e-05	0.00101228	chr6	30489509	30494194	4686	+	7193.54	7396.29	8061.26	7566.24	7231.38	7959.18	9262.4	8981.09	9253.54	7874.74	7443.36	7202.36	138.76	142.988	155.272	145.932	141.281	153.276	180.358	177.322	180.857	152.853	143.011	138.98
ENSG00000111328	ENST00000652466; ENST00000543217; ENST00000541002; ENST00000542427; ENST00000544890; ENST00000618072; ENST00000261692; ENST00000538446; ENST00000535979; ENST00000542174; ENST00000544658; ENST00000535796	CDK2AP1	protein_coding	protein_coding	cyclin dependent kinase 2 associated protein 1 [Source:HGNC Symbol;Acc:HGNC:14002]	0.4843	1255	GO:0007049; GO:0001934; GO:0006261	GO:0005515; GO:0070182	GO:0005634; GO:0005654; GO:0005829; GO:0048471; GO:0005737	8099	TRUE	-0.310364	2.2233e-05	0.00101228	chr12	123250112	123272334	22223	-	1862.73	1869.85	1985.94	1894.45	1814.7	1895.29	1927.52	1969.02	1976.24	2553.05	2314.4	2419.13	39.9109	40.1523	42.4889	40.5856	39.381	40.5417	41.6898	43.182	42.9029	55.045	49.3921	51.8509
ENSG00000161249	ENST00000472365; ENST00000408915; ENST00000460327; ENST00000434389; ENST00000488542; ENST00000402589; ENST00000462721; ENST00000339686; ENST00000488762; ENST00000490622; ENST00000436012; ENST00000467532; ENST00000414866; ENST00000480502; ENST00000469960; ENST00000467637; ENST00000601368; ENST00000478648; ENST00000486756; ENST00000484064; ENST00000429837; ENST00000419602; ENST00000462126; ENST0000…	DMKN	protein_coding	protein_coding	dermokine [Source:HGNC Symbol;Acc:HGNC:25063]	0.5567	771	GO:1903575	GO:0005515	GO:0005576; GO:0005615	93099	TRUE	-0.40305	2.30035e-05	0.00104432	chr19	35497220	35513658	16439	-	2813.99	2745.23	3033.94	2842.36	2835.27	3191.35	1355.11	1231.44	1259.27	1593.93	1835.37	1649.78	98.0399	95.8564	105.549	99.0162	100.049	111.004	47.659	43.9142	44.4534	55.8814	63.6916	57.499
ENSG00000168077	ENST00000337221; ENST00000301904	SCARA3	protein_coding	protein_coding	scavenger receptor class A member 3 [Source:HGNC Symbol;Acc:HGNC:19000]	0.5963	2848	GO:0006897; GO:0006979; GO:0009650	GO:0005515; GO:0005044	GO:0016020; GO:0016021; GO:0005794; GO:0005783; GO:0005789; GO:0005581; GO:0000139; GO:0005615; GO:0062023	51435	TRUE	-0.260699	2.31331e-05	0.00104716	chr8	27633868	27676776	42909	+	1662.49	1690.51	1557.94	1764.19	1660.5	1703.93	2413.83	2508.49	2459.73	2936.73	2945.05	2963.13	15.6965	15.9965	14.688	16.6547	15.879	16.0613	23.006	24.242	23.5309	27.9014	27.6959	27.9866
ENSG00000147224	ENST00000675304; ENST00000643795; ENST00000645638; ENST00000372418; ENST00000646815; ENST00000644642; ENST00000372435; ENST00000674826; ENST00000372419; ENST00000645903; ENST00000674525; ENST00000676092; ENST00000674843; ENST00000675720; ENST00000675046; ENST00000675921; ENST00000675630; ENST00000675124; ENST00000675082; ENST00000675353; ENST00000676365; ENST00000675875; ENST00000372428; ENST0000…	PRPS1	protein_coding	protein_coding	phosphoribosyl pyrophosphate synthetase 1 [Source:HGNC Symbol;Acc:HGNC:9462]	0.4695	747	GO:0009156; GO:0044249; GO:0016310; GO:0009165; GO:0006015; GO:0007399; GO:0006164; GO:0006221; GO:0006144; GO:0034418; GO:0046101	GO:0000287; GO:0004749; GO:0046872; GO:0005524; GO:0016301; GO:0016740; GO:0000166; GO:0042803; GO:0005515; GO:0042802	GO:0005737; GO:0005829; GO:0002189; GO:0016020; GO:0016021	5631	TRUE	-0.270913	2.32467e-05	0.00104926	chrX	107628428	107651993	23566	+	7680.08	7902.37	8417.09	8605.49	8148.76	7690.2	3656.1	3770.63	3715.54	4647.64	4308.89	4484.82	276.274	284.901	302.345	309.525	296.896	276.182	132.764	138.835	135.426	168.237	154.389	161.389
ENSG00000131871	ENST00000398226; ENST00000531964; ENST00000526043; ENST00000526049; ENST00000528346; ENST00000527833; ENST00000529968; ENST00000534014	SELENOS	protein_coding	protein_coding	selenoprotein S [Source:HGNC Symbol;Acc:HGNC:30396]	0.5173	1036	GO:0006886; GO:0098869; GO:0030433; GO:0032715; GO:0032720; GO:0071222; GO:0051775; GO:0045454; GO:0032869; GO:0050728; GO:0045184; GO:0006983; GO:0030968; GO:0009749; GO:0051771; GO:0034599; GO:0045719; GO:0046325; GO:0030970; GO:0002865; GO:0006111; GO:0080164; GO:1902236; GO:2000110	GO:0005515; GO:0019899; GO:0016209; GO:0038023; GO:1990381; GO:0051117	GO:0030176; GO:0005737; GO:0016020; GO:0016021; GO:0005783; GO:0005789; GO:0005886; GO:0034361; GO:0005881; GO:0034362; GO:0036513; GO:0036502	55829	TRUE	-0.430616	2.33268e-05	0.00104984	chr15	101270817	101277500	6684	-	1489.09	1445.1	1618.96	1497.52	1367.15	1469.17	1516.56	1653.19	1711.61	2419.56	2102.23	2078.33	38.6498	37.5911	41.9593	38.8637	35.9401	38.0699	39.7352	43.9197	45.0127	63.1945	54.3479	53.9629
ENSG00000223573	ENST00000448587; ENST00000646675; ENST00000590789; ENST00000587632; ENST00000646160	TINCR	protein_coding	protein_coding	TINCR ubiquitin domain containing [Source:HGNC Symbol;Acc:HGNC:14607]	0.6064	1253		GO:0005515		257000	TRUE	0.538027	2.36408e-05	0.00106091	chr19	5558167	5578349	20183	-	318.353	308.153	296.073	311.742	290.419	356.267	431.245	393.086	439.902	267.956	299.484	291.423	6.83192	6.6277	6.34455	6.68922	6.31246	7.63295	9.34216	8.6344	9.56522	5.78647	6.40156	6.25624	1
ENSG00000087269	ENST00000507120; ENST00000416614; ENST00000314262; ENST00000502735; ENST00000398071	NOP14	protein_coding	protein_coding	NOP14 nucleolar protein [Source:HGNC Symbol;Acc:HGNC:16821]	0.518	2481	GO:0006364; GO:0042254; GO:0030490; GO:0000447; GO:0000472; GO:0000480; GO:0042274; GO:0000462	GO:0003723; GO:0019899; GO:0030515	GO:0032040; GO:0005634; GO:0016020; GO:0005654; GO:0005730; GO:0030686; GO:0030692	8602	TRUE	-0.254699	2.37528e-05	0.00106289	chr4	2937933	2963406	25474	-	3071.49	3057.71	3270.02	3202.29	2990.83	3024.46	3109.57	3206.29	3184.34	3804.48	3701.22	3825.83	33.2895	33.2137	35.3897	34.7029	32.8314	32.7258	34.0211	35.5691	34.969	41.4926	39.956	41.48
ENSG00000145632	ENST00000274289; ENST00000502671; ENST00000617412; ENST00000511326; ENST00000503378; ENST00000505244; ENST00000503713; ENST00000510629; ENST00000503115; ENST00000515415; ENST00000509555; ENST00000509422; ENST00000508300; ENST00000514306; ENST00000504196	PLK2	protein_coding	protein_coding	polo like kinase 2 [Source:HGNC Symbol;Acc:HGNC:19699]	0.4291	942	GO:0006468; GO:0016310; GO:0043066; GO:0043123; GO:0000278; GO:0007052; GO:0007613; GO:0016525; GO:0048167; GO:0071866; GO:0090050; GO:2000773; GO:0007265; GO:0032465; GO:0000082; GO:0060291; GO:0045732; GO:0018105; GO:0032486; GO:0006977; GO:0002862; GO:0046599; GO:0010508; GO:0060292	GO:0005515; GO:0005524; GO:0004672; GO:0000166; GO:0004674; GO:0016301; GO:0016740; GO:0106310; GO:0043008	GO:0005737; GO:0005814; GO:0042995; GO:0005856; GO:0000785; GO:0030425; GO:0005634; GO:0005813; GO:0005829; GO:0000922	10769	TRUE	0.454475	2.39028e-05	0.00106654	chr5	58453982	58460139	6158	-	1451.36	1365.2	1408.62	1375.16	1357.41	1298	1798.18	1709.16	1565.45	1104.29	1273.28	1303.22	41.4163	39.044	40.1381	39.2371	39.2324	36.9789	51.7986	49.9217	45.2625	31.7099	36.1907	37.2023
ENSG00000111678	ENST00000538392; ENST00000542222; ENST00000545581; ENST00000544681; ENST00000537087; ENST00000229281; ENST00000540506	C12orf57	protein_coding	protein_coding	chromosome 12 open reading frame 57 [Source:HGNC Symbol;Acc:HGNC:29521]	0.5703	704	GO:0050890; GO:0009791; GO:0014819; GO:0021540; GO:0021678; GO:0036343; GO:0048593	GO:0005515; GO:0003674	GO:0005737; GO:0016607	113246	TRUE	-0.345348	2.42993e-05	0.00108114	chr12	6942978	6946003	3026	+	1583.96	1558.1	1946.75	1840.52	1613.95	1930.87	1369.06	1303.04	1282.64	1760.21	1588.66	1673.75	60.4914	59.6361	74.2383	70.2812	62.4281	73.6184	52.7792	50.9355	49.6318	67.6444	60.4311	63.9435
ENSG00000138061	ENST00000491456; ENST00000610745; ENST00000494864; ENST00000614273; ENST00000492443; ENST00000613082; ENST00000490576	CYP1B1	protein_coding	protein_coding	cytochrome P450 family 1 subfamily B member 1 [Source:HGNC Symbol;Acc:HGNC:2597]	0.5319	1578	GO:0006629; GO:0007155; GO:0006631; GO:0008202; GO:0042572; GO:0006805; GO:0008285; GO:0032088; GO:0043065; GO:0030336; GO:0045766; GO:0030199; GO:0070301; GO:0019369; GO:0008631; GO:0048514; GO:0043542; GO:0008210; GO:2000377; GO:0016125; GO:0071407; GO:0033629; GO:0019373; GO:0097267; GO:0046427; GO:0006809; GO:0010575; GO:0042574; GO:0002930; GO:0001525; GO:0006304; GO:0006725; GO:0007584; GO:…	GO:0004497; GO:0020037; GO:0005506; GO:0016705; GO:0046872; GO:0016491; GO:0016829; GO:0005515; GO:0070330; GO:0106256; GO:0101020; GO:0016712	GO:0016020; GO:0005783; GO:0005789; GO:0043231; GO:0005739; GO:0005634; GO:0016021	1545	TRUE	0.31633	2.44306e-05	0.0010839	chr2	38066973	38109902	42930	-	1425.87	1491.89	1377.65	1681.57	1539.26	1478.96	2436.99	2526.43	2290.22	1963.18	1880.6	1970.5	24.2973	25.4788	23.4415	28.651	26.5662	25.1604	41.9201	44.0653	39.5422	33.6631	31.9193	33.59
ENSG00000139287	ENST00000333850; ENST00000546576; ENST00000550403; ENST00000547348; ENST00000551074; ENST00000547278	TPH2	protein_coding	protein_coding	tryptophan hydroxylase 2 [Source:HGNC Symbol;Acc:HGNC:20692]	0.4251	1434	GO:0009072; GO:0042427; GO:0007623; GO:0014823; GO:0031667; GO:0043627; GO:0051384; GO:0051592; GO:0071285	GO:0004497; GO:0005506; GO:0016714; GO:0046872; GO:0016491; GO:0004510	GO:0043005; GO:0005829	121278	TRUE	0.655132	2.45286e-05	0.00108516	chr12	71938845	72186618	247774	+	163.357	243.387	230.512	195.266	187.165	180.887	1193.65	971.235	966.093	581.669	761.195	623.627	3.06319	4.57399	4.31616	3.66107	3.55468	3.38631	22.5945	18.6411	18.3552	10.9756	14.2171	11.6981	3
ENSG00000173546	ENST00000308508	CSPG4	protein_coding	protein_coding	chondroitin sulfate proteoglycan 4 [Source:HGNC Symbol;Acc:HGNC:2466]	0.6352	8290	GO:0007165; GO:0030154; GO:0035556; GO:0001525; GO:0050731; GO:0048771; GO:0006929; GO:0008347; GO:0043410; GO:0048008; GO:0097178	GO:0019901; GO:0015026	GO:0016020; GO:0016021; GO:0005654; GO:0005886; GO:0042995; GO:0005925; GO:0016324; GO:0009986; GO:0005576; GO:0031258; GO:0070062; GO:0062023; GO:0005887; GO:0043202; GO:0005796; GO:0001726	1464	TRUE	-0.275948	2.46298e-05	0.00108656	chr15	75674322	75712848	38527	-	2301.99	2676.74	2241.76	2446.01	2666.1	2376.9	4302.22	4493.19	4529.4	5173.98	5496.91	5456.21	7.46678	8.7016	7.26087	7.93298	8.75883	7.69706	14.0868	14.9175	14.886	16.8878	17.7594	17.7042
ENSG00000140526	ENST00000569411; ENST00000564876; ENST00000569550; ENST00000565066; ENST00000565973; ENST00000352732; ENST00000565825; ENST00000562254; ENST00000562073; ENST00000568308	ABHD2	protein_coding	protein_coding	abhydrolase domain containing 2, acylglycerol lipase [Source:HGNC Symbol;Acc:HGNC:18717]	0.5049	1573	GO:0006629; GO:0016042; GO:0048240; GO:0046464; GO:0032570; GO:0043401; GO:0044255; GO:0051792; GO:0051793; GO:0007340; GO:0009611; GO:0014909; GO:0014912	GO:0016787; GO:0052689; GO:0047372; GO:0003707; GO:0004806; GO:0008126; GO:0033878; GO:0034338; GO:0042562	GO:0016020; GO:0016021; GO:0005886; GO:0005929; GO:0031514; GO:0042995; GO:0036126; GO:0097524; GO:0001669	11057	TRUE	-0.277008	2.51891e-05	0.0011077	chr15	89087459	89202355	114897	+	3938.71	4317.95	3419.84	4351.23	4464.77	4010.24	4427.23	4735.53	4597.89	5757.55	5471.11	5445.62	67.3302	73.9771	58.3753	74.3729	77.3027	68.44	76.3972	82.8582	79.638	99.04	93.1559	93.1233
ENSG00000137818	ENST00000357790; ENST00000260379; ENST00000487304; ENST00000560274; ENST00000488122	RPLP1	protein_coding	protein_coding	ribosomal protein lateral stalk subunit P1 [Source:HGNC Symbol;Acc:HGNC:10372]	0.5228	955	GO:0006414; GO:0006412; GO:0032147; GO:0002181	GO:0003735; GO:0005515; GO:0043021; GO:0030295	GO:0005840; GO:1990904; GO:0005925; GO:0022625; GO:0005829; GO:0005737; GO:0022626	6176	TRUE	-0.351811	2.52507e-05	0.0011077	chr15	69452814	69456205	3392	+	30318.6	31067.5	35821.5	32790.6	28300.9	32779.1	20945.9	20716.2	20373.7	28367.5	24832.4	25887.8	853.313	876.333	1006.73	922.775	806.75	921.045	595.099	596.788	580.999	803.411	696.142	728.871
ENSG00000175197	ENST00000547303; ENST00000623876; ENST00000551116; ENST00000346473; ENST00000552740; ENST00000547526	DDIT3	protein_coding	protein_coding	DNA damage inducible transcript 3 [Source:HGNC Symbol;Acc:HGNC:2726]	0.5034	896	GO:0006355; GO:0006915; GO:0016055; GO:0006986; GO:0007049; GO:0045893; GO:0043161; GO:0051726; GO:0000122; GO:0034976; GO:0045944; GO:0045892; GO:0032757; GO:0120163; GO:0006357; GO:0043433; GO:2001244; GO:0010506; GO:0070059; GO:0090090; GO:0036500; GO:1990440; GO:1902237; GO:0043525; GO:0006974; GO:0140467; GO:0030968; GO:0009948; GO:0051091; GO:0036499; GO:0051898; GO:0043618; GO:0032689; GO:…	GO:0003700; GO:0003677; GO:0005515; GO:0042802; GO:0000978; GO:0000981; GO:0001228; GO:0046982; GO:0061629; GO:0008140; GO:0000976; GO:0042803; GO:0043522; GO:0140416	GO:0005634; GO:0005737; GO:0000785; GO:0090575; GO:0005829; GO:0036488; GO:1990622; GO:1990617; GO:0005667; GO:0032993; GO:0005770	1649	TRUE	0.368196	2.54138e-05	0.00111071	chr12	57516588	57521737	5150	-	571.161	587.855	698.389	577.255	572.622	620.146	1317.85	1282.94	1308.57	1081.35	962.146	976.956	17.1372	17.6772	20.924	17.3179	17.4015	18.5762	39.915	39.4002	39.7816	32.6485	28.7541	29.3231
ENSG00000183475	ENST00000332783; ENST00000558747; ENST00000343276; ENST00000561192	ASB7	protein_coding	protein_coding	ankyrin repeat and SOCS box containing 7 [Source:HGNC Symbol;Acc:HGNC:17182]	0.4595	2346	GO:0016567; GO:0035556	GO:0005515	GO:0005829	140460	TRUE	-0.33323	2.54696e-05	0.00111071	chr15	100602589	100651701	49113	+	1401.39	1430.25	1303.9	1495.43	1491.63	1375.28	1202.04	1235.59	1196.13	1603.11	1507.69	1474.66	16.0626	16.4298	14.9235	17.1384	17.3164	15.7373	13.908	14.4958	13.8913	18.49	17.2126	16.9084
ENSG00000169429	ENST00000696131; ENST00000401931; ENST00000696132; ENST00000483500; ENST00000307407	CXCL8	protein_coding	protein_coding	C-X-C motif chemokine ligand 8 [Source:HGNC Symbol;Acc:HGNC:6025]	0.3533	1340	GO:0006955; GO:0007165; GO:0006935; GO:0009605; GO:0006954; GO:0006952; GO:0030593; GO:0042119; GO:0010629; GO:0035556; GO:0030155; GO:0001525; GO:0034976; GO:0071347; GO:0071356; GO:0031623; GO:0019722; GO:0007186; GO:0070098; GO:0010628; GO:0071222; GO:0090023; GO:0008285; GO:0061844; GO:0044344; GO:0045744; GO:0050930; GO:0048566; GO:0045766; GO:0031328; GO:0060354; GO:0002237; GO:0045091; GO:…	GO:0008009; GO:0005125; GO:0005153; GO:0005515; GO:0008201; GO:0045236	GO:0005576; GO:0005615	3576	TRUE	0.394964	2.55327e-05	0.00111071	chr4	73740519	73743716	3198	+	212.145	189.483	234.011	198.693	187.266	224.974	1220.33	1200.43	1293	899.024	906.74	1005.53	4.2571	3.81078	4.68904	3.98666	3.80607	4.5071	24.7198	24.6564	26.2897	18.1538	18.1235	20.185
ENSG00000130517	ENST00000604499; ENST00000269919; ENST00000595066; ENST00000252813; ENST00000596962; ENST00000600283; ENST00000597431; ENST00000597663; ENST00000595552	PGPEP1	protein_coding	protein_coding	pyroglutamyl-peptidase I [Source:HGNC Symbol;Acc:HGNC:13568]	0.5684	1555	GO:0006508; GO:0030163	GO:0008233; GO:0008234; GO:0016787; GO:0016920; GO:0005515	GO:0005737; GO:0005829	54858	TRUE	0.290323	2.57788e-05	0.0011183	chr19	18340598	18369950	29353	+	2179.57	2268.36	2242.56	2179.76	2073.47	2146.34	2562.09	2389.18	2405.46	2005.14	2045.14	1949.24	37.69	39.3124	38.7228	37.6886	36.3155	37.0542	44.7237	42.2878	42.1462	34.8913	35.2255	33.719
ENSG00000272325	ENST00000607016	NUDT3	protein_coding	protein_coding	nudix hydrolase 3 [Source:HGNC Symbol;Acc:HGNC:8050]	0.4477	9900	GO:0071543; GO:1901907; GO:1901909; GO:1901911; GO:0007267; GO:0015961; GO:0071544; GO:0110154	GO:0016787; GO:0046872; GO:0005515; GO:0000287; GO:0000298; GO:0008486; GO:0034431; GO:0034432; GO:0050072; GO:0052840; GO:0052842	GO:0005737; GO:0005829; GO:0005634	11165	TRUE	-0.303816	2.62563e-05	0.00113586	chr6	34279679	34392669	112991	-	2840.49	2624.74	2512.34	2430.89	2570.49	2423.85	2289.68	2194.31	2234.35	2883.57	2600.37	2800.78	7.71512	7.14495	6.81391	6.6018	7.07138	6.57263	6.27788	6.1004	6.14903	7.8813	7.035	7.60998
ENSG00000214575	ENST00000618698; ENST00000684509; ENST00000614918; ENST00000611031; ENST00000618449; ENST00000617958; ENST00000615198; ENST00000611163; ENST00000616959; ENST00000617462; ENST00000620182; ENST00000617522; ENST00000614977; ENST00000570205; ENST00000568994; ENST00000569257; ENST00000567678; ENST00000566716; ENST00000563519	CPEB1	protein_coding	protein_coding	cytoplasmic polyadenylation element binding protein 1 [Source:HGNC Symbol;Acc:HGNC:21744]	0.5229	1953	GO:0006397; GO:0006417; GO:0006412; GO:2000766; GO:0071230; GO:0032869; GO:0071456; GO:1900365	GO:0003723; GO:0003676; GO:0046872; GO:0003730; GO:0045182; GO:0035925; GO:0005515; GO:0000900; GO:0008135; GO:0043022	GO:0005737; GO:0005654; GO:0005829; GO:0005634; GO:0016020; GO:0042995; GO:1990904; GO:0030425; GO:0045202; GO:0000932; GO:0014069; GO:0043005; GO:1990124	64506	TRUE	-0.38484	2.65697e-05	0.00114443	chr15	82543201	82648861	105661	-	580.34	545.62	576.376	581.438	556.385	593.735	557.131	585.507	558.716	732.751	741.588	755.758	7.99035	7.52898	7.92422	8.00447	7.75885	8.1613	7.74336	8.25136	7.79433	10.1521	10.1701	10.4093
ENSG00000169926	ENST00000307145; ENST00000558921; ENST00000560473; ENST00000558844; ENST00000558673; ENST00000500533; ENST00000558225	KLF13	protein_coding	protein_coding	Kruppel like factor 13 [Source:HGNC Symbol;Acc:HGNC:13672]	0.564	1577	GO:0006357; GO:0006366; GO:0008285; GO:0045647; GO:0045944	GO:0046872; GO:0003677; GO:0005515; GO:0000981; GO:0000978; GO:1990837; GO:0001228	GO:0005634; GO:0000785	51621	TRUE	-0.259146	2.66011e-05	0.00114443	chr15	31326835	31435665	108831	+	2546.77	2608.25	2377.44	2551.63	2356.52	2487.71	2911.45	2834.97	2789.26	3507.8	3360.81	3339.16	43.4253	44.5723	40.479	43.5029	40.6971	42.3484	50.1132	49.4781	48.1889	60.1873	57.0789	56.9568
ENSG00000092964	ENST00000521913; ENST00000493789; ENST00000311151; ENST00000523027; ENST00000523690; ENST00000523093; ENST00000521983; ENST00000474808	DPYSL2	protein_coding	protein_coding	dihydropyrimidinase like 2 [Source:HGNC Symbol;Acc:HGNC:3014]	0.5256	1815	GO:0030154; GO:0007399; GO:0007420; GO:0007411; GO:0007010; GO:0010975; GO:0030516; GO:0045664; GO:0006897; GO:0006139; GO:0007165	GO:0016787; GO:0016810; GO:0008017; GO:0019901; GO:0005515; GO:0042802; GO:0004157	GO:0005737; GO:0005829; GO:0005886; GO:0030424; GO:0030425; GO:0043025; GO:0016020; GO:0005856; GO:0005874; GO:0070062	1808	TRUE	0.292424	2.68743e-05	0.00115301	chr8	26514031	26658178	144148	+	1779.78	1751.01	1608.03	1808.11	1861.83	1729.37	2215.11	2342.94	2345.57	1887.5	1841.19	1901.4	26.3679	25.9991	23.7886	26.7843	27.9375	25.5788	33.1279	35.5288	35.2096	28.1393	27.1697	28.1797
ENSG00000174197	ENST00000566718; ENST00000545763; ENST00000570161; ENST00000563576; ENST00000703840; ENST00000566586; ENST00000219905; ENST00000703841; ENST00000682463; ENST00000561532; ENST00000703842; ENST00000703843; ENST00000564190; ENST00000566288; ENST00000568255; ENST00000682598	MGA	protein_coding	protein_coding	MAX dimerization protein MGA [Source:HGNC Symbol;Acc:HGNC:14010]	0.4301	5277	GO:0006355; GO:0045893; GO:0006357; GO:0001708	GO:0003700; GO:0003677; GO:0046983; GO:0005515; GO:0000981; GO:0000978	GO:0005634; GO:0071339; GO:0000785; GO:0005654	23269	TRUE	-0.689296	2.70801e-05	0.00115866	chr15	41621134	41773081	151948	+	2835.8	2969.68	1947.31	2505.72	3012.56	2244	1444.64	2153.89	1699.44	2963.85	2697.73	2946.17	14.4502	15.166	9.90832	12.7667	15.5479	11.4158	7.43098	11.234	8.77422	15.1975	13.6922	15.018	4
ENSG00000117899	ENST00000619987; ENST00000561312; ENST00000422879; ENST00000560244; ENST00000560189; ENST00000559537; ENST00000261758	MESD	protein_coding	protein_coding	mesoderm development LRP chaperone [Source:HGNC Symbol;Acc:HGNC:13520]	0.5235	2138	GO:0006457; GO:0016055; GO:0001503; GO:0006909; GO:0034394; GO:0007498; GO:1904395	GO:0005515; GO:0003674; GO:0050750; GO:0042802	GO:0005783; GO:0005886	23184	TRUE	-0.30386	2.76498e-05	0.00117761	chr15	80946289	80989828	43540	-	2831.92	2836.54	3060.95	2977.25	2894.97	2921.75	2508.92	2671.52	2630.49	3050.07	3262.34	3329.52	35.6171	35.7543	38.4416	37.4404	36.8775	36.6863	31.8532	34.3911	33.5212	38.6015	40.8682	41.8904
ENSG00000174938	ENST00000346932; ENST00000350527; ENST00000308713; ENST00000617533; ENST00000537485; ENST00000563118; ENST00000568407; ENST00000562159; ENST00000568380	SEZ6L2	protein_coding	protein_coding	seizure related 6 homolog like 2 [Source:HGNC Symbol;Acc:HGNC:30844]	0.6287	2259	GO:0060074; GO:0090036; GO:0008344; GO:0021680		GO:0016020; GO:0016021; GO:0005783; GO:0005789; GO:0005886; GO:0043025	26470	TRUE	-0.337494	2.77371e-05	0.00117761	chr16	29871159	29899550	28392	-	1297.35	1324.1	1294.8	1367.84	1309.78	1313.65	944.806	905.526	915.048	1126.07	1195.49	1172.35	15.4428	15.7962	15.39	16.2799	15.7908	15.6111	11.3528	11.0327	11.0362	13.4881	14.174	13.9598
ENSG00000185950	ENST00000375856	IRS2	protein_coding	protein_coding	insulin receptor substrate 2 [Source:HGNC Symbol;Acc:HGNC:6126]	0.5866	8156	GO:0007165; GO:0008286; GO:0008284; GO:0032024; GO:0032869; GO:0045725; GO:0046326; GO:0009749; GO:0030890; GO:0055088; GO:0010748; GO:0010907; GO:0032000; GO:0006006; GO:0019216; GO:0002053; GO:0002903; GO:0007420; GO:0008283; GO:0010631; GO:0010634; GO:0016477; GO:0030879; GO:0033673; GO:0044342; GO:0071333; GO:0072089; GO:1901653; GO:1904692; GO:2000648	GO:0005515; GO:0005158; GO:0043548; GO:0019901; GO:0019903; GO:0019904; GO:0071889	GO:0005737; GO:0005829; GO:0005886; GO:0032991	8660	TRUE	0.323395	2.77502e-05	0.00117761	chr13	109752695	109786583	33889	-	1678.09	1648.65	1459.72	1655.8	1721.95	1527.06	2188.96	2436.17	2246.69	1829.33	1849.79	1810.24	5.53253	5.44753	4.80559	5.45837	5.74998	5.0263	7.28511	8.22104	7.50508	6.069	6.07448	5.97036
ENSG00000128891	ENST00000560305; ENST00000559153; ENST00000561011; ENST00000559291; ENST00000559911; ENST00000698443; ENST00000558113; ENST00000416810; ENST00000358005; ENST00000558750; ENST00000558918; ENST00000559103; ENST00000558871; ENST00000560109; ENST00000560535	CCDC32	protein_coding	protein_coding	coiled-coil domain containing 32 [Source:HGNC Symbol;Acc:HGNC:28295]	0.4863	1364	GO:0044782; GO:0030030; GO:0060322	GO:0005515		90416	TRUE	-0.484733	2.78247e-05	0.00117761	chr15	40528683	40565054	36372	-	555.158	498.294	551.946	540.803	546.389	528.616	427.02	496.763	424.214	635.692	639.522	627.976	10.9443	9.84508	10.8651	10.66	10.9097	10.4039	8.49784	10.0238	8.47347	12.6106	12.5575	12.3842
ENSG00000065717	ENST00000455444; ENST00000426948; ENST00000262953; ENST00000591529; ENST00000586422; ENST00000443826; ENST00000590536; ENST00000589364; ENST00000586492; ENST00000587672; ENST00000589205; ENST00000587217; ENST00000591457; ENST00000590101; ENST00000587137; ENST00000590183; ENST00000589291; ENST00000592584; ENST00000587770; ENST00000592305; ENST00000591720; ENST00000587893	TLE2	protein_coding	protein_coding	TLE family member 2, transcriptional corepressor [Source:HGNC Symbol;Acc:HGNC:11838]	0.6243	1092	GO:0006355; GO:0016055; GO:0090090; GO:0045892; GO:0007165; GO:0009887	GO:0005515; GO:0003714	GO:0005634; GO:0005654; GO:0005925; GO:0005615; GO:0016604; GO:0005667	7089	TRUE	0.417052	2.81067e-05	0.00118193	chr19	2997639	3047635	49997	-	1333.05	1256.75	1413.17	1422.23	1282.76	1431.04	1136.28	1057.64	1126.99	885.301	837.546	755.834	32.8253	31.0153	34.7477	35.017	31.9925	35.1802	28.2446	26.6571	28.1182	21.9367	20.5423	18.6185
ENSG00000174444	ENST00000307961; ENST00000567229; ENST00000565723; ENST00000568588; ENST00000561775; ENST00000569696; ENST00000564744; ENST00000564647; ENST00000563473; ENST00000566039; ENST00000564439; ENST00000566622; ENST00000569438; ENST00000566624; ENST00000561554; ENST00000566491; ENST00000564517	RPL4	protein_coding	protein_coding	ribosomal protein L4 [Source:HGNC Symbol;Acc:HGNC:10353]	0.4774	990	GO:0006412; GO:0002181; GO:0006396	GO:0003735; GO:0003723; GO:0005515	GO:0005840; GO:0005634; GO:0005737; GO:0016020; GO:1990904; GO:0005791; GO:0005925; GO:0005730; GO:0022625; GO:0005829; GO:0070062; GO:0022626	6124	TRUE	-0.395657	2.81112e-05	0.00118193	chr15	66498015	66524532	26518	-	78329.7	76631.1	86189.4	80535.9	74949.5	81020.7	44492.5	47720.1	47784.4	65840.3	58152.4	60016.9	2126.03	2084.54	2335.96	2185.64	2060.4	2195.45	1219.04	1325.73	1314.12	1798.26	1572.13	1629.56
ENSG00000140395	ENST00000558453; ENST00000560807; ENST00000558412; ENST00000559332; ENST00000559940; ENST00000558311; ENST00000267973; ENST00000558459; ENST00000560569; ENST00000560610; ENST00000559848; ENST00000560063; ENST00000559700; ENST00000558840; ENST00000560946; ENST00000561347	WDR61	protein_coding	protein_coding	WD repeat domain 61 [Source:HGNC Symbol;Acc:HGNC:30300]	0.45	1076	GO:0016055; GO:0051568; GO:0006368; GO:0045638; GO:0080182; GO:0051571; GO:2001162	GO:0005515	GO:0005634; GO:0005737; GO:0005654; GO:0005829; GO:0000791; GO:0016593; GO:0055087		TRUE	-0.331158	2.81898e-05	0.00118193	chr15	78277835	78299703	21869	-	1361.6	1375.47	1543.37	1391.9	1433.18	1425.16	977.723	1001.67	1036.13	1249.92	1289.25	1260.83	34.027	34.4497	38.5134	34.7798	36.2753	35.5566	24.6648	25.6218	26.2357	31.432	32.0915	31.5198
ENSG00000172201	ENST00000378700	ID4	protein_coding	protein_coding	inhibitor of DNA binding 4, HLH protein [Source:HGNC Symbol;Acc:HGNC:5363]	0.4144	3873	GO:0045892; GO:0000122; GO:0030154; GO:0032922; GO:0000082; GO:0001649; GO:0002052; GO:0007405; GO:0007420; GO:0007623; GO:0008104; GO:0008283; GO:0010628; GO:0021766; GO:0021895; GO:0022010; GO:0030182; GO:0045444; GO:0045599; GO:0045665; GO:0045944; GO:0048708; GO:0048709; GO:0048712; GO:0048715; GO:0060512; GO:0060740; GO:0060741; GO:0061682; GO:0072089; GO:2000648	GO:0046983; GO:0005515; GO:0140416; GO:0061629	GO:0005634; GO:0005737; GO:0005654	3400	TRUE	-0.335924	2.82296e-05	0.00118193	chr6	19837370	19842197	4828	+	4440.78	4434.59	4745.77	4325.23	4106.86	4314.61	4024.27	3916.29	3896.31	5393	4939.66	4602.75	30.8317	30.857	32.9012	30.0257	28.8793	29.9063	28.2042	27.8307	27.4092	37.6777	34.1596	31.9676
ENSG00000198805	ENST00000697613; ENST00000553418; ENST00000556293; ENST00000557229; ENST00000361505; ENST00000554056; ENST00000553591; ENST00000697614; ENST00000554065; ENST00000556754; ENST00000697615	PNP	protein_coding	protein_coding	purine nucleoside phosphorylase [Source:HGNC Symbol;Acc:HGNC:7892]	0.4919	1967	GO:0009116; GO:0006139; GO:0006166; GO:0009165; GO:0006955; GO:0032743; GO:0006148; GO:0034418; GO:0042102; GO:0046638; GO:0000255; GO:0006149; GO:0006157; GO:0006204; GO:0006738; GO:0009410; GO:0042278; GO:0043101; GO:0046059	GO:0003824; GO:0016763; GO:0016740; GO:0016757; GO:0004731; GO:0047975; GO:0005515; GO:0042802; GO:0042301; GO:0001882; GO:0002060	GO:0005829; GO:0005737; GO:0005576; GO:0070062; GO:0034774; GO:1904813; GO:0005634	4860	TRUE	0.301032	2.88538e-05	0.00119858	chr14	20461992	20477094	15103	+	3917.84	4210.63	4696.16	4336.74	4202.4	4347.05	4867.2	4635.17	4381.73	3582.11	3823.09	3835.3	53.5584	57.6886	64.1049	59.2777	58.1858	59.3279	67.1659	64.8571	60.6919	49.2761	52.0563	52.4487
ENSG00000197324	ENST00000359591; ENST00000546834; ENST00000553002; ENST00000551466; ENST00000470660	LRP10	protein_coding	protein_coding	LDL receptor related protein 10 [Source:HGNC Symbol;Acc:HGNC:14553]	0.5769	2558	GO:0006897; GO:0006629; GO:0006869; GO:0048839	GO:0005515; GO:0005041	GO:0016020; GO:0016021; GO:0005905; GO:0005886	26020	TRUE	0.248248	2.8935e-05	0.00119858	chr14	22871740	22881713	9974	+	6174.53	6591.88	6345.32	6902.48	6543.47	6637.78	5366.01	5049.77	5184.78	4437.46	4359.58	4313.32	64.9065	69.4475	66.6048	72.5498	69.6678	69.6612	56.9411	54.3335	55.223	46.9393	45.6465	45.3577
ENSG00000064115	ENST00000343028; ENST00000544179; ENST00000545344; ENST00000545303; ENST00000537406; ENST00000535260; ENST00000543882; ENST00000541081; ENST00000542667; ENST00000543655; ENST00000535819; ENST00000543803; ENST00000542019; ENST00000539741; ENST00000543088; ENST00000535423; ENST00000512808; ENST00000545600; ENST00000539399	TM7SF3	protein_coding	protein_coding	transmembrane 7 superfamily member 3 [Source:HGNC Symbol;Acc:HGNC:23049]	0.494	794	GO:0032024; GO:0043069; GO:0034620	GO:0003674	GO:0016020; GO:0016021; GO:0005886; GO:0070062	51768	TRUE	0.302853	2.89547e-05	0.00119858	chr12	26971579	27014434	42856	-	5527.03	5900.61	6071.03	6031.14	5710.27	5475.25	6443.43	6749.45	6467.97	5157.37	5107.04	5647.73	187.155	200.249	205.277	204.2	195.842	185.096	220.25	233.932	221.913	175.734	172.249	191.311
ENSG00000163359	ENST00000473258; ENST00000295550; ENST00000683348; ENST00000682957; ENST00000347401; ENST00000491769; ENST00000472056; ENST00000353578; ENST00000493608; ENST00000684508; ENST00000468792; ENST00000493475; ENST00000684597; ENST00000392004; ENST00000392003; ENST00000433762; ENST00000682405; ENST00000491233; ENST00000683155; ENST00000683145	COL6A3	protein_coding	protein_coding	collagen type VI alpha 3 chain [Source:HGNC Symbol;Acc:HGNC:2213]	0.4926	3194	GO:0010951; GO:0007155; GO:0010466; GO:0007517	GO:0005515; GO:0004867; GO:0030414; GO:0030020	GO:0005615; GO:0005576; GO:0005581; GO:0005788; GO:0070062; GO:0062023; GO:0031012; GO:0042383; GO:1903561; GO:0005589	1293	TRUE	0.735363	2.89731e-05	0.00119858	chr2	237324003	237414328	90326	-	69.3561	105.226	66.5405	69.7406	99.8308	51.8418	425.472	491.372	452.336	315.441	217.401	281.22	0.583895	0.88784	0.559376	0.58706	0.851243	0.435727	3.61585	4.2342	3.85849	2.6723	1.82302	2.36838	3
ENSG00000047346	ENST00000568871; ENST00000261844; ENST00000534964; ENST00000619572; ENST00000546305; ENST00000568637; ENST00000399202; ENST00000570204; ENST00000566948; ENST00000568668; ENST00000562135; ENST00000566768; ENST00000561490; ENST00000561543; ENST00000568863; ENST00000562351	FAM214A	protein_coding	protein_coding	family with sequence similarity 214 member A [Source:HGNC Symbol;Acc:HGNC:25609]	0.421	1947		GO:0005515			TRUE	-0.459509	2.90173e-05	0.00119858	chr15	52581317	52709817	128501	-	547.703	574.158	573.644	653.595	678.703	602.538	571.76	581.918	580.337	714.403	831.089	845.159	7.56422	7.94718	7.91097	9.02557	9.49376	8.30783	7.97118	8.22606	8.12091	9.9284	11.4326	11.6765
ENSG00000183955	ENST00000402868; ENST00000437519; ENST00000537270; ENST00000478781; ENST00000461103; ENST00000462311; ENST00000437502; ENST00000485469	KMT5A	protein_coding	protein_coding	lysine methyltransferase 5A [Source:HGNC Symbol;Acc:HGNC:29489]	0.5414	1091	GO:0032259; GO:0000122; GO:0006325; GO:0051301; GO:0007049; GO:0006357; GO:0018026; GO:0045892; GO:1901796; GO:0007076; GO:0043516; GO:0034771; GO:0016571	GO:0005515; GO:0018024; GO:0016740; GO:0008168; GO:0016279; GO:0002039; GO:0003714; GO:0042799; GO:0016278	GO:0005634; GO:0005654; GO:0005829; GO:0005694; GO:0005700	387893	TRUE	-0.247156	2.90876e-05	0.00119858	chr12	123384132	123409353	25222	+	3071.01	3022.61	3106.79	3145.62	3012.49	2993.14	3056.3	3154.99	3046.99	3652.29	3700.48	3633.17	75.6905	74.6628	76.4609	77.5198	75.2013	73.6496	76.0405	79.592	76.0914	90.5821	90.8441	89.578
ENSG00000132256	ENST00000380034; ENST00000380027; ENST00000433961; ENST00000684655; ENST00000396847; ENST00000682968; ENST00000438025; ENST00000483835; ENST00000492086; ENST00000684417; ENST00000465634; ENST00000487241; ENST00000412903; ENST00000419850	TRIM5	protein_coding	protein_coding	tripartite motif containing 5 [Source:HGNC Symbol;Acc:HGNC:16276]	0.4713	1700	GO:0006914; GO:0016567; GO:0045893; GO:0043123; GO:0002376; GO:0045087; GO:0051607; GO:0000209; GO:0010468; GO:0010508; GO:0032880; GO:0046596; GO:0051092; GO:0043410; GO:0070534; GO:0046597; GO:0051091; GO:0002218; GO:0044790; GO:0031664	GO:0005515; GO:0008270; GO:0046872; GO:0016740; GO:0042803; GO:0004842; GO:0019901; GO:0042802; GO:0061630; GO:0003713; GO:0030674; GO:0038187	GO:0005634; GO:0005737; GO:0000932; GO:0005829; GO:0005654; GO:1990462	85363	TRUE	0.345616	2.93636e-05	0.00120677	chr11	5663195	5938619	275425	-	1348.55	1359.04	1303.65	1260.82	1329.16	1329.81	1358.55	1334.68	1351.93	1125.29	1018.23	1031.01	21.3306	21.5442	20.5904	19.9405	21.2938	20.9995	21.6921	21.6084	21.6669	17.9109	16.042	16.3137
ENSG00000101680	ENST00000389658; ENST00000492048; ENST00000488064; ENST00000579014; ENST00000488089; ENST00000490190; ENST00000484335; ENST00000585178	LAMA1	protein_coding	protein_coding	laminin subunit alpha 1 [Source:HGNC Symbol;Acc:HGNC:6481]	0.4814	3932	GO:0007155; GO:0030155; GO:0030334; GO:0045995; GO:0007166; GO:0009887; GO:0009888; GO:0007411; GO:0043010; GO:0045785; GO:0051149; GO:0110011; GO:2001046; GO:0048514; GO:0002011; GO:0006468; GO:0031175; GO:0045198; GO:0060041; GO:0060441; GO:0060445; GO:0061304	GO:0005102; GO:0005515; GO:0005201; GO:0008022; GO:0043208	GO:0005576; GO:0005615; GO:0005604; GO:0062023; GO:0031012; GO:0098637; GO:0016020; GO:0005606; GO:0005608; GO:0005911; GO:0043256	284217	TRUE	0.448798	2.96315e-05	0.0012142	chr18	6941742	7117797	176056	-	2305.16	2612.22	1770.21	2168.9	2632.77	2123.56	2035.92	2533.21	2397.55	1697.51	1671.77	1736.8	15.7643	17.9037	12.0882	14.8305	18.2357	14.4984	14.0547	17.7319	16.6129	11.6815	11.3875	11.8816
ENSG00000131398	ENST00000376959; ENST00000477616; ENST00000474951; ENST00000670667	KCNC3	protein_coding	protein_coding	potassium voltage-gated channel subfamily C member 3 [Source:HGNC Symbol;Acc:HGNC:6235]	0.6309	4807	GO:0055085; GO:0006811; GO:0051260; GO:0006813; GO:0034765; GO:0071805; GO:0051262	GO:0005216; GO:0005244; GO:0005249; GO:0005267; GO:0005251	GO:0016020; GO:0016021; GO:0008076; GO:0005737; GO:0005886; GO:0042995; GO:0005856; GO:0030425; GO:0045202; GO:0005938; GO:0043204; GO:0045211; GO:0030424; GO:0042734; GO:0032591; GO:0032590; GO:0032809	3748	TRUE	0.491638	2.96999e-05	0.0012142	chr19	50311937	50333515	21579	-	1010.75	1111.79	948.789	1015.43	1099.78	999.667	1653.11	1651.76	1559.39	985.028	1261.55	1195.39	5.654	6.23297	5.29967	5.67945	6.23098	5.58277	9.33472	9.45733	8.83832	5.54468	7.02902	6.68922
ENSG00000176022	ENST00000379198	B3GALT6	protein_coding	protein_coding	beta-1,3-galactosyltransferase 6 [Source:HGNC Symbol;Acc:HGNC:17978]	0.6421	2805	GO:0006486; GO:0015012; GO:0030166; GO:0030206; GO:0006024; GO:0030203	GO:0016758; GO:0016740; GO:0016757; GO:0008194; GO:0035250; GO:0047220	GO:0016020; GO:0016021; GO:0005794; GO:0032580; GO:0000139; GO:0005797	126792	TRUE	-0.279681	2.99475e-05	0.00122112	chr1	1232237	1235041	2805	+	1313.67	1245.34	1484.19	1530.98	1358.49	1441.79	1946.91	1970.34	1989.24	2451.68	2302.54	2416.58	12.5933	11.9647	14.2072	14.6747	13.1901	13.7987	18.8403	19.3333	19.3216	23.6501	21.9856	23.1744
ENSG00000140367	ENST00000569423; ENST00000267938; ENST00000561723; ENST00000561851; ENST00000562635; ENST00000426727; ENST00000567921; ENST00000563966	UBE2Q2	protein_coding	protein_coding	ubiquitin conjugating enzyme E2 Q2 [Source:HGNC Symbol;Acc:HGNC:19248]	0.4335	1478	GO:0016567; GO:0000209; GO:0070936	GO:0000166; GO:0005524; GO:0016740; GO:0005515; GO:0004842; GO:0061631	GO:0005737; GO:0005634; GO:0005829	92912	TRUE	-0.321803	3.0115e-05	0.00122476	chr15	75843307	75901078	57772	+	2109.22	2080.9	2012.31	2026.67	2191.99	2055.09	1494.62	1651.04	1560.25	1968.91	1931.75	1991.7	38.3736	37.9424	36.5572	36.8672	40.3913	37.3272	27.4493	30.7454	28.7614	36.0457	35.0059	36.2485
ENSG00000136383	ENST00000258888; ENST00000558077	ALPK3	protein_coding	protein_coding	alpha kinase 3 [Source:HGNC Symbol;Acc:HGNC:17574]	0.5658	5362	GO:0006468; GO:0016310; GO:0007507; GO:0055013; GO:0055007	GO:0005524; GO:0004674; GO:0016301; GO:0016740; GO:0106310	GO:0005634	57538	TRUE	-0.385347	3.02776e-05	0.00122817	chr15	84817356	84873479	56124	+	2749.74	2750.93	2396.56	3256.47	3458.46	3253.32	2912.45	3179.39	3151.64	4264.63	4193.8	3634.09	13.7895	13.8261	12.0009	16.3287	17.5663	16.288	14.7437	16.3197	16.014	21.5207	20.9481	18.2309
ENSG00000138463	ENST00000261038; ENST00000477647	SLC49A4	protein_coding	protein_coding	solute carrier family 49 member 4 [Source:HGNC Symbol;Acc:HGNC:16628]	0.471	2572			GO:0016020; GO:0016021; GO:0005765; GO:0043231; GO:0005764	84925	TRUE	0.296699	3.12838e-05	0.0012657	chr3	122795069	122881139	86071	+	1300.41	1306.98	1242.9	1355.29	1295.71	1279.42	1909.12	1922.27	1839.61	1580.17	1489.57	1537.32	13.5955	13.6945	12.9753	14.1675	13.7202	13.354	20.1482	20.5703	19.4871	16.624	15.5115	16.0781
ENSG00000041982	ENST00000350763; ENST00000341037; ENST00000705190; ENST00000705191; ENST00000705192; ENST00000537320; ENST00000423613; ENST00000542877; ENST00000544972; ENST00000460345; ENST00000476680; ENST00000473855; ENST00000635336; ENST00000481475; ENST00000534839	TNC	protein_coding	protein_coding	tenascin C [Source:HGNC Symbol;Acc:HGNC:5318]	0.5325	3413	GO:0007155; GO:0042127; GO:0031175; GO:0001649; GO:0030155; GO:0001558; GO:0009611; GO:0002009; GO:0007528; GO:0008284; GO:0010628; GO:0014012; GO:0030334; GO:0050727; GO:0060739; GO:0060740	GO:0005515; GO:0005201; GO:0045545	GO:0005615; GO:0016020; GO:0005576; GO:0005925; GO:0062023; GO:0005788; GO:0098966; GO:0005604; GO:0005614; GO:0090733	3371	TRUE	-0.399039	3.25154e-05	0.00131213	chr9	115019575	115118207	98633	-	1861.18	1962.16	1572.48	2027.66	2107.5	1755.73	2367.23	2806.23	2638.67	3560.5	3210.22	3552.9	14.6635	15.4934	12.3709	15.9732	16.8172	13.8099	18.8269	22.6299	21.0639	28.2278	25.1919	28.0018
ENSG00000030582	ENST00000588170; ENST00000589536; ENST00000587109; ENST00000587518; ENST00000588143; ENST00000593167; ENST00000585512; ENST00000592323; ENST00000591740; ENST00000592783; ENST00000587387; ENST00000588237; ENST00000053867; ENST00000589265; ENST00000587958; ENST00000586782; ENST00000639447; ENST00000590984; ENST00000586443; ENST00000589923; ENST00000585348; ENST00000586242	GRN	protein_coding	protein_coding	granulin precursor [Source:HGNC Symbol;Acc:HGNC:4601]	0.6289	782	GO:0050821; GO:0043524; GO:0007165; GO:0030335; GO:0045766; GO:0010595; GO:0007040; GO:0007041; GO:0050679; GO:0043525; GO:0002282; GO:0050727; GO:0007042; GO:1900426; GO:1903979; GO:0048680; GO:0106016; GO:0002265; GO:0060266; GO:1902564; GO:1903334; GO:1905247; GO:1905673	GO:0003723; GO:0005515; GO:0005125; GO:0051087; GO:0008083	GO:0005576; GO:0016020; GO:0005765; GO:0005794; GO:0005783; GO:0005886; GO:0005770; GO:0005615; GO:0005764; GO:0005802; GO:0005768; GO:0070062; GO:0035578	2896	TRUE	0.244017	3.4867e-05	0.0014034	chr17	44345246	44353106	7861	+	6601	7083.94	7184.21	6479.49	5919.98	6412.74	8042.44	7867.77	7932.72	6655.53	6573.07	6872.8	226.835	243.971	246.517	222.632	206.044	220.003	278.983	276.735	276.203	230.144	224.982	236.259
ENSG00000165025	ENST00000375751; ENST00000375754; ENST00000375747; ENST00000476708; ENST00000375746	SYK	protein_coding	protein_coding	spleen associated tyrosine kinase [Source:HGNC Symbol;Acc:HGNC:11491]	0.524	4055	GO:0006468; GO:0016310; GO:0035556; GO:0018108; GO:0002376; GO:0045087; GO:0002696; GO:0050778; GO:0002250; GO:0007229; GO:0001525; GO:0050853; GO:0042742; GO:0030593; GO:0030154; GO:0002281; GO:0031623; GO:0032753; GO:0032755; GO:0032757; GO:0032760; GO:0030168; GO:0120162; GO:0009887; GO:0038095; GO:0045780; GO:0002366; GO:0002223; GO:0038096; GO:0007169; GO:0001945; GO:0048514; GO:0050764; GO:…	GO:0005524; GO:0004672; GO:0005515; GO:0000166; GO:0016301; GO:0016740; GO:0004713; GO:0004715; GO:0005102; GO:0001784; GO:0005178; GO:0004674; GO:0043274; GO:0097110; GO:0016170; GO:0019901; GO:0019902; GO:0035325; GO:0042169	GO:0005737; GO:0016020; GO:0005886; GO:0005829; GO:0031234; GO:0032991; GO:0005634; GO:0032009; GO:0042101; GO:0019815	6850	TRUE	-0.339586	3.63998e-05	0.00146133	chr9	90801787	90898549	96763	+	1485.08	1502.17	1595.28	1634.62	1520.92	1447.66	1138.69	1194.01	1174.52	1569.87	1421.38	1456.22	9.84788	9.98333	10.5633	10.8382	10.215	9.58393	7.62235	8.10423	7.89151	10.4755	9.3882	9.65995
ENSG00000102870	ENST00000262525	ZNF629	protein_coding	protein_coding	zinc finger protein 629 [Source:HGNC Symbol;Acc:HGNC:29008]	0.5723	6083	GO:0045944; GO:0006357	GO:0046872; GO:0003677; GO:0005515; GO:0000978; GO:0001228	GO:0005634	23361	TRUE	-0.259281	3.74797e-05	0.00150082	chr16	30778456	30787205	8750	-	2998.6	3057.99	2791.73	3156.08	3008.16	2993.13	2219.99	2309.02	2252.16	2653.5	2711.7	2751.15	13.2552	13.5477	12.3228	13.9496	13.4681	13.2092	9.90622	10.4473	10.0872	11.8033	11.9395	12.1657
ENSG00000113758	ENST00000309007; ENST00000393565; ENST00000292385; ENST00000472831; ENST00000512501; ENST00000467054; ENST00000477391; ENST00000471767; ENST00000506117; ENST00000514833; ENST00000505550	DBN1	protein_coding	protein_coding	drebrin 1 [Source:HGNC Symbol;Acc:HGNC:2695]	0.6254	1579	GO:0007015; GO:0030154; GO:0007399; GO:0048168; GO:0048812; GO:0030833; GO:1902685; GO:0045773; GO:0031915; GO:0050773; GO:0061003; GO:0051220; GO:0098974; GO:0001701; GO:0010643; GO:0010644; GO:0032507; GO:0048699; GO:0061351	GO:0003779; GO:0005515; GO:0051015; GO:0045296; GO:0005522	GO:0005737; GO:0042995; GO:0070161; GO:0030425; GO:0005938; GO:0005886; GO:0030426; GO:0005884; GO:0014069; GO:0045211; GO:0015629; GO:0005856; GO:0030027; GO:0030864; GO:0030427; GO:0042641; GO:0030863; GO:0005911; GO:0005921; GO:0016020; GO:0098978; GO:0099524	1627	TRUE	-0.287533	3.81795e-05	0.00152111	chr5	177456608	177474401	17794	-	3264.8	3452.94	3460.07	3344.47	3108.83	3252.34	2479.66	2438.17	2328.27	3060.58	2794.81	2982.48	55.5981	58.9324	58.8377	56.9478	53.6216	55.2946	42.627	42.499	40.1737	52.4474	47.406	50.8085
ENSG00000214357	ENST00000369800; ENST00000520919; ENST00000522853	NEURL1B	protein_coding	protein_coding	neuralized E3 ubiquitin protein ligase 1B [Source:HGNC Symbol;Acc:HGNC:35422]	0.6727	2926	GO:0016567; GO:0007219; GO:0070086	GO:0046872; GO:0016740; GO:0061630; GO:0005515	GO:0005737; GO:0005769; GO:0005829; GO:0015629	54492	TRUE	0.365213	3.81811e-05	0.00152111	chr5	172641263	172691540	50278	+	1439.12	1527.28	1405.88	1517.39	1394.21	1425.16	980.161	924.183	955.698	754.538	761.832	694.929	13.2254	14.0667	12.9011	13.9429	12.9771	13.0755	9.0928	8.6932	8.89891	6.97764	6.97346	6.38861
ENSG00000163596	ENST00000617388; ENST00000358299; ENST00000392237; ENST00000438804; ENST00000420558; ENST00000494560; ENST00000476602; ENST00000425178; ENST00000418208; ENST00000450143; ENST00000435143; ENST00000419460; ENST00000441547; ENST00000412210; ENST00000437978; ENST00000457524; ENST00000432273; ENST00000416760; ENST00000454326; ENST00000484561; ENST00000411681; ENST00000421334	ICA1L	protein_coding	protein_coding	islet cell autoantigen 1 like [Source:HGNC Symbol;Acc:HGNC:14442]	0.4348	1604	GO:0051049	GO:0019904; GO:0005515	GO:0005737; GO:0043231; GO:0012505; GO:0005794	130026	TRUE	-0.368768	3.82804e-05	0.00152118	chr2	202773150	202871766	98617	-	427.471	465.746	387.109	459.632	463.147	450.937	586.964	612.06	610.469	809.814	764.167	771.889	7.16617	7.82515	6.4801	7.70438	7.86392	7.5471	9.93302	10.5023	10.3693	13.661	12.7599	12.9447
ENSG00000131876	ENST00000254193; ENST00000560307; ENST00000559309; ENST00000558036; ENST00000560433; ENST00000394082; ENST00000540017; ENST00000560496; ENST00000559686; ENST00000560383; ENST00000558059; ENST00000560987; ENST00000560856; ENST00000558020; ENST00000561187	SNRPA1	protein_coding	protein_coding	small nuclear ribonucleoprotein polypeptide A' [Source:HGNC Symbol;Acc:HGNC:11152]	0.4544	850	GO:0006397; GO:0008380; GO:0000398; GO:0007283; GO:1903241	GO:0005515; GO:0003723; GO:0030620	GO:0005634; GO:0005681; GO:0016607; GO:0005654; GO:1990904; GO:0016604; GO:0071013; GO:0071005; GO:0071007; GO:0005686; GO:0030532	6627	TRUE	-0.268145	3.90413e-05	0.00154387	chr15	101281510	101295282	13773	-	3685.04	3427.01	4049.53	3790.95	3659.57	3875.87	2754.35	2721.94	2877.39	3266	3473.55	3314.95	116.562	108.641	127.905	119.898	117.242	122.396	87.9475	88.1262	92.2186	103.956	109.438	104.893
ENSG00000100867	ENST00000553896; ENST00000432832; ENST00000250383; ENST00000556701; ENST00000344777; ENST00000556729; ENST00000611765; ENST00000557535; ENST00000553600; ENST00000556550	DHRS2	protein_coding	protein_coding	dehydrogenase/reductase 2 [Source:HGNC Symbol;Acc:HGNC:18349]	0.5429	1967	GO:0043066; GO:0008207; GO:0008285; GO:0034599; GO:0009636; GO:0043011; GO:0022900	GO:0016491; GO:0005515; GO:0016616; GO:0004090	GO:0005654; GO:0005739; GO:0005634; GO:0005737; GO:0005759; GO:0005635	10202	TRUE	0.344413	3.9049e-05	0.00154387	chr14	23630115	23645639	15525	+	2021.02	2413.54	2752.95	2301.32	2224.13	2348.04	12305.9	11470.5	10903.5	8723.04	9742.7	8800.72	27.6281	33.0672	37.5792	31.4561	30.795	32.0457	169.818	160.5	151.027	119.996	132.66	120.352
ENSG00000035687	ENST00000366535; ENST00000468215; ENST00000462358	ADSS2	protein_coding	protein_coding	adenylosuccinate synthase 2 [Source:HGNC Symbol;Acc:HGNC:292]	0.3741	1431	GO:0006164; GO:0006167; GO:0002376; GO:0006531; GO:0014074; GO:0044208; GO:0046040; GO:0060359; GO:0071257	GO:0005525; GO:0000166; GO:0004019; GO:0046872; GO:0016874; GO:0005515; GO:0000287; GO:0042301	GO:0005737; GO:0005739; GO:0005829; GO:0070062	159	TRUE	-0.354514	3.99292e-05	0.00157468	chr1	244408494	244451909	43416	-	1773.66	1577.5	1720.93	1594.77	1661.57	1621.77	1325.16	1374.08	1428.79	1751.03	1655.79	1875.58	33.3285	29.7083	32.2906	29.9633	31.6231	30.4241	25.1365	26.4282	27.2032	33.1098	30.9905	35.2562
ENSG00000132846	ENST00000255198; ENST00000511587; ENST00000505685	ZBED3	protein_coding	protein_coding	zinc finger BED-type containing 3 [Source:HGNC Symbol;Acc:HGNC:20711]	0.5623	2369	GO:0016055; GO:0090263; GO:0045944; GO:0006357; GO:0050821; GO:0007015; GO:0051293; GO:0001933; GO:0032868; GO:0040019; GO:0051646; GO:0009749; GO:0051643	GO:0003677; GO:0046872; GO:0000976; GO:0000981	GO:0005737; GO:0016020; GO:0005576; GO:0005829; GO:0005615; GO:0000785	84327	TRUE	-0.390859	4.03839e-05	0.0015886	chr5	77072072	77087285	15214	-	1017.89	1033.03	802.191	887.844	927.669	941.956	982.599	866.777	926.294	1193.74	1291.39	1151.15	11.5537	11.7515	9.09213	10.0764	10.6648	10.6742	11.2586	10.0702	10.6531	13.6347	14.6001	13.0709
ENSG00000225973	ENST00000436697; ENST00000567948; ENST00000565225	PIGBOS1	protein_coding	protein_coding	PIGB opposite strand 1 [Source:HGNC Symbol;Acc:HGNC:50696]	0.4961	705	GO:0006986; GO:1900101	GO:0005515	GO:0016020; GO:0016021; GO:0005739; GO:0005741; GO:0031307	101928527	TRUE	-0.665721	4.06827e-05	0.00159633	chr15	55317184	55319161	1978	-	195.734	188.579	238.214	197.669	166.888	226.609	131.778	165.571	162.767	245.077	258.654	247.93	7.46239	7.20556	9.06872	7.53525	6.44428	8.62525	5.07159	6.46111	6.28756	9.40221	9.82219	9.45574	4
ENSG00000069812	ENST00000377837; ENST00000377836; ENST00000471190; ENST00000377834; ENST00000487437; ENST00000489730	HES2	protein_coding	protein_coding	hes family bHLH transcription factor 2 [Source:HGNC Symbol;Acc:HGNC:16005]	0.6153	1340	GO:0006355; GO:0006357; GO:0009952; GO:0050767; GO:0000122; GO:0045892	GO:0046983; GO:0003677; GO:0000981; GO:0000978; GO:1990837; GO:0001227; GO:0003690	GO:0005634; GO:0000785	54626	TRUE	0.623885	4.13784e-05	0.00161957	chr1	6412418	6424670	12253	-	345.297	348.023	411.798	341.453	341.965	381.951	310.513	263.691	277.807	195.311	179.869	165.615	6.92904	6.99924	8.25149	6.85106	6.95026	7.65195	6.28998	5.4161	5.64844	3.94389	3.59513	3.32456	1
ENSG00000171223	ENST00000302754	JUNB	protein_coding	protein_coding	JunB proto-oncogene, AP-1 transcription factor subunit [Source:HGNC Symbol;Acc:HGNC:6205]	0.6486	1830	GO:0006355; GO:0006357; GO:0051726; GO:0042127; GO:0140467; GO:0045944; GO:0001570; GO:0001649; GO:0001701; GO:0001829; GO:0002158; GO:0030154; GO:0030316; GO:0033687; GO:0045597; GO:0046697; GO:0060136; GO:0060716; GO:0071277; GO:2000319	GO:0003700; GO:0003677; GO:0005515; GO:0000981; GO:0000978; GO:1990837; GO:0003690; GO:0000977; GO:0001228	GO:0005634; GO:0005654; GO:0000785; GO:0005667; GO:0090575; GO:0035976	3726	TRUE	0.416306	4.25783e-05	0.00166236	chr19	12791486	12793315	1830	+	4739.62	4588.69	5492.41	6470.07	5277	6110.49	5955.33	5105.96	5159.04	3641.97	4192.74	4274.64	69.643	67.5749	80.587	95.0582	78.5344	89.6383	88.3343	76.7931	76.8083	53.8501	61.3635	62.8332
ENSG00000198743	ENST00000381151	SLC5A3	protein_coding	protein_coding	solute carrier family 5 member 3 [Source:HGNC Symbol;Acc:HGNC:11038]	0.3831	11570	GO:0055085; GO:0006811; GO:0006814; GO:1903428; GO:0006020; GO:0150104; GO:1905477; GO:0015750; GO:0015756; GO:0015798; GO:0043085; GO:0007422; GO:0015791; GO:0032409; GO:0043576; GO:1904659; GO:1904679	GO:0022857; GO:0015293; GO:0005412; GO:0044325; GO:0005367; GO:0015146; GO:0015150; GO:0005365; GO:0015166; GO:0015459	GO:0016020; GO:0016021; GO:0005886; GO:0005887; GO:0048471; GO:0008076	6526	TRUE	0.286375	4.29362e-05	0.00167215	chr21	34073578	34106260	32683	+	3392.14	3647.96	2650.07	3387.76	4294.68	3407.94	4425.99	4728.71	4818.28	3736.33	3983.3	3729.9	7.88361	8.49699	6.15003	7.87246	10.1093	7.90729	10.3837	11.2488	11.3462	8.73803	9.22089	8.67169
ENSG00000170846	ENST00000645429; ENST00000307533; ENST00000635031; ENST00000444232	ENSG00000170846	protein_coding	protein_coding	novel protein, similar to Morf4 family associated protein 1	0.5195	1986	GO:0051726	GO:0005515			TRUE	0.323105	4.32902e-05	0.00168048	chr4	6663396	6676755	13360	+	869.58	823.467	998.173	907.927	889.739	884.178	1963.01	1798.93	1750.35	1450.73	1504.54	1433.86	11.7738	11.1742	13.4952	12.2915	12.2013	11.9517	26.8298	24.9305	24.0124	19.7655	20.2903	19.4208
ENSG00000174442	ENST00000535141; ENST00000613446; ENST00000446801; ENST00000563698; ENST00000565627; ENST00000564309; ENST00000567926; ENST00000564179; ENST00000565960; ENST00000307897; ENST00000561583; ENST00000562645; ENST00000567816; ENST00000569489	ZWILCH	protein_coding	protein_coding	zwilch kinetochore protein [Source:HGNC Symbol;Acc:HGNC:25468]	0.4038	1340	GO:0007093; GO:0051301; GO:0007049; GO:0007094; GO:0034501	GO:0005515	GO:1990423; GO:0005694; GO:0000775; GO:0000776; GO:0005829; GO:0005828	55055	TRUE	-0.278204	4.33652e-05	0.00168048	chr15	66504959	66550130	45172	+	2646.72	2785.18	2715.35	2840.26	2623.88	2832.71	2239.5	2225.11	2237.45	2835.82	2571.06	2718.89	53.1115	56.014	54.4094	56.9882	53.329	56.7501	45.3649	45.7027	45.4925	57.2633	51.3891	54.5792
ENSG00000178741	ENST00000322347; ENST00000562233; ENST00000567270; ENST00000568783; ENST00000568517; ENST00000564811	COX5A	protein_coding	protein_coding	cytochrome c oxidase subunit 5A [Source:HGNC Symbol;Acc:HGNC:2267]	0.5043	652	GO:0006123; GO:1902600; GO:0006119; GO:0045333	GO:0046872; GO:0005515; GO:0009055; GO:0004129	GO:0005743; GO:0005751; GO:0016020; GO:0005739; GO:0031966	9377	TRUE	-0.287861	4.36617e-05	0.0016837	chr15	74919791	74938083	18293	-	4311.25	4411.77	5318.5	4887.84	4328.76	4716.63	3124.56	3183.69	3035.75	3948.14	3557.71	3896.76	177.722	182.269	218.925	201.466	180.734	194.112	130.022	134.332	126.797	163.775	146.079	160.693
ENSG00000198826	ENST00000565905; ENST00000563330; ENST00000361627; ENST00000567348; ENST00000563864; ENST00000543522; ENST00000562481; ENST00000564918	ARHGAP11A	protein_coding	protein_coding	Rho GTPase activating protein 11A [Source:HGNC Symbol;Acc:HGNC:15783]	0.416	2348	GO:0007165; GO:0043547; GO:0051056	GO:0005096	GO:0005634; GO:0005829	9824	TRUE	-0.262491	4.3664e-05	0.0016837	chr15	32615144	32639941	24798	+	3653.79	3714.15	3679.94	3791.74	3830	3423.99	4332.66	4574.51	4338.61	5095.5	5434.14	5351.47	41.8437	42.6294	42.082	43.4182	44.4247	39.1474	50.0877	53.6219	50.3435	58.7207	61.9864	61.3077
ENSG00000164237	ENST00000503834; ENST00000296658; ENST00000510532; ENST00000511963; ENST00000506821; ENST00000514202; ENST00000506224	CMBL	protein_coding	protein_coding	carboxymethylenebutenolidase homolog [Source:HGNC Symbol;Acc:HGNC:25090]	0.486	1078	GO:0006805	GO:0016787	GO:0005737; GO:0005829; GO:0070062	134147	TRUE	0.226747	4.40112e-05	0.00169292	chr5	10275875	10307902	32028	-	2840.99	2949.68	2894.07	2798.87	2629.21	2886.58	4668.13	4511.5	4517.68	3878.72	3904.63	3900.87	70.8657	73.7401	72.0847	69.8064	66.4248	71.8841	117.544	115.185	114.179	97.358	97.0118	97.3381
ENSG00000119729	ENST00000465198; ENST00000238738; ENST00000432183; ENST00000489471; ENST00000482449; ENST00000473428; ENST00000494370; ENST00000489448	RHOQ	protein_coding	protein_coding	ras homolog family member Q [Source:HGNC Symbol;Acc:HGNC:17736]	0.4821	1170	GO:0007264; GO:0030036; GO:0030866; GO:0045944; GO:0007163; GO:0006897; GO:0051491; GO:0008286; GO:0032869; GO:0046326; GO:0032956; GO:0008360; GO:0046039; GO:1903077	GO:0005525; GO:0003924; GO:0000166; GO:0005515; GO:0005522; GO:0032427	GO:0005737; GO:0016020; GO:0005886; GO:0070062; GO:0005884; GO:0030660; GO:0045121	23433	TRUE	-0.276392	4.52563e-05	0.00173435	chr2	46541806	46584688	42883	+	5594.76	5185.17	5189.48	5107.6	5351.08	5201.16	8907.02	8220.58	8800.21	10737.8	10552.8	10076.6	128.582	119.433	119.094	117.372	124.56	119.339	206.643	193.38	204.926	248.331	241.571	231.669
ENSG00000169032	ENST00000425818; ENST00000685172; ENST00000692487; ENST00000691077; ENST00000687191; ENST00000691937; ENST00000691576; ENST00000686347; ENST00000307102; ENST00000689951; ENST00000685763; ENST00000692683; ENST00000684779; ENST00000693150; ENST00000566326; ENST00000687481; ENST00000688689	MAP2K1	protein_coding	protein_coding	mitogen-activated protein kinase kinase 1 [Source:HGNC Symbol;Acc:HGNC:6840]	0.4922	2552	GO:0006468; GO:0016310; GO:0018108; GO:0032147; GO:0071902; GO:0010628; GO:0007507; GO:0021697; GO:0030182; GO:0030216; GO:0030878; GO:0035987; GO:0043410; GO:0048538; GO:0048679; GO:0048870; GO:0050772; GO:0060020; GO:0060324; GO:0060425; GO:0060440; GO:0060502; GO:0060674; GO:0060711; GO:0070371; GO:1903226; GO:0032872; GO:0090170; GO:2000641; GO:0006935; GO:0007165; GO:0045893; GO:0070374; GO:…	GO:0005524; GO:0004672; GO:0000166; GO:0004674; GO:0016301; GO:0016740; GO:0004713; GO:0004712; GO:0106310; GO:0005515; GO:0043539; GO:0004708; GO:0097110; GO:0008022; GO:0030295; GO:0005078; GO:0047485	GO:0005634; GO:0005737; GO:0016020; GO:0005769; GO:0005794; GO:0005829; GO:0005886; GO:0005770; GO:0005739; GO:0005856; GO:0005925; GO:0005815; GO:0005783	5604	TRUE	-0.251058	4.53106e-05	0.00173435	chr15	66386837	66491656	104820	+	2909.9	3057.11	3153.23	2966.8	2889.75	2945.38	2975.94	2887.16	2887.91	3440.56	3368.08	3593.7	30.6607	32.2833	33.1763	31.2564	30.8392	30.9834	31.6532	31.1376	30.8314	36.4796	35.348	37.8793
ENSG00000106588	ENST00000679247; ENST00000223321; ENST00000457444; ENST00000436986; ENST00000678407; ENST00000677578; ENST00000677139; ENST00000678034; ENST00000445517; ENST00000411875	PSMA2	protein_coding	protein_coding	proteasome 20S subunit alpha 2 [Source:HGNC Symbol;Acc:HGNC:9531]	0.3861	2368	GO:0006511; GO:0051603; GO:0009615; GO:0010498; GO:0043161	GO:0005515	GO:0019773; GO:0005839; GO:0005634; GO:0005737; GO:0000502; GO:0000932; GO:0005576; GO:0005654; GO:0005829; GO:0070062; GO:0034774; GO:1904813	5683	TRUE	0.28874	4.57135e-05	0.0017455	chr7	42916828	42932185	15358	-	3330.07	3472.98	4460.07	3794.94	3272.27	3831.07	3108.69	3201.73	3074.99	2577.76	2407.34	2684.1	37.8144	39.5247	50.5723	43.0879	37.6349	43.4317	35.6345	37.2134	35.3796	29.4553	27.2283	30.49
ENSG00000086666	ENST00000613266; ENST00000561060; ENST00000559157; ENST00000561012; ENST00000261749; ENST00000564367; ENST00000558494; ENST00000618205; ENST00000560470; ENST00000560228; ENST00000559835; ENST00000559775; ENST00000558688; ENST00000560392; ENST00000560976; ENST00000558272; ENST00000558390; ENST00000557793; ENST00000558997; ENST00000558087; ENST00000616533; ENST00000558724; ENST00000561017; ENST0000…	ZFAND6	protein_coding	protein_coding	zinc finger AN1-type containing 6 [Source:HGNC Symbol;Acc:HGNC:30164]	0.4019	1036	GO:0015031; GO:0043066; GO:0006915; GO:0071356; GO:0006625; GO:0043122	GO:0008270; GO:0003677; GO:0046872; GO:0005515; GO:0031593; GO:0003674	GO:0005737; GO:0005829; GO:0005575	54469	TRUE	-0.268714	4.61857e-05	0.00175861	chr15	80059568	80138393	78826	+	2961.88	2885.64	3158.69	2892.64	2783.01	2828.8	2621.15	2840.73	2790.12	3382.41	3289.19	3277.41	76.8763	75.0637	81.8655	75.07	73.1609	73.3012	68.6763	75.4686	73.3758	88.3421	85.0341	85.0964
ENSG00000137142	ENST00000377694	IGFBPL1	protein_coding	protein_coding	insulin like growth factor binding protein like 1 [Source:HGNC Symbol;Acc:HGNC:20081]	0.5095	3566	GO:0001558; GO:0009966; GO:0071228	GO:0005515; GO:0005520; GO:0003674	GO:0005576; GO:0005615	347252	TRUE	0.319945	4.63022e-05	0.00175861	chr9	38406528	38424454	17927	-	741.242	753.367	792.999	766.287	784.266	754.727	1042.71	1013.94	1036.93	840.878	803.002	824.883	5.58938	5.69342	5.97096	5.77753	5.98971	5.68168	7.93702	7.82575	7.92241	6.38048	6.03113	6.2223
ENSG00000080644	ENST00000559002; ENST00000559658; ENST00000348639; ENST00000326828; ENST00000558903; ENST00000561128; ENST00000559080; ENST00000559941	CHRNA3	protein_coding	protein_coding	cholinergic receptor nicotinic alpha 3 subunit [Source:HGNC Symbol;Acc:HGNC:1957]	0.5302	1183	GO:0007165; GO:0006811; GO:0007399; GO:0034220; GO:0007268; GO:0042391; GO:0050877; GO:0006940; GO:0007626; GO:0048814; GO:0007271; GO:0035095; GO:0007171; GO:0060084; GO:0095500; GO:1905144; GO:0014056; GO:0060079	GO:0005216; GO:0004888; GO:0005230; GO:0005515; GO:0022848; GO:0005231; GO:0030594; GO:1904315; GO:0015464; GO:0042166; GO:0015276	GO:0016607; GO:0110165; GO:0016020; GO:0016021; GO:0005886; GO:0030425; GO:0045202; GO:0045211; GO:0014069; GO:0005887; GO:0043005; GO:0043025; GO:0005892; GO:0044853	1136	TRUE	-0.514123	4.63947e-05	0.00175861	chr15	78593052	78621295	28244	-	663.975	738.529	694.747	745.306	789.114	796.212	451.072	485.063	526.715	757.979	725.623	625.805	15.0922	16.824	15.7687	16.9388	18.1668	18.0681	10.3499	11.2852	12.1306	17.337	16.4282	14.2296	4
ENSG00000140525	ENST00000674831; ENST00000300027; ENST00000568670; ENST00000567891; ENST00000310775; ENST00000696717; ENST00000676003; ENST00000564920; ENST00000565255; ENST00000696718; ENST00000447611; ENST00000570110; ENST00000567996; ENST00000696719; ENST00000563250; ENST00000565522; ENST00000564636; ENST00000696720; ENST00000570225; ENST00000561894; ENST00000566895; ENST00000564350; ENST00000696721; ENST0000…	FANCI	protein_coding	protein_coding	FA complementation group I [Source:HGNC Symbol;Acc:HGNC:25568]	0.4367	2489	GO:0006281; GO:0006974; GO:0007049; GO:0036297; GO:0031398	GO:0003677; GO:0005515; GO:0070182	GO:0005634; GO:0005737; GO:0016020; GO:0005654; GO:0005829; GO:0000785; GO:1990391	55215	TRUE	-0.260433	4.80643e-05	0.00181748	chr15	89243945	89317261	73317	+	9916.43	10239.2	9880.99	10275.9	10677.9	9769.97	9542.33	9247.37	9214.65	10908.7	11653.5	10944.7	107.131	110.864	106.593	111	116.838	105.375	104.065	102.256	100.866	118.591	125.4	118.282
ENSG00000172638	ENST00000527277; ENST00000307998; ENST00000531972; ENST00000526628; ENST00000526911; ENST00000531645; ENST00000528176; ENST00000524408; ENST00000532648; ENST00000528409; ENST00000530806; ENST00000525392; ENST00000532084; ENST00000531005; ENST00000527969; ENST00000533347; ENST00000526624; ENST00000527378; ENST00000530850; ENST00000529870	EFEMP2	protein_coding	protein_coding	EGF containing fibulin extracellular matrix protein 2 [Source:HGNC Symbol;Acc:HGNC:3219]	0.6108	997	GO:0048251; GO:0097084; GO:0035904; GO:0060414; GO:1904026; GO:1904028; GO:1904706; GO:1904831; GO:1905609	GO:0005509; GO:0042803; GO:0005515; GO:0008201; GO:0005201	GO:0005615; GO:0005576; GO:0005604; GO:0001527; GO:0070062; GO:0062023; GO:0031012; GO:1903561; GO:0071953	30008	TRUE	-0.421349	4.82939e-05	0.00182175	chr11	65866441	65873592	7152	-	754.749	722.548	825.866	793.726	704.682	940.978	1371.49	1126.53	1333.65	1707.46	1777.25	1635.94	20.356	19.5308	22.2417	21.4046	19.2496	25.3369	37.3399	31.0987	36.445	46.3401	47.7439	44.138
ENSG00000163683	ENST00000295958; ENST00000630374; ENST00000512441; ENST00000511809; ENST00000510628; ENST00000507613; ENST00000505729	SMIM14	protein_coding	protein_coding	small integral membrane protein 14 [Source:HGNC Symbol;Acc:HGNC:27321]	0.4255	1463	GO:0001835	GO:0005515	GO:0016020; GO:0016021; GO:0005783; GO:0005789	201895	TRUE	0.321189	4.97867e-05	0.00187354	chr4	39546336	39638902	92567	-	941.235	916.258	938.105	782.157	814.996	832.538	1059.03	1016.33	1048.31	847.099	837.467	806.722	17.2997	16.878	17.2171	14.3741	15.1717	15.2767	19.6489	19.1199	19.5226	15.6672	15.3316	14.8327
ENSG00000087087	ENST00000611405; ENST00000620394; ENST00000614484; ENST00000618262; ENST00000614370; ENST00000618411; ENST00000431645; ENST00000423692; ENST00000641476; ENST00000474896; ENST00000460194; ENST00000448764; ENST00000449389; ENST00000466432; ENST00000487311; ENST00000469602; ENST00000478693; ENST00000445337; ENST00000477529	SRRT	protein_coding	protein_coding	serrate, RNA effector molecule [Source:HGNC Symbol;Acc:HGNC:24101]	0.5784	1125	GO:0006355; GO:0006397; GO:0031047; GO:0097150; GO:0031053; GO:0046685; GO:0050769	GO:0003676; GO:0003723; GO:0003677; GO:0005515; GO:0030674; GO:0140262	GO:0005634; GO:0005737; GO:0005654; GO:0032991; GO:0016604; GO:1990904	51593	TRUE	-0.265909	5.00246e-05	0.00187749	chr7	100875103	100888664	13562	+	4181.72	4314.74	4334.2	4513.46	4396.95	4449.59	4488.74	4213.35	4415.24	4997.38	5397.82	5353.91	99.9512	103.359	103.445	107.867	106.445	106.178	108.305	103.079	106.928	120.197	128.508	128.014
ENSG00000166046	ENST00000553143; ENST00000299045; ENST00000547153; ENST00000546625; ENST00000553098; ENST00000549906; ENST00000551802; ENST00000548428; ENST00000551228; ENST00000552690	TCP11L2	protein_coding	protein_coding	t-complex 11 like 2 [Source:HGNC Symbol;Acc:HGNC:28627]	0.4822	1156	GO:0007165	GO:0005515		255394	TRUE	0.463839	5.01322e-05	0.00187749	chr12	106301929	106347003	45075	+	248.892	296.917	244.939	243.662	294.434	222.04	410.869	383.265	397.857	293.563	273.833	286.686	5.78946	6.9219	5.68922	5.66711	6.93673	5.15635	9.64761	9.1251	9.3769	6.8714	6.34442	6.67096
ENSG00000069869	ENST00000508871; ENST00000503468; ENST00000338963; ENST00000508342; ENST00000435532; ENST00000648451; ENST00000506154; ENST00000502612; ENST00000514893; ENST00000507063; ENST00000513957; ENST00000508075; ENST00000557845	NEDD4	protein_coding	protein_coding	NEDD4 E3 ubiquitin protein ligase [Source:HGNC Symbol;Acc:HGNC:7727]	0.4013	3703	GO:0016567; GO:0007399; GO:0006511; GO:0000209; GO:0070534; GO:0031623; GO:0043161; GO:0031175; GO:0014068; GO:0007528; GO:0034765; GO:0042391; GO:1901016; GO:0007041; GO:0016241; GO:0045732; GO:0034644; GO:0048814; GO:0030948; GO:0051592; GO:0050847; GO:0042921; GO:0046755; GO:0006622; GO:0010766; GO:0010768; GO:0032801; GO:0043162; GO:0044111; GO:0046824; GO:0050807; GO:2000650	GO:0005515; GO:0004842; GO:0016740; GO:0061630; GO:0019904; GO:0070064; GO:0031698; GO:0043130; GO:0019899; GO:0050815; GO:0019871; GO:0050816; GO:0070063	GO:0005737; GO:0005634; GO:0016020; GO:0005794; GO:0005886; GO:0005829; GO:0070062; GO:0000785; GO:0048471; GO:0043197; GO:0005938; GO:0032991; GO:0000151; GO:0016327	4734	TRUE	-0.371285	5.03603e-05	0.00188152	chr15	55826922	55993660	166739	-	1989.43	1849.8	1574.8	1696.39	1969.61	1613.54	1539.1	1839.08	1652.28	2158.15	2219.73	2149.53	14.4464	13.4623	11.4189	12.317	14.4861	11.6976	11.282	13.6692	12.1568	15.7699	16.055	15.6146
ENSG00000122641	ENST00000416150; ENST00000242208; ENST00000464515; ENST00000442711; ENST00000638023	INHBA	protein_coding	protein_coding	inhibin subunit beta A [Source:HGNC Symbol;Acc:HGNC:6066]	0.4782	2494	GO:0010628; GO:0007165; GO:0030154; GO:0045893; GO:0007399; GO:0045944; GO:0006357; GO:0006952; GO:0007166; GO:0008285; GO:0007267; GO:0030218; GO:0051799; GO:0001707; GO:0001934; GO:0002244; GO:0006366; GO:0010259; GO:0032967; GO:0045945; GO:0048333; GO:0060279; GO:0060936; GO:0061029; GO:0070374; GO:0071372; GO:0071397; GO:1904385; GO:0008584; GO:0060395; GO:0032689; GO:0010862; GO:0060021; GO:…	GO:0008083; GO:0042802; GO:0005515; GO:0005179; GO:0005102; GO:0044877; GO:0005125; GO:0017046; GO:0070699	GO:0005576; GO:0005615; GO:0043512; GO:0048471; GO:0043509	3624	TRUE	-0.998917	5.09035e-05	0.00189363	chr7	41667168	41705834	38667	-	234.629	187.201	212.188	252.071	210.046	203.456	212.017	221.818	229.195	618.084	361.268	382.655	2.52971	2.02283	2.28442	2.71743	2.29373	2.18999	2.30754	2.44791	2.50379	6.70584	3.87968	4.12716	4
ENSG00000075131	ENST00000261881; ENST00000566524; ENST00000562124; ENST00000568216; ENST00000570251; ENST00000561773	TIPIN	protein_coding	protein_coding	TIMELESS interacting protein [Source:HGNC Symbol;Acc:HGNC:30750]	0.4428	1018	GO:0006974; GO:0048478; GO:0051301; GO:0007049; GO:0000076; GO:0008284; GO:0044770; GO:0000077; GO:0009411; GO:0031573; GO:0033262; GO:0043111	GO:0005515; GO:0003677	GO:0005634; GO:0005737; GO:0005654; GO:0031298; GO:0000785	54962	TRUE	-0.378465	5.09269e-05	0.00189363	chr15	66336191	66386746	50556	-	998.885	984.615	977.275	945.88	942.15	941.918	699.479	717.205	771.837	927.974	921.279	1003.21	26.3847	26.0655	25.7764	24.9816	25.2056	24.839	18.651	19.3906	20.657	24.6655	24.2386	26.5084
ENSG00000172379	ENST00000529181; ENST00000303329; ENST00000533983; ENST00000527771; ENST00000525103; ENST00000531595; ENST00000558849; ENST00000525505	ARNT2	protein_coding	protein_coding	aryl hydrocarbon receptor nuclear translocator 2 [Source:HGNC Symbol;Acc:HGNC:16876]	0.5212	2409	GO:0006355; GO:0045893; GO:0045944; GO:0006357; GO:0001666; GO:0007420; GO:0001701; GO:0007417	GO:0046983; GO:0003677; GO:0003700; GO:0005515; GO:0000981; GO:0000978; GO:1990837; GO:0046982; GO:0001228; GO:0017162	GO:0005634; GO:0005737; GO:0005654; GO:0005667; GO:0034751; GO:0000785	9915	TRUE	-0.284012	5.12516e-05	0.00190118	chr15	80404350	80597933	193584	+	2919.13	3129.94	2731.66	3462.61	3303.13	3018.63	2738.41	2978.93	2948.4	3658.16	3408.76	3493.65	32.5838	35.0145	30.4469	38.6455	37.3433	33.6389	30.8558	34.0345	33.3458	41.0892	37.8986	39.0107
ENSG00000090932	ENST00000600437; ENST00000356433; ENST00000596614; ENST00000600579; ENST00000205143	DLL3	protein_coding	protein_coding	delta like canonical Notch ligand 3 [Source:HGNC Symbol;Acc:HGNC:2909]	0.684	1349	GO:0030154; GO:0007219; GO:0001501; GO:0001756; GO:0007386; GO:0009888; GO:0048339; GO:0050768	GO:0005509; GO:0005112	GO:0016020; GO:0016021	10683	TRUE	0.428398	5.18929e-05	0.00192041	chr19	39498895	39508481	9587	+	489.567	568.45	599.139	554.249	447.056	508.636	560.788	519.493	541.418	418.551	377.187	399.078	9.75855	11.3561	11.9253	11.0465	9.02556	10.122	11.284	10.599	10.9348	8.39534	7.48874	7.95766
ENSG00000131791	ENST00000254101; ENST00000496858; ENST00000474939	PRKAB2	protein_coding	protein_coding	protein kinase AMP-activated non-catalytic subunit beta 2 [Source:HGNC Symbol;Acc:HGNC:9379]	0.4604	2174	GO:0006629; GO:0006631; GO:0006633; GO:0050790; GO:0007165; GO:0120162; GO:0031669	GO:0005515; GO:0019901; GO:0004679	GO:0005737; GO:0005634; GO:0005654; GO:0005829; GO:0031588	5565	TRUE	0.26838	5.23713e-05	0.00193353	chr1	147155106	147172550	17445	-	5182.27	5016.75	4669.28	5054.12	5205.55	5128.43	3956	3673.76	3830.58	3138.56	3307.31	3048.84	64.0982	62.1886	57.6691	62.5054	65.2126	63.3276	49.3936	46.5101	48.006	39.0636	40.7454	37.7238
ENSG00000136603	ENST00000477216; ENST00000465590; ENST00000476188; ENST00000259119; ENST00000426052; ENST00000490989; ENST00000413427; ENST00000458537; ENST00000470571; ENST00000490894	SKIL	protein_coding	protein_coding	SKI like proto-oncogene [Source:HGNC Symbol;Acc:HGNC:10897]	0.3917	2344	GO:0000122; GO:0030512; GO:0030514; GO:0001825; GO:0002260; GO:0007179; GO:0007283; GO:0008625; GO:0008630; GO:0030154; GO:0034097; GO:0045596; GO:0050772; GO:0051726; GO:0070306; GO:1902043; GO:1902231	GO:0046332; GO:0005515; GO:0000981; GO:0000978; GO:0001227; GO:0003682	GO:0110165; GO:0005634; GO:0005667; GO:0005654; GO:0032991; GO:0001669	6498	TRUE	-0.259402	5.26323e-05	0.00193858	chr3	170357678	170396835	39158	+	4101.54	3957.46	3582.09	3519.3	3888.61	3609.54	2756.46	2808.93	2645.69	3396.91	3176.82	3252.88	47.0516	45.4996	41.0328	40.3674	45.1815	41.3393	31.9204	32.9822	30.7518	39.2129	36.2994	37.3294
ENSG00000171763	ENST00000305560; ENST00000559860; ENST00000531970; ENST00000525552; ENST00000531624; ENST00000533199; ENST00000533841	SPATA5L1	protein_coding	protein_coding	spermatogenesis associated 5 like 1 [Source:HGNC Symbol;Acc:HGNC:28762]	0.4741	1351	GO:0042254; GO:0042273	GO:0005524; GO:0016887; GO:0000166; GO:0016787; GO:0005515; GO:1990275	GO:0005634; GO:0005737; GO:0005856; GO:0005819	79029	TRUE	-0.444947	5.33394e-05	0.00196	chr15	45402336	45421415	19080	+	348.817	420.059	463.467	414.118	402.676	370.718	292.585	291.318	306.169	409.377	410.217	401.842	6.94268	8.3792	9.21121	8.24139	8.11754	7.36642	5.87857	5.93482	6.17442	8.19918	8.13247	8.00093
ENSG00000171992	ENST00000394243; ENST00000522122; ENST00000518872; ENST00000307662; ENST00000519664	SYNPO	protein_coding	protein_coding	synaptopodin [Source:HGNC Symbol;Acc:HGNC:30672]	0.6103	4528	GO:0032233; GO:0098886; GO:1905355	GO:0003779; GO:0005515	GO:0005737; GO:0005829; GO:0005886; GO:0042995; GO:0005856; GO:0070161; GO:0015629; GO:0045202; GO:0043204; GO:0005634; GO:0014069; GO:0043197; GO:0005923; GO:0001725; GO:0030018; GO:0097444	11346	TRUE	0.380227	5.43813e-05	0.00199289	chr5	150601080	150659207	58128	+	1465.63	1411.5	1347.74	1451.1	1378.44	1551.33	858.697	822.3	877.361	683.321	667.491	607.228	8.7037	8.40083	7.99196	8.61634	8.291	9.19743	5.14764	4.99827	5.27913	4.08339	3.94823	3.60733
ENSG00000177469	ENST00000357037	CAVIN1	protein_coding	protein_coding	caveolae associated protein 1 [Source:HGNC Symbol;Acc:HGNC:9688]	0.5919	3570	GO:0006353; GO:2000147; GO:0009303; GO:0006363; GO:0006361; GO:0009306	GO:0003723; GO:0005515; GO:0019843; GO:0042802; GO:0042134	GO:0005634; GO:0005737; GO:0016020; GO:0043231; GO:0005783; GO:0005886; GO:0005739; GO:0005901; GO:0005829; GO:0045121; GO:0005654; GO:0032991	284119	TRUE	-0.254092	5.44895e-05	0.00199289	chr17	42402449	42423256	20808	-	2813.09	2828.55	3040.7	3240.79	2977.04	3288.53	3176.72	3310.63	3318.56	4044.46	3768.97	3882.62	21.1885	21.3523	22.8696	24.407	22.7112	24.7288	24.1538	25.5234	25.3263	30.6545	28.276	29.2548
ENSG00000119927	ENST00000348367; ENST00000369425; ENST00000480130; ENST00000498541	GPAM	protein_coding	protein_coding	glycerol-3-phosphate acyltransferase, mitochondrial [Source:HGNC Symbol;Acc:HGNC:24865]	0.4305	3225	GO:0006629; GO:0008654; GO:0006655; GO:0016024; GO:0044255; GO:0006631; GO:0006654; GO:0019432; GO:0006651; GO:0006072; GO:0001817; GO:0006637; GO:0006641; GO:0006650; GO:0006924; GO:0009749; GO:0040018; GO:0042104; GO:0050798; GO:0051607; GO:0055089; GO:0055091; GO:0070236	GO:0016746; GO:0016740; GO:0005515; GO:0008374; GO:0004366; GO:0102420	GO:0110165; GO:0016020; GO:0016021; GO:0005739; GO:0005886; GO:0005741; GO:0031966	57678	TRUE	0.317721	5.48429e-05	0.00200112	chr10	112149865	112215377	65513	-	1769.58	1973.6	1667.21	2026.67	2121.63	1791.97	2063.95	2340.59	2246.1	1768.23	1764.47	1800.92	14.7545	16.4921	13.8807	16.8961	17.9169	14.9166	17.3717	19.9752	18.9754	14.8358	14.6537	15.0212
ENSG00000135678	ENST00000546556; ENST00000551897; ENST00000551568; ENST00000338356; ENST00000546373; ENST00000546912; ENST00000548954; ENST00000551728; ENST00000547134; ENST00000547924; ENST00000548262; ENST00000549781; ENST00000549691	CPM	protein_coding	protein_coding	carboxypeptidase M [Source:HGNC Symbol;Acc:HGNC:2311]	0.4516	1623	GO:0006508; GO:0009653; GO:0016485; GO:0006518	GO:0008270; GO:0004181; GO:0046872; GO:0008233; GO:0016787; GO:0008237; GO:0004180	GO:0016020; GO:0016021; GO:0005886; GO:0031225; GO:0009986; GO:0005615; GO:0005576; GO:0070062	1368	TRUE	0.329032	5.56407e-05	0.0020255	chr12	68842197	68971570	129374	-	1141.5	1147.48	1134.47	1038.48	1080.7	1110.02	1562.52	1502.31	1413.37	1211.88	1130.4	1209.04	18.9122	19.0534	18.7684	17.2032	18.1347	18.3603	26.1325	25.4763	23.7262	20.2042	18.6543	20.0384
ENSG00000118503	ENST00000421450; ENST00000612899; ENST00000698329; ENST00000420009; ENST00000237289; ENST00000433680; ENST00000698330; ENST00000485192	TNFAIP3	protein_coding	protein_coding	TNF alpha induced protein 3 [Source:HGNC Symbol;Acc:HGNC:11896]	0.4877	3719	GO:0006508; GO:0016579; GO:0006915; GO:0008152; GO:0016567; GO:0006954; GO:0070936; GO:0007010; GO:0016477; GO:0045824; GO:0070536; GO:0071108; GO:0032715; GO:0032720; GO:0071222; GO:0043124; GO:0010803; GO:0031397; GO:0045732; GO:0070301; GO:1902042; GO:2000352; GO:0050728; GO:0032088; GO:0070423; GO:0090291; GO:0030177; GO:0048662; GO:0032703; GO:0045779; GO:0002237; GO:0034144; GO:0032691; GO:…	GO:0008270; GO:0003677; GO:0005515; GO:0046872; GO:0016740; GO:0004843; GO:0008233; GO:0008234; GO:0016787; GO:0003824; GO:0004842; GO:0042802; GO:0070530; GO:0061578; GO:0002020; GO:0043130; GO:0043621; GO:0008022; GO:0019900	GO:0005634; GO:0005737; GO:0005764; GO:0005829; GO:0070062	7128	TRUE	0.357704	5.60391e-05	0.00203526	chr6	137867214	137883314	16101	+	1021.97	1011.34	879.588	1061.44	1024.01	1059.33	958.217	998.087	938.4	728.164	796.993	727.187	7.3892	7.32855	6.35047	7.67362	7.49897	7.64672	6.99378	7.38649	6.87468	5.29791	5.73974	5.25969
ENSG00000088986	ENST00000392509; ENST00000549649; ENST00000548342; ENST00000548214; ENST00000392508; ENST00000550178; ENST00000550845; ENST00000549989; ENST00000552870; ENST00000242577; ENST00000552316	DYNLL1	protein_coding	protein_coding	dynein light chain LC8-type 1 [Source:HGNC Symbol;Acc:HGNC:15476]	0.5289	744	GO:0007017; GO:0006915; GO:0021762; GO:0044458; GO:0042326; GO:0035721; GO:0007286; GO:0035774; GO:0045019; GO:1902857	GO:0005515; GO:0045505; GO:0004857; GO:0008022; GO:0019899; GO:0019904; GO:0030235; GO:0042802; GO:0044877; GO:0097110	GO:0030286; GO:0005875; GO:0005634; GO:0005737; GO:0016020; GO:0005739; GO:0005856; GO:0005874; GO:0008180; GO:0000776; GO:0005815; GO:0005868; GO:0005813; GO:0005886; GO:0072686; GO:0015630; GO:0005929; GO:0097542; GO:0005829; GO:0070821; GO:0101003; GO:0110165; GO:0030141; GO:1904115	8655	TRUE	-0.274052	5.6522e-05	0.00204804	chr12	120469850	120498493	28644	+	3800.3	3915.32	4377	4088.9	3572.16	3884.22	2827.14	2855.78	2864.57	3369.09	3304.22	3654.39	137.295	141.764	157.9	147.703	130.71	140.096	103.103	105.602	104.858	122.48	118.901	132.071
ENSG00000171067	ENST00000304271; ENST00000531745; ENST00000533310; ENST00000530166; ENST00000527280; ENST00000529590; ENST00000532534; ENST00000532969; ENST00000529339	C11orf24	protein_coding	protein_coding	chromosome 11 open reading frame 24 [Source:HGNC Symbol;Acc:HGNC:1174]	0.5859	817		GO:0005515	GO:0016020; GO:0016021; GO:0005794; GO:0043231; GO:0005654; GO:0005886	53838	TRUE	-0.242434	5.66613e-05	0.00204833	chr11	68261338	68272001	10664	-	2554.93	2486.11	2475.78	2547.45	2511.3	2536.33	2112.71	2136.09	2116.37	2551.43	2510.31	2468.2	83.9969	81.9159	81.2763	83.7408	83.6225	83.2482	70.1157	71.8813	70.4989	84.4085	82.2037	81.1745
ENSG00000087448	ENST00000539176; ENST00000381271; ENST00000649445; ENST00000543254; ENST00000540301	KLHL42	protein_coding	protein_coding	kelch like family member 42 [Source:HGNC Symbol;Acc:HGNC:29252]	0.49	2645	GO:0016567; GO:0051301; GO:0007049; GO:0043161; GO:0000209; GO:0032886	GO:0005515; GO:0004842	GO:0005737; GO:0005856; GO:0005819; GO:0005829; GO:0031463	57542	TRUE	-0.238725	5.70595e-05	0.00205796	chr12	27780048	27803040	22993	+	2182.63	2295.23	2074.48	2389.85	2501.9	2398.64	3914.46	3915.55	4052.4	4527.83	4761.74	4719.37	22.189	23.3856	21.0589	24.2928	25.7614	24.3449	40.1718	40.744	41.7424	46.3198	48.2173	47.9952
ENSG00000145623	ENST00000502536; ENST00000274276; ENST00000513831; ENST00000509237; ENST00000508882	OSMR	protein_coding	protein_coding	oncostatin M receptor [Source:HGNC Symbol;Acc:HGNC:8507]	0.4324	1809	GO:0008284; GO:0019221; GO:0002675; GO:0034097; GO:0038165; GO:0048861	GO:0005515; GO:0004896; GO:0019838; GO:0019955; GO:0004924; GO:0004923; GO:0005127	GO:0016020; GO:0016021; GO:0009897; GO:0005886; GO:0043235; GO:0016324; GO:0005900	9180	TRUE	-0.2618	5.75489e-05	0.00207083	chr5	38845858	38945596	99739	+	1272.25	1217.45	1146.69	1421.44	1458.57	1348.64	3296.92	3405.28	3088.74	3865.11	3910.54	3955.53	18.9112	18.1367	17.0201	21.1263	21.959	20.0137	49.4703	51.8096	46.5193	57.8129	57.8978	58.8175
ENSG00000015568	ENST00000393283; ENST00000272454; ENST00000430736; ENST00000016946; ENST00000441344; ENST00000432606; ENST00000482778; ENST00000472794; ENST00000413468; ENST00000495473; ENST00000493394; ENST00000495582; ENST00000477523	RGPD5	protein_coding	protein_coding	RANBP2 like and GRIP domain containing 5 [Source:HGNC Symbol;Acc:HGNC:32418]	0.4186	2073	GO:0050790; GO:0046907; GO:0006607	GO:0005515; GO:0005096	GO:0005737; GO:0005643	84220	TRUE	0.764252	5.81932e-05	0.0020892	chr2	109792758	109857705	64948	+	959.907	913.206	1220.78	979.023	691.457	909.59	1295.19	1946.81	1518.77	1052.68	806.085	947.51	12.4513	11.8718	15.8122	12.6977	9.08427	11.7792	16.9593	25.8476	19.961	13.7404	10.4147	12.2949	2
ENSG00000100105	ENST00000266269; ENST00000405309; ENST00000351933; ENST00000494109; ENST00000465287; ENST00000215919	PATZ1	protein_coding	protein_coding	POZ/BTB and AT hook containing zinc finger 1 [Source:HGNC Symbol;Acc:HGNC:13071]	0.5766	2716	GO:0006355; GO:0007283; GO:0008584; GO:0010468; GO:0010596; GO:0030217; GO:0045893; GO:0000122; GO:0006357; GO:0045892	GO:0005515; GO:0046872; GO:0003677; GO:0000978; GO:0003682; GO:0001227; GO:0031625	GO:0005634; GO:0005654; GO:0043231; GO:0001673	23598	TRUE	-0.252954	5.87259e-05	0.00209933	chr22	31325804	31346346	20543	-	1971.53	2082.03	1944.01	2271.38	2077.24	2080.52	1749.42	1703.42	1741.88	2066.38	2053.21	2067.28	19.519	20.6588	19.2186	22.4849	20.8296	20.5642	17.4839	17.2618	17.4734	20.5865	20.2473	20.4743
ENSG00000165732	ENST00000685106; ENST00000687162; ENST00000684824; ENST00000354185; ENST00000686528; ENST00000690650; ENST00000690316; ENST00000620315; ENST00000685513; ENST00000688593; ENST00000692943; ENST00000686366	DDX21	protein_coding	protein_coding	DExD-box helicase 21 [Source:HGNC Symbol;Acc:HGNC:2744]	0.4153	3796	GO:0043123; GO:0002376; GO:0045087; GO:0051607; GO:0006364; GO:0006366; GO:0006338; GO:0035066; GO:0045943; GO:0045944; GO:0045945; GO:0001649; GO:0062176; GO:0002735; GO:0009615; GO:0043330	GO:0003723; GO:0005524; GO:0003676; GO:0004386; GO:0000166; GO:0016787; GO:0005515; GO:0003724; GO:0019843; GO:0016887; GO:0097322; GO:0035198; GO:0030515; GO:0003725; GO:0042802	GO:0005634; GO:0005737; GO:0016020; GO:0005654; GO:0005730; GO:0005739; GO:0005829; GO:0005694; GO:0110016	9188	TRUE	-0.265783	5.88214e-05	0.00209933	chr10	68956135	68985068	28934	+	13844.7	13979.4	13086.4	14826.1	14546.2	13872.1	10996.3	11642	10989.6	13091.1	13490.9	13812	98.0715	99.2453	92.5653	105.011	104.363	98.1035	78.6312	84.4107	78.8761	93.3148	95.187	97.8747
ENSG00000182326	ENST00000406697; ENST00000328916; ENST00000473545; ENST00000402681; ENST00000698563; ENST00000495053; ENST00000489541; ENST00000360817; ENST00000541647; ENST00000543187; ENST00000488701; ENST00000698564; ENST00000423384; ENST00000413211; ENST00000403949; ENST00000698565; ENST00000443875; ENST00000542978; ENST00000463798; ENST00000470326; ENST00000461983; ENST00000495061; ENST00000497061	C1S	protein_coding	protein_coding	complement C1s [Source:HGNC Symbol;Acc:HGNC:1247]	0.4873	2122	GO:0006508; GO:0002376; GO:0045087; GO:0006958; GO:0006956	GO:0005509; GO:0004252; GO:0046872; GO:0008233; GO:0016787; GO:0005515; GO:0008236; GO:0042802; GO:0004175	GO:0110165; GO:0005576; GO:0005615; GO:0072562	716	TRUE	0.402193	5.88784e-05	0.00209933	chr12	6988259	7071032	82774	+	135.673	141.639	165.74	123.981	151.358	171.772	630.355	676.145	649.237	463.384	494.43	514.29	1.71923	1.79881	2.09717	1.57088	1.9426	2.17308	8.06332	8.76982	8.33582	5.90878	6.24056	6.51933
ENSG00000114796	ENST00000493074; ENST00000437402; ENST00000454495; ENST00000461813; ENST00000473045; ENST00000468101; ENST00000427201; ENST00000482138; ENST00000454652; ENST00000242810; ENST00000481126; ENST00000475827; ENST00000468001; ENST00000476808; ENST00000492409	KLHL24	protein_coding	protein_coding	kelch like family member 24 [Source:HGNC Symbol;Acc:HGNC:25947]	0.4817	1571	GO:2000312; GO:0016567; GO:0051865; GO:0045109	GO:0005515	GO:0005737; GO:0042995; GO:0005912; GO:0070161; GO:0043204; GO:0030424; GO:0030057; GO:0031463	54800	TRUE	0.23058	5.96381e-05	0.00212157	chr3	183635610	183684519	48910	+	4392.9	4252.22	4023	3871.23	4249.49	3996.72	3603.04	3543.42	3424.21	3028.36	2982.32	2981.4	75.1901	72.9436	68.7585	66.2529	73.6689	68.2961	62.2539	62.0786	59.3847	52.1594	50.8443	51.0487
ENSG00000102172	ENST00000404933; ENST00000379404; ENST00000478094; ENST00000457085	SMS	protein_coding	protein_coding	spermine synthase [Source:HGNC Symbol;Acc:HGNC:11123]	0.5029	1074	GO:0006597; GO:0006596; GO:0006595; GO:0006555; GO:0008215	GO:0016740; GO:0016768	GO:0005829; GO:0070062	6611	TRUE	-0.299707	6.00572e-05	0.00213162	chrX	21940709	21994837	54129	+	14530	13671.3	15146	12594	12166.8	12851.9	27073.9	28239.9	28268.7	35755.8	33646.3	33385.1	363.786	343.048	378.658	315.277	308.53	321.242	684.26	723.694	717.121	900.832	839.067	836.159
ENSG00000090776	ENST00000204961	EFNB1	protein_coding	protein_coding	ephrin B1 [Source:HGNC Symbol;Acc:HGNC:3226]	0.6037	3303	GO:0030154; GO:0007399; GO:0048013; GO:0007267; GO:0007155; GO:0007411; GO:0001755; GO:0009880; GO:0031295; GO:0042098; GO:0042102	GO:0005515; GO:0046875	GO:0016020; GO:0005634; GO:0016021; GO:0005886; GO:0045121; GO:0045202; GO:0070062; GO:0005887; GO:0005737	1947	TRUE	0.230232	6.22123e-05	0.0022031	chrX	68829021	68842160	13140	+	2295.87	2429.04	2303.68	2532.81	2275.33	2421.89	3195.28	3138.49	3192.29	2734.91	2642.44	2729.03	18.6906	19.8186	18.7269	20.617	18.7612	19.6841	26.2588	26.1522	26.332	22.4046	21.4269	22.2249
ENSG00000137975	ENST00000370565; ENST00000490884; ENST00000498802	CLCA2	protein_coding	protein_coding	chloride channel accessory 2 [Source:HGNC Symbol;Acc:HGNC:2016]	0.4141	1730	GO:0006811; GO:0006508; GO:0007155; GO:1902476; GO:0006821; GO:0034220	GO:0046872; GO:0008233; GO:0016787; GO:0008237; GO:0005229; GO:0004222; GO:0005254; GO:0015276	GO:0016020; GO:0016021; GO:0005654; GO:0005829; GO:0005886; GO:0005576; GO:0031965; GO:0070161; GO:0030054; GO:0005887; GO:0009925	9635	TRUE	1.1272	6.32892e-05	0.00223617	chr1	86424171	86456553	32383	+	40.7973	30.8196	23.6742	23.0065	38.9686	16.6285	97.5284	117.675	86.4885	30.9613	35.1615	55.2994	0.634118	0.480096	0.367436	0.35755	0.613469	0.258033	1.53024	1.87213	1.36208	0.484256	0.544358	0.859834	2
ENSG00000143878	ENST00000272233	RHOB	protein_coding	protein_coding	ras homolog family member B [Source:HGNC Symbol;Acc:HGNC:668]	0.5746	2367	GO:0015031; GO:0006915; GO:0007155; GO:0007264; GO:0030154; GO:0008333; GO:0001525; GO:0045786; GO:0007266; GO:0016477; GO:0007015; GO:0043065; GO:0008360; GO:0007163; GO:0030865; GO:0032956; GO:0010595; GO:0045766; GO:0000281; GO:0030336; GO:0070301; GO:0071479; GO:0030334; GO:0061154; GO:0006886	GO:0005525; GO:0003924; GO:0000166; GO:0005515; GO:0019901; GO:0019003	GO:0005634; GO:0016020; GO:0005886; GO:0005768; GO:0005925; GO:0010008; GO:0031902; GO:0032154; GO:0005856; GO:0031410; GO:0005829; GO:0070062; GO:0005938; GO:0042995; GO:0005769; GO:0005770	388	TRUE	-0.308386	6.39064e-05	0.00225288	chr2	20447074	20449440	2367	+	33705.7	34392.4	37604.6	35833.7	33207.4	35766.9	37074.2	35949.1	36812.1	45885.8	46991.7	42985.2	382.904	391.572	426.576	407.029	382.086	405.651	425.156	418.009	423.724	524.544	531.724	488.495
ENSG00000186480	ENST00000344756; ENST00000425172; ENST00000340368; ENST00000342407; ENST00000476756; ENST00000468307	INSIG1	protein_coding	protein_coding	insulin induced gene 1 [Source:HGNC Symbol;Acc:HGNC:6083]	0.498	1571	GO:0006629; GO:0008202; GO:0008203; GO:0006695; GO:0006641; GO:0006991; GO:0010894; GO:0016126; GO:0042472; GO:0042474; GO:0045599; GO:0045717; GO:0060021; GO:0060363; GO:0042632; GO:0032869; GO:0032933; GO:0036315; GO:0036316; GO:0070862; GO:1901303	GO:0005515; GO:0008289; GO:0008142	GO:0016020; GO:0016021; GO:0005783; GO:0005789; GO:0032937	3638	TRUE	0.307608	6.44994e-05	0.00226867	chr7	155297776	155310235	12460	+	14035.3	13379.1	14442.2	13949.3	13398.7	14812.1	5187.29	4892.85	4594.27	3742.88	3915.71	4164.97	240.231	229.509	246.837	238.731	232.279	253.11	89.6271	85.7199	79.6766	64.4661	66.7572	71.3141
ENSG00000008513	ENST00000522652; ENST00000399640; ENST00000521180; ENST00000648219; ENST00000523854; ENST00000517668; ENST00000522204; ENST00000523634; ENST00000519924; ENST00000523855; ENST00000519435; ENST00000518298; ENST00000520020; ENST00000522873; ENST00000521627; ENST00000522285	ST3GAL1	protein_coding	protein_coding	ST3 beta-galactoside alpha-2,3-sialyltransferase 1 [Source:HGNC Symbol;Acc:HGNC:10862]	0.5249	1976	GO:0006486; GO:0006629; GO:0006487; GO:0002319; GO:0006468; GO:0010706; GO:1905403; GO:1990743; GO:0036211; GO:0016266; GO:0018146; GO:0019082; GO:0006054; GO:0097503	GO:0008373; GO:0016740; GO:0016757; GO:0003836; GO:0047288	GO:0016020; GO:0016021; GO:0005794; GO:0032588; GO:0005576; GO:0032580; GO:0070062; GO:0000139; GO:1990675; GO:1990676	6482	TRUE	0.333722	6.54774e-05	0.002293	chr8	133454848	133571940	117093	-	1060.73	1178.41	1074.01	1151.75	1060.28	1020.53	1108.71	1135.41	1223.04	916.463	899.609	928.039	14.4346	16.0715	14.594	15.6712	14.6137	13.8646	15.2302	15.8147	16.8633	12.5496	12.1935	12.6334
ENSG00000085117	ENST00000526958; ENST00000342935; ENST00000532544; ENST00000529277; ENST00000525210; ENST00000227155; ENST00000525898; ENST00000527737; ENST00000524704; ENST00000525813; ENST00000529853; ENST00000530601; ENST00000530931; ENST00000524750	CD82	protein_coding	protein_coding	CD82 molecule [Source:HGNC Symbol;Acc:HGNC:6210]	0.5966	819		GO:0005515	GO:0016021; GO:0016020; GO:0005886; GO:0005887; GO:0070062	3732	TRUE	0.459483	6.54849e-05	0.002293	chr11	44564427	44620358	55932	+	447.941	475.066	484.286	345.305	348.589	315.25	659.768	618.026	615.166	507.226	445.423	416.116	14.6998	15.6245	15.8693	11.3302	11.5862	10.3283	21.856	20.759	20.4544	16.7497	14.5593	13.6603
ENSG00000140497	ENST00000268099; ENST00000566480; ENST00000563663; ENST00000563829; ENST00000569251; ENST00000569904; ENST00000567638; ENST00000565345; ENST00000562363; ENST00000564529; ENST00000566557; ENST00000569124	SCAMP2	protein_coding	protein_coding	secretory carrier membrane protein 2 [Source:HGNC Symbol;Acc:HGNC:10564]	0.5797	1308	GO:0015031; GO:0006892	GO:0005515	GO:0016021; GO:0110165; GO:0016020; GO:0005794; GO:0032588; GO:0043231; GO:0005768; GO:0055038; GO:0070062	10066	TRUE	-0.233329	6.66803e-05	0.00232963	chr15	74843730	74873365	29636	-	3951.22	4084.17	4223.12	4062.75	3976.96	4163	3612.21	3525.23	3753.6	4313.94	4260.94	4219.34	81.2284	84.1479	86.6919	83.5111	82.8071	85.4412	74.9618	74.1782	78.1863	89.2417	87.2491	86.7715
ENSG00000174804	ENST00000531380	FZD4	protein_coding	protein_coding	frizzled class receptor 4 [Source:HGNC Symbol;Acc:HGNC:4042]	0.4624	7387	GO:0007166; GO:0007165; GO:0007186; GO:0016055; GO:0019221; GO:0090090; GO:0071300; GO:0060070; GO:0045893; GO:0051091; GO:0030182; GO:0030335; GO:0035567; GO:0150012; GO:0061299; GO:0010812; GO:0110135; GO:0001553; GO:0001568; GO:0001570; GO:0007223; GO:0007605; GO:0030947; GO:0031987; GO:0034446; GO:0035426; GO:0042701; GO:0043507; GO:0061301; GO:0061304; GO:1990830	GO:0005515; GO:0004888; GO:0004930; GO:0031625; GO:0042813; GO:0017147; GO:0042803; GO:0046982; GO:0001540; GO:0030165; GO:0019955; GO:0044877; GO:0038023; GO:0004896	GO:0016020; GO:0016021; GO:0005886; GO:0005615; GO:0009986; GO:0030425; GO:0030669; GO:0005887; GO:0005911; GO:0045202; GO:0098978	8322	TRUE	0.446698	6.90922e-05	0.00240851	chr11	86945679	86955395	9717	-	689.027	682.917	658.804	700.947	650.313	642.813	1303.09	1034.9	1194.09	830.875	896.48	843.639	2.50815	2.49142	2.39464	2.55123	2.39761	2.33607	4.78829	3.85592	4.40414	3.04347	3.2504	3.07205
ENSG00000074621	ENST00000434116; ENST00000425561; ENST00000537259; ENST00000535950; ENST00000339868; ENST00000261892; ENST00000544319; ENST00000399033; ENST00000546330; ENST00000449142; ENST00000539516; ENST00000505666	SLC24A1	protein_coding	protein_coding	solute carrier family 24 member 1 [Source:HGNC Symbol;Acc:HGNC:10975]	0.4999	2885	GO:0055085; GO:0006811; GO:0035725; GO:0071805; GO:0006816; GO:0007601; GO:0050896; GO:0006874; GO:0070588; GO:0060291; GO:0009642; GO:0060292; GO:0098703	GO:0015297; GO:0008273; GO:0015293; GO:0005515; GO:0005262	GO:0016021; GO:0016020; GO:0005886; GO:0005887; GO:0043025; GO:0019867; GO:0044214; GO:0031226	9187	TRUE	-0.417538	7.01353e-05	0.00243867	chr15	65611366	65660995	49630	+	771.769	739.674	781.264	765.49	820.909	695.472	773.076	876.224	885.03	1131.81	1049.56	1217.22	7.19328	6.90943	7.27118	7.13388	7.74949	6.47146	7.27363	8.35921	8.358	10.6152	9.74371	11.3491
ENSG00000137819	ENST00000395407; ENST00000558684; ENST00000561153; ENST00000340965; ENST00000561027; ENST00000561250	PAQR5	protein_coding	protein_coding	progestin and adipoQ receptor family member 5 [Source:HGNC Symbol;Acc:HGNC:29645]	0.4935	2437	GO:0030154; GO:0048477	GO:0005515; GO:0008289; GO:0005496; GO:0038023	GO:0016021; GO:0016020; GO:0005886	54852	TRUE	-0.297579	7.02696e-05	0.00243867	chr15	69298912	69407780	108869	+	1541.48	1470.2	1348.72	1422.61	1438.02	1477.63	1062.17	1020.1	985.863	1251.33	1258.03	1260.02	17.0085	16.2581	14.86	15.695	16.0707	16.2771	11.8308	11.5208	11.0218	13.8937	13.826	13.9079
ENSG00000148180	ENST00000434663; ENST00000373823; ENST00000373808; ENST00000432226; ENST00000477863; ENST00000449733; ENST00000699558; ENST00000483960; ENST00000477104; ENST00000394353; ENST00000545652; ENST00000373818; ENST00000485767; ENST00000373807; ENST00000373806; ENST00000477553	GSN	protein_coding	protein_coding	gelsolin [Source:HGNC Symbol;Acc:HGNC:4620]	0.5745	2190	GO:0030030; GO:0045010; GO:0051693; GO:0051014; GO:0051016; GO:0060271; GO:0031648; GO:0010628; GO:0007417; GO:0030041; GO:2001269; GO:0046597; GO:0008154; GO:0035994; GO:1990000; GO:0055119; GO:0006911; GO:0014891; GO:0030031; GO:0030042; GO:0042989; GO:0051127; GO:0071801; GO:0086003; GO:0090527; GO:0097017; GO:0097284; GO:1902174; GO:1903903; GO:1903906; GO:1903909; GO:1903923; GO:0016192; GO:…	GO:0046872; GO:0005509; GO:0003779; GO:0051015; GO:0005515; GO:0005546; GO:0036313; GO:0045159	GO:0005634; GO:0005737; GO:0005886; GO:0005576; GO:0005856; GO:0005925; GO:0005829; GO:0005615; GO:0002102; GO:0070062; GO:0072562; GO:0015629; GO:0034774; GO:1904813; GO:0030864; GO:0016528; GO:0030478; GO:0042995; GO:0042470; GO:0030027; GO:0001726; GO:0045335	2934	TRUE	0.309247	7.12802e-05	0.00246504	chr9	121207794	121332843	125050	+	2532.51	2501.47	2778.07	2603.52	2503.9	2611.69	1544.62	1519.06	1589.72	1314.23	1184.84	1248.04	31.0952	30.7821	34.0606	31.9631	31.1385	32.0144	19.1448	19.0909	19.7773	16.2379	14.4904	15.3294
ENSG00000134186	ENST00000370025; ENST00000370022; ENST00000467302; ENST00000370021; ENST00000485810	PRPF38B	protein_coding	protein_coding	pre-mRNA processing factor 38B [Source:HGNC Symbol;Acc:HGNC:25512]	0.4267	2709	GO:0006397; GO:0008380; GO:0000398	GO:0003723	GO:0005634; GO:0005681; GO:0071011	55119	TRUE	-0.263159	7.13451e-05	0.00246504	chr1	108692310	108702928	10619	+	3620.22	3324.27	3247.78	3176.36	3269.62	3302	2837.73	2638.08	2679.42	3172.64	3410.01	3190.38	35.9345	33.0701	32.1907	31.5248	32.8709	32.7218	28.434	26.8024	26.9477	31.6894	33.714	31.6792
ENSG00000273749	ENST00000617928; ENST00000617556; ENST00000619348; ENST00000612288; ENST00000610365; ENST00000561263; ENST00000557890; ENST00000619290; ENST00000621105; ENST00000622576; ENST00000621036; ENST00000613006; ENST00000611832; ENST00000619037	CYFIP1	protein_coding	protein_coding	cytoplasmic FMR1 interacting protein 1 [Source:HGNC Symbol;Acc:HGNC:13759]	0.5168	2159	GO:0030833; GO:0030154; GO:0007399; GO:0008360; GO:0030032; GO:0050890; GO:0007411; GO:0016601; GO:0006417; GO:0048675; GO:2000601; GO:0000902; GO:0030031; GO:0031529; GO:0099563; GO:0010592; GO:0031175; GO:0031641; GO:0032869; GO:0045773; GO:0050772; GO:0051388; GO:0051602; GO:0097484; GO:0099578; GO:1900006; GO:1900029; GO:1903422; GO:1905274	GO:0031267; GO:0003779; GO:0005515; GO:0051015; GO:0000340; GO:0045182	GO:0005737; GO:0042995; GO:0005925; GO:0043005; GO:0045202; GO:0048471; GO:0030027; GO:0001726; GO:0005576; GO:0005829; GO:0070062; GO:0005845; GO:0034774; GO:0035580; GO:1904724; GO:0031209; GO:0032433; GO:0043025; GO:0043195; GO:0043197; GO:0044294; GO:0044295; GO:0060076; GO:0090724; GO:0090725; GO:0098794	23191	TRUE	-0.24341	7.17926e-05	0.00247502	chr15	22867052	22981063	114012	-	4561.13	4691.43	4509.03	4800.01	4649.17	4470.14	3650	3853.15	3834.9	4589.15	4338.72	4494	56.8074	58.5599	56.0768	59.7752	58.6471	55.5823	45.8896	49.1201	48.3941	57.515	53.8235	55.9913
ENSG00000101098	ENST00000372851; ENST00000541604	RIMS4	protein_coding	protein_coding	regulating synaptic membrane exocytosis 4 [Source:HGNC Symbol;Acc:HGNC:16183]	0.6149	3224	GO:0006887; GO:0006836; GO:2000300; GO:0042391	GO:0005515; GO:0031267; GO:0044325	GO:0016020; GO:0045202; GO:0048786; GO:0097060	140730	TRUE	0.239215	7.2071e-05	0.00247915	chr20	44751808	44810546	58739	-	3160.76	3382.13	3377.22	3142.48	2989.76	3075.29	3359.86	3343.7	3527.86	2908.07	2829.97	2917.05	26.3622	28.2712	28.1266	26.2065	25.2561	25.6071	28.2879	28.5449	29.8131	24.4068	23.5099	24.3382
ENSG00000100439	ENST00000537243; ENST00000544562; ENST00000542041; ENST00000539344; ENST00000216327; ENST00000428304; ENST00000418446; ENST00000545034; ENST00000541962; ENST00000489928	ABHD4	protein_coding	protein_coding	abhydrolase domain containing 4, N-acyl phospholipase B [Source:HGNC Symbol;Acc:HGNC:20154]	0.5376	905	GO:0006629; GO:0016042; GO:0055088; GO:0006654; GO:0036152; GO:0070292	GO:0016787; GO:0005515; GO:0052689; GO:0004622; GO:0042171	GO:0005789; GO:0005739; GO:0005811	63874	TRUE	0.335734	7.22379e-05	0.00247943	chr14	22598290	22612963	14674	+	1365.69	1376.61	1345.78	1355.29	1395.29	1543.51	821.677	819.421	851.047	675.415	633.972	658.063	40.5599	40.9748	39.9105	40.2462	41.971	45.7656	24.634	24.9093	25.6096	20.1851	18.754	19.5509
ENSG00000188177	ENST00000409871; ENST00000343936; ENST00000476511; ENST00000502881	ZC3H6	protein_coding	protein_coding	zinc finger CCCH-type containing 6 [Source:HGNC Symbol;Acc:HGNC:24762]	0.3756	6117	GO:0045892; GO:0008150	GO:0046872; GO:0003723; GO:0003674	GO:0005634; GO:0000785; GO:0005575	376940	TRUE	0.384977	7.31115e-05	0.00250391	chr2	112275597	112340063	64467	+	1570.34	1555.7	1149.5	1376.23	1456.46	1271.77	976.461	1017.86	985.468	836.41	730.852	711.834	6.90304	6.85384	5.04574	6.04901	6.48463	5.58135	4.33302	4.57977	4.38929	3.69984	3.20003	3.13026
ENSG00000179361	ENST00000622429; ENST00000346246; ENST00000569680; ENST00000566147; ENST00000566468; ENST00000563567	ARID3B	protein_coding	protein_coding	AT-rich interaction domain 3B [Source:HGNC Symbol;Acc:HGNC:14350]	0.557	2153	GO:0006357; GO:0008150; GO:0045944	GO:0003677; GO:0005515	GO:0005634; GO:0005654	10620	TRUE	-0.23066	7.4169e-05	0.00253053	chr15	74541206	74598131	56926	+	4576.98	4519.09	3996.42	4509.29	4405.56	4632.52	2631.76	2697.84	2700.42	3152.32	3195.19	3075.05	57.1636	56.5659	49.8403	56.3113	55.7291	57.7619	33.18	34.488	34.1726	39.6176	39.748	38.4192
ENSG00000176907	ENST00000315792	TCIM	protein_coding	protein_coding	transcriptional and immune response regulator [Source:HGNC Symbol;Acc:HGNC:1357]	0.3614	1829	GO:0006915; GO:1901224; GO:0045746; GO:0034605; GO:0043620; GO:0043066; GO:1902806; GO:0002264; GO:0010739; GO:1900020; GO:1903706	GO:0005515; GO:0005112	GO:0005634; GO:0005737; GO:0016607; GO:0005654; GO:0005829; GO:0005886; GO:0005730	56892	TRUE	-0.447555	7.42129e-05	0.00253053	chr8	40153482	40155310	1829	+	523.225	388.098	521.743	847.059	819.423	873.486	4577.74	4211.2	5082.93	6894.05	6444.14	5576.02	7.69236	5.71842	7.65942	12.4518	12.2017	12.8207	67.9379	63.3706	75.7165	101.991	94.3659	82.007
ENSG00000035664	ENST00000261891; ENST00000559007; ENST00000457488; ENST00000559731; ENST00000558064; ENST00000557867; ENST00000612884; ENST00000558069; ENST00000558076; ENST00000558482; ENST00000559897; ENST00000561162; ENST00000559306	DAPK2	protein_coding	protein_coding	death associated protein kinase 2 [Source:HGNC Symbol;Acc:HGNC:2675]	0.5389	1900	GO:0006468; GO:0016310; GO:0006915; GO:0042981; GO:0035556; GO:0046777; GO:0043065; GO:0010506; GO:0090023; GO:2001242; GO:0043276; GO:2000424	GO:0005524; GO:0004672; GO:0000166; GO:0004674; GO:0016301; GO:0016740; GO:0106310; GO:0005515; GO:0042802; GO:0005516	GO:0005737; GO:0005794; GO:0031410; GO:0043231; GO:0005634; GO:0034423; GO:0016020; GO:0016021	23604	TRUE	-0.588393	7.60456e-05	0.00258737	chr15	63907036	64072033	164998	-	185.513	189.868	196.747	162.737	182.81	165.179	157.452	140.343	142.922	240.855	212.335	221.287	2.62546	2.69306	2.7804	2.30284	2.62042	2.33384	2.24941	2.03298	2.04945	3.43008	2.99317	3.13288	4
ENSG00000166839	ENST00000496480; ENST00000491145; ENST00000319580; ENST00000620154; ENST00000496660; ENST00000513267; ENST00000483400; ENST00000395723; ENST00000611260	ANKDD1A	protein_coding	protein_coding	ankyrin repeat and death domain containing 1A [Source:HGNC Symbol;Acc:HGNC:28002]	0.5358	1707	GO:0007165	GO:0005515		348094	TRUE	-0.814877	7.64115e-05	0.00258854	chr15	64911902	64958691	46790	+	131.118	121.119	126.572	120.624	128.377	132.05	50.7785	66.4185	57.2429	112.442	101.458	118.801	2.06544	1.91216	1.99094	1.8999	2.04823	2.0767	0.80746	1.07091	0.913648	1.78236	1.59191	1.87209	4
ENSG00000167723	ENST00000381913; ENST00000576742; ENST00000616411; ENST00000577016; ENST00000301365; ENST00000571139; ENST00000573539; ENST00000572519; ENST00000571005; ENST00000575865; ENST00000574773	TRPV3	protein_coding	protein_coding	transient receptor potential cation channel subfamily V member 3 [Source:HGNC Symbol;Acc:HGNC:18084]	0.5463	3089	GO:0006811; GO:0070588; GO:0009266; GO:0055085; GO:0006816; GO:0098703; GO:0009408; GO:0042636; GO:0090280; GO:0034220	GO:0005216; GO:0005515; GO:0005262; GO:0005261	GO:0016020; GO:0016021; GO:0005886; GO:0005887; GO:0043235	162514	TRUE	-0.317974	7.64115e-05	0.00258854	chr17	3510502	3557812	47311	-	676.288	712.305	620.145	622.296	672.33	644.608	2460.25	2606.68	2846.59	3382.4	3338.69	3155.43	5.88707	6.21435	5.39049	5.4164	5.92773	5.60204	21.619	23.2255	25.1072	29.6284	28.9482	27.4778
ENSG00000147257	ENST00000669691; ENST00000370818; ENST00000394299; ENST00000689310; ENST00000406757; ENST00000692084; ENST00000631057; ENST00000692074; ENST00000666673; ENST00000666017; ENST00000667662; ENST00000684880; ENST00000692630	GPC3	protein_coding	protein_coding	glypican 3 [Source:HGNC Symbol;Acc:HGNC:4451]	0.4693	1268	GO:0009966; GO:0010466; GO:0016477; GO:0045732; GO:0001658; GO:0001822; GO:0007224; GO:0008285; GO:0009617; GO:0009887; GO:0009948; GO:0010171; GO:0030282; GO:0030316; GO:0030324; GO:0030513; GO:0035116; GO:0040008; GO:0045807; GO:0045879; GO:0045880; GO:0045926; GO:0046326; GO:0050673; GO:0050680; GO:0060070; GO:0060071; GO:0060976; GO:0072111; GO:0072138; GO:0072180; GO:0072203; GO:0090090; GO:…	GO:0005515; GO:0030414; GO:0060422	GO:0046658; GO:0062023; GO:0016020; GO:0005886; GO:0031225; GO:0043202; GO:0009986; GO:0005764; GO:0031226; GO:0005788; GO:0005796	2719	TRUE	0.303369	7.71639e-05	0.00260694	chrX	133535745	133987100	451356	-	1507.46	1619.01	1657.53	1521.57	1554.42	1544.44	2001.77	1808.92	1857.33	1595.13	1475.42	1506.12	31.9676	34.4095	35.099	32.2631	33.3868	32.698	42.8519	39.2642	39.908	34.0391	31.1645	31.9507
ENSG00000110900	ENST00000545802; ENST00000546076; ENST00000535215; ENST00000261177	TSPAN11	protein_coding	protein_coding	tetraspanin 11 [Source:HGNC Symbol;Acc:HGNC:30795]	0.5674	3413	GO:0016477		GO:0016020; GO:0016021; GO:0005887	441631	TRUE	0.308704	7.72884e-05	0.00260694	chr12	30926428	30996602	70175	+	1293.27	1316.12	1302.08	1322.88	1255.66	1235.4	2508.92	2498.45	2514.22	2156.96	1855.03	2049.77	10.1892	10.3921	10.2437	10.4211	10.0198	9.71718	19.9538	20.1479	20.0705	17.1005	14.5572	16.155
ENSG00000176563	ENST00000585355; ENST00000592166; ENST00000588408; ENST00000591559; ENST00000588527; ENST00000315066; ENST00000586652	CNTD1	protein_coding	protein_coding	cyclin N-terminal domain containing 1 [Source:HGNC Symbol;Acc:HGNC:26847]	0.4723	1391	GO:0051321; GO:0007131; GO:0051445; GO:0007283		GO:0005634; GO:0005737; GO:0005694; GO:0035861	124817	TRUE	0.785909	7.80569e-05	0.00262719	chr17	42798800	42811587	12788	+	89.7541	61.6391	58.2749	52.2876	59.5353	50.8637	175.551	135.614	144.436	89.4438	88.4364	72.8109	1.73505	1.1942	1.12488	1.01066	1.16566	0.981633	3.42571	2.68332	2.82904	1.7399	1.70281	1.40802	2
ENSG00000166394	ENST00000524790; ENST00000528585; ENST00000299498; ENST00000533558; ENST00000526084; ENST00000534698; ENST00000532621; ENST00000534443; ENST00000531096; ENST00000527542; ENST00000532920; ENST00000524608; ENST00000436351; ENST00000525307	CYB5R2	protein_coding	protein_coding	cytochrome b5 reductase 2 [Source:HGNC Symbol;Acc:HGNC:24376]	0.5323	1291	GO:0006629; GO:0006694; GO:0008202; GO:0016126; GO:0015701	GO:0016491; GO:0005515; GO:0071949; GO:0004128	GO:0005634; GO:0016020; GO:0005789; GO:0016021	51700	TRUE	0.775852	7.83643e-05	0.00263186	chr11	7665100	7677222	12123	-	29.578	29.6781	31.4016	31.3726	32.5113	25.4318	109.719	109.782	131.523	68.844	63.9299	60.8294	0.616067	0.619523	0.653098	0.653365	0.685856	0.528835	2.30692	2.34047	2.77566	1.44292	1.3263	1.26744	3
ENSG00000119801	ENST00000379520; ENST00000379519; ENST00000490211; ENST00000261353; ENST00000402003; ENST00000402708; ENST00000482474; ENST00000470120; ENST00000492439; ENST00000495673	YPEL5	protein_coding	protein_coding	yippee like 5 [Source:HGNC Symbol;Acc:HGNC:18329]	0.4681	1465	GO:0008283	GO:0046872; GO:0005515	GO:0005634; GO:0005737; GO:0005856; GO:0030496; GO:0005815; GO:0000922; GO:0005813; GO:0005576; GO:0000151; GO:1904813; GO:1904724; GO:0097431	51646	TRUE	0.275382	7.86526e-05	0.00263588	chr2	30146941	30160533	13593	+	2956.78	2778.33	2971.11	2900.91	2786.25	2936.4	3826.77	3713.23	3588.41	3248.64	2890.7	3038.7	54.2709	51.1086	54.4546	53.2389	51.7973	53.808	70.9038	69.7606	66.7351	60.002	52.848	55.7944
ENSG00000085998	ENST00000371984; ENST00000690678; ENST00000371992; ENST00000475642; ENST00000396420; ENST00000686737; ENST00000685444; ENST00000685230; ENST00000684817; ENST00000692202; ENST00000688608; ENST00000689756; ENST00000691209; ENST00000686379; ENST00000692369; ENST00000685275; ENST00000497439; ENST00000686252; ENST00000687683; ENST00000692599; ENST00000690377; ENST00000687112; ENST00000688596; ENST0000…	POMGNT1	protein_coding	protein_coding	protein O-linked mannose N-acetylglucosaminyltransferase 1 (beta 1,2-) [Source:HGNC Symbol;Acc:HGNC:19139]	0.5631	2927	GO:0006486; GO:0006493; GO:0016266	GO:0008375; GO:0046872; GO:0016740; GO:0016757; GO:0005515; GO:0030145; GO:0047223	GO:0016020; GO:0016021; GO:0005794; GO:0000139; GO:0030173	55624	TRUE	-0.246278	7.92827e-05	0.0026513	chr1	46188683	46220305	31623	-	4276.95	4385.12	4589.86	4388.68	4259.04	4571.65	4306.7	4074.92	4059.64	5055.52	4994.1	4691.84	39.2913	40.3744	42.1047	40.3128	39.629	41.9294	39.9389	38.317	37.7881	46.7353	45.6981	43.1182
ENSG00000197785	ENST00000378756; ENST00000672388; ENST00000378755; ENST00000339113; ENST00000536055; ENST00000439513; ENST00000429957; ENST00000400830	ATAD3A	protein_coding	protein_coding	ATPase family AAA domain containing 3A [Source:HGNC Symbol;Acc:HGNC:25567]	0.6475	1754	GO:0043066; GO:0007005; GO:0001558; GO:0140374	GO:0005524; GO:0016887; GO:0000166; GO:0005515; GO:0042802	GO:0016020; GO:0016021; GO:0005739; GO:0005743; GO:0042645	55210	TRUE	-0.26031	8.10049e-05	0.00270311	chr1	1512162	1534685	22524	+	1739.77	1721.32	1946.08	1788.87	1552.37	1706.86	2047.35	2139.91	1974.16	2488.89	2410.6	2481.89	26.6715	26.4472	29.7909	27.4208	24.1041	26.1238	31.6838	33.5785	30.665	38.3953	36.8094	38.0621
ENSG00000170855	ENST00000546954; ENST00000302432	TRIAP1	protein_coding	protein_coding	TP53 regulated inhibitor of apoptosis 1 [Source:HGNC Symbol;Acc:HGNC:26937]	0.4444	1152	GO:0043066; GO:0006915; GO:0006869; GO:0120009; GO:0097035; GO:0045944; GO:0043154; GO:0045332; GO:0006977; GO:0015914; GO:0030330; GO:0034644; GO:0090201; GO:1902166; GO:2001140	GO:0005515; GO:1990050; GO:0002039	GO:0032991; GO:0005654; GO:0005739; GO:0005758; GO:0005634	51499	TRUE	0.263699	8.20544e-05	0.00272529	chr12	120443964	120446384	2421	-	1782.84	1873.14	2146.16	2067.45	1895.38	2041.39	1946.91	1968.91	1986.64	1579.03	1646.2	1680.18	41.6146	43.8193	50.0222	48.2519	44.8094	47.571	45.8741	47.0402	46.9848	37.0886	38.273	39.2323
ENSG00000172073	ENST00000303254	TEX37	protein_coding	protein_coding	testis expressed 37 [Source:HGNC Symbol;Acc:HGNC:26341]	0.5501	798		GO:0005515	GO:0005634; GO:0005737; GO:0005829	200523	TRUE	0.510028	8.20727e-05	0.00272529	chr2	88524649	88529585	4937	+	132.591	151.815	126.566	96.2092	122.318	145.744	370.608	335.088	346.819	223.609	239.737	262.672	4.46783	5.12695	4.2586	3.2415	4.17457	4.90294	12.6063	11.5572	11.841	7.58209	8.0463	8.85424	2
ENSG00000163071	ENST00000295213; ENST00000514670; ENST00000506829; ENST00000508915; ENST00000419395; ENST00000511028; ENST00000503055; ENST00000505320; ENST00000505038; ENST00000510549	SPATA18	protein_coding	protein_coding	spermatogenesis associated 18 [Source:HGNC Symbol;Acc:HGNC:29579]	0.529	1466	GO:0006974; GO:0035694; GO:0035695	GO:0005515; GO:0042802	GO:0005737; GO:0016020; GO:0043231; GO:0005739; GO:0005741	132671	TRUE	0.343685	8.21932e-05	0.00272529	chr4	52051304	52097299	45996	+	812.885	854.958	788.533	834.51	812.927	829.469	1153.27	1181.06	1185.76	999.935	879.037	890.32	14.9101	15.7166	14.4424	15.3049	15.1023	15.1892	21.3537	22.1735	22.037	18.4561	16.0597	16.3363
ENSG00000142945	ENST00000452259; ENST00000493027; ENST00000372224; ENST00000455186; ENST00000480574; ENST00000372217; ENST00000423289; ENST00000472235	KIF2C	protein_coding	protein_coding	kinesin family member 2C [Source:HGNC Symbol;Acc:HGNC:6393]	0.5028	1315	GO:0007018; GO:0051301; GO:0007049; GO:0007080; GO:0007059; GO:0051315; GO:0007019; GO:0051310; GO:0051983; GO:0030951	GO:0005524; GO:0003777; GO:0008017; GO:0000166; GO:0003774; GO:0005515; GO:0016887; GO:0019237; GO:0051010	GO:0005634; GO:0005737; GO:0016020; GO:0005856; GO:0005694; GO:0005874; GO:0000775; GO:0000776; GO:0005813; GO:0005819; GO:0005829; GO:0005871; GO:0005881; GO:0015630; GO:0035371	11004	TRUE	0.21377	8.26717e-05	0.00273535	chr1	44739818	44767767	27950	+	6090.01	6320.29	6869.16	6156.35	5936.21	6051.8	6304	6177.23	6120.8	5326.49	5431.92	5258.05	124.531	129.527	140.259	125.872	122.944	123.546	130.126	129.29	126.816	109.602	110.635	107.557
ENSG00000159433	ENST00000290607; ENST00000564158; ENST00000563872; ENST00000568493; ENST00000569419; ENST00000562139; ENST00000562619	STARD9	protein_coding	protein_coding	StAR related lipid transfer domain containing 9 [Source:HGNC Symbol;Acc:HGNC:19162]	0.5049	4752	GO:0007018; GO:0051225	GO:0005515; GO:0008289; GO:0005524; GO:0003777; GO:0008017; GO:0000166	GO:0005634; GO:0005737; GO:0005814; GO:0005856	57519	TRUE	-0.406998	8.34313e-05	0.00275083	chr15	42575606	42720998	145393	+	1234.39	1136.57	748.594	952.292	1156.73	939.864	884.56	1032.02	913.298	1162.49	1327.86	1277.45	6.98494	6.44564	4.22983	5.38797	6.62951	5.30955	5.05272	5.97735	5.23632	6.61934	7.48408	7.23116
ENSG00000166033	ENST00000648167; ENST00000368984; ENST00000420892	HTRA1	protein_coding	protein_coding	HtrA serine peptidase 1 [Source:HGNC Symbol;Acc:HGNC:9476]	0.5299	1657	GO:0006508; GO:0043065; GO:0012501; GO:0001890; GO:0030512; GO:0030514; GO:0050679; GO:0050687; GO:0060718; GO:0097187	GO:0005515; GO:0008233; GO:0016787; GO:0004252; GO:0019838; GO:0008236; GO:0042802; GO:0140677	GO:0005576; GO:0005737; GO:0016020; GO:0005886; GO:0005829; GO:0070062; GO:0062023; GO:0005615	5654	TRUE	0.258491	8.35523e-05	0.00275083	chr10	122458551	122514907	56357	+	1476.86	1451.94	1544.29	1524.71	1390.96	1433.96	2762.49	2717.29	2866.23	2420.71	2231.16	2314.28	23.9664	23.6143	25.0241	24.7398	22.8621	23.2319	45.2535	45.1346	47.128	39.5296	36.0638	37.5693
ENSG00000154310	ENST00000436636; ENST00000496492; ENST00000341852; ENST00000464785; ENST00000284483; ENST00000475336; ENST00000357327; ENST00000460047; ENST00000488470; ENST00000470834; ENST00000484051; ENST00000487846; ENST00000459881; ENST00000468757; ENST00000465393	TNIK	protein_coding	protein_coding	TRAF2 and NCK interacting kinase [Source:HGNC Symbol;Acc:HGNC:30765]	0.4587	3043	GO:0006468; GO:0016310; GO:0016055; GO:0001934; GO:0007399; GO:0035556; GO:0007010; GO:0046777; GO:0048812; GO:0000165; GO:0030033; GO:0072659; GO:0046330; GO:0031532; GO:0048814; GO:0043408; GO:0010243	GO:0005524; GO:0004672; GO:0000166; GO:0004674; GO:0016301; GO:0016740; GO:0106310; GO:0005515	GO:0005634; GO:0005737; GO:0005654; GO:0005829; GO:0005768; GO:0005856; GO:0016324; GO:0055037; GO:0070062; GO:0098793; GO:0098978; GO:0099092	23043	TRUE	-0.253754	8.36679e-05	0.00275083	chr3	171058414	171460408	401995	-	2742.6	2744.08	2269.08	2387.45	2439.87	2218.43	1862.79	1966.75	1949.45	2331.27	2310	2255.3	24.2351	24.302	20.0217	21.0943	21.8368	19.571	16.6164	17.7887	17.4543	20.7297	20.3317	19.9362
ENSG00000164323	ENST00000458385; ENST00000514798; ENST00000502992; ENST00000647728; ENST00000503223	CFAP97	protein_coding	protein_coding	cilia and flagella associated protein 97 [Source:HGNC Symbol;Acc:HGNC:29276]	0.4094	2080	GO:0007283			57587	TRUE	-0.248298	8.40246e-05	0.00275675	chr4	185159665	185209504	49840	-	3535.48	3217.6	3138.84	3278.88	3292.34	3059.5	3960.9	4052.6	4029.17	5031	4580.83	4690.71	45.7057	41.6885	40.519	42.3832	43.1088	39.4871	51.6899	53.6248	52.7768	65.4474	58.9854	60.6618
ENSG00000166073	ENST00000561100; ENST00000299092; ENST00000543580; ENST00000558041; ENST00000560729	GPR176	protein_coding	protein_coding	G protein-coupled receptor 176 [Source:HGNC Symbol;Acc:HGNC:32370]	0.5233	2275	GO:0007186; GO:0007165; GO:0048511; GO:0048512; GO:0007268; GO:0007193	GO:0004930	GO:0016021; GO:0016020; GO:0005886; GO:0045202; GO:0005887	11245	TRUE	-0.502806	8.5032e-05	0.00278065	chr15	39799008	39920266	121259	-	827.164	852.675	726.616	795.817	724.166	785.453	318.186	386.032	333.845	525.195	464.558	500.46	9.77677	10.1007	8.57583	9.40511	8.66924	9.26845	3.79642	4.67023	3.9981	6.24657	5.46918	5.91736	4
ENSG00000198015	ENST00000549982; ENST00000552217; ENST00000552326; ENST00000393128; ENST00000547098; ENST00000358678; ENST00000551396; ENST00000549561; ENST00000548545; ENST00000552938	MRPL42	protein_coding	protein_coding	mitochondrial ribosomal protein L42 [Source:HGNC Symbol;Acc:HGNC:14493]	0.3753	3966	GO:0006412; GO:0032543	GO:0003723; GO:0003735	GO:0005886; GO:0005739; GO:1990904; GO:0005840; GO:0005762; GO:0005743; GO:0005763; GO:0016020; GO:0016021	28977	TRUE	-0.270211	8.51093e-05	0.00278065	chr12	93467514	93516214	48701	+	2502.28	2271.8	2471.24	2341.75	2230.44	2363.99	2032.87	1966.52	1969.6	2536.19	2297.86	2361.6	16.9656	15.4371	16.7307	15.8752	15.3166	16.0015	13.9133	13.6471	13.5305	17.3034	15.518	16.0174
ENSG00000168394	ENST00000486332; ENST00000698420; ENST00000698421; ENST00000354258; ENST00000698422; ENST00000698423; ENST00000643049; ENST00000698424; ENST00000645078; ENST00000643923; ENST00000487296	TAP1	protein_coding	protein_coding	transporter 1, ATP binding cassette subfamily B member [Source:HGNC Symbol;Acc:HGNC:43]	0.5596	2232	GO:0055085; GO:0015031; GO:0002376; GO:0002250; GO:0015833; GO:0002479; GO:0019885; GO:0006952; GO:0046967	GO:0005524; GO:0140359; GO:0046872; GO:0000166; GO:0042803; GO:0005515; GO:0042287; GO:1904680; GO:0042605; GO:0015433; GO:0046979; GO:0042288; GO:0015440; GO:0042626; GO:0046978; GO:0043531; GO:0023029	GO:0016021; GO:0016020; GO:0005783; GO:0005789; GO:0034451; GO:0030176; GO:0042825; GO:0042824; GO:0030670; GO:0033116	6890	TRUE	0.282936	8.55567e-05	0.00278943	chr6	32845209	32853816	8608	-	2929.3	3049.87	3346.32	3523.42	3097.22	3438.91	2008.82	1986.36	2050.47	1753.28	1621.75	1586.78	35.2902	36.8243	40.2556	42.4427	37.7922	41.3614	24.4298	24.494	25.0293	21.2548	19.4605	19.1233
ENSG00000106991	ENST00000480266; ENST00000373203; ENST00000344849; ENST00000486329; ENST00000462196	ENG	protein_coding	protein_coding	endoglin [Source:HGNC Symbol;Acc:HGNC:3349]	0.6071	1993	GO:0007155; GO:0001525; GO:0001569; GO:0001570; GO:0001934; GO:0001947; GO:0003148; GO:0003198; GO:0003203; GO:0003208; GO:0003209; GO:0003222; GO:0003273; GO:0007507; GO:0009410; GO:0010628; GO:0010629; GO:0017015; GO:0031960; GO:0032967; GO:0035912; GO:0045766; GO:0045944; GO:0048745; GO:0048844; GO:0048845; GO:0055009; GO:0060348; GO:0070278; GO:0071260; GO:0071559; GO:0097084; GO:1905007; GO:…	GO:0005515; GO:0005114; GO:0042803; GO:0050431; GO:0042802; GO:0005024; GO:0005539; GO:0015026; GO:0034713; GO:0048185; GO:0036122; GO:0004888; GO:0005534	GO:0016020; GO:0016021; GO:0005886; GO:0016604; GO:0005615; GO:0005925; GO:0009986; GO:0072563; GO:0009897; GO:0043235	2022	TRUE	-0.770164	8.74148e-05	0.00284408	chr9	127815013	127854658	39646	-	43.857	39.9513	43.7062	40.7843	37.8861	44.9948	53.6408	61.7078	51.8931	98.6175	108.681	99.5389	0.591721	0.540221	0.588829	0.550197	0.517723	0.606071	0.730571	0.852175	0.709402	1.3389	1.46053	1.34346	4
ENSG00000244486	ENST00000622235; ENST00000623402; ENST00000494535	SCARF2	protein_coding	protein_coding	scavenger receptor class F member 2 [Source:HGNC Symbol;Acc:HGNC:19869]	0.7046	2497	GO:0007155; GO:0006897; GO:0007157	GO:0005515; GO:0005044	GO:0016020; GO:0016021; GO:0005925	91179	TRUE	-0.308981	8.78565e-05	0.00285251	chr22	20424584	20437826	13243	-	1912.37	2119.7	2214.45	2662.48	2019.88	2121.6	1421.48	1292.99	1410.63	1738.42	1746.35	1622.12	20.5939	22.8772	23.8122	28.6682	22.0308	22.8094	15.4524	14.2519	15.3916	18.8381	18.7317	17.4744
[truncated: 20,576 more rows]
