# Supplementary material for: Large‐scale bidirectional arrayed genetic screens identify OXR1 and EMC4 as modifiers of αSynuclein aggregation
Source: FEBS Open Bio. 2026 Mar 30;16(8):1563–92. doi: 10.1002/2211-5463.70233 (PMC13398675; doi:10.1002/2211-5463.70233)
Supplement: Supplementary file 8 — Table S7. Excel file containing qPCR Primers sequence. [file FEB4-16-1563-s006.xlsx]

## Sheet: qPCR Primers
Table S7: Excel file containing qPCR Primers sequence
SN	Gene Name	Forward Primer (5'-3')	Reverse Primer( 5′-3′)
1	NEUROD1	GGATGACGATCAAAAGCCCAA	GCGTCTTAGAATAGCAAGGCA
2	FBXO32	AGAAAGAAGGACATGCTGAATAGC	TATCAGCTCCAACAGCCGGA
3	PRNP	AGTCAGTGGAACAAGCCGAG	TGGCACTTCCCAGCATGTAG
4	GBA	ATT GGG TGC GTA ACT TTG TC	TCC AGG TCG TTC TTC TGA CT
5	RAB13	TCAAGTTGCTGCTGATCGGG	CAGCCGTGTCCCAGACTTG
6	CAMK1	ATGTTCTGGGCACGGGG	GGTGCTTGATCTTGTGCAGG
7	EMC4	CAAGTGGGCCATTGAGCTAAG	CCAGCAGCGCTTCTCCA
8	OXR1	AAGCAAACACCACAAGCCAG	TTTGGCCAGTGTCAATTGTG
9	DNAJC17	GCAGCGGACAAAGAGGTAAAG	AGCTGGTGGAAGAGTTCAGC
10	ACTB	AGAGCTACGAGCTGCCTGAC	AGCACTGTGTTGGCGTACAG
