# Supplementary material for: Large‐scale bidirectional arrayed genetic screens identify OXR1 and EMC4 as modifiers of αSynuclein aggregation
Source: FEBS Open Bio. 2026 Mar 30;16(8):1563–92. doi: 10.1002/2211-5463.70233 (PMC13398675; doi:10.1002/2211-5463.70233)
Supplement: Supplementary file 10 — Data S2. Excel File Source Data. [file FEB4-16-1563-s005.xlsx]

## Sheet: 1b
Samples	FoldChange
NEUROD1	11895.7
PRNP	10.6863
GBA	10.6788
RAB13	6.79943
CAMK1	4.39701
FBXO32	133.283

## Sheet: 1e
SN	Length
1	232.023
2	75.472
3	33.869
4	42.19
5	76.513
6	35.578
7	25.157
8	59.333
9	191.282
10	49.121
11	75.994
12	47.898
13	107.103
14	63.207
15	31.447
16	53.367
17	61.943
18	35.578
19	33.869
20	57.985
21	338.514
22	129.046
23	45.353
24	42.19
25	45.787
26	75.472
27	144.654
28	50.314
29	57.985
30	85.544
31	56.952
32	53.736
33	104.107
34	101.607
35	101.607
36	32.069
37	50.706
38	90.049
39	88.944
40	37.736
41	50.314
42	69.468
43	94.34
44	71.709
45	247.77
46	257.862
47	173.954
48	296.399
49	195.374
50	221.559
51	175.2
52	250.469
53	291.352
54	519.62
55	149.098
56	45.787
57	62.893
58	57.985
59	47.898
60	68.029
61	79.554
62	77.794
63	68.029
64	59.333
65	89.388
66	62.893
67	54.103
68	44.472
69	64.752
70	62.893
71	61.943
72	98.443
73	62.893
74	28.127
75	19.889
76	42.19
77	12.579
78	12.579
79	38.256
80	151.205
81	73.345
82	113.208
83	40.271
84	129.657
85	70.317
86	94.549
87	64.752
88	42.19
89	14.063
90	12.579
91	67.738
92	37.736
93	12.579
94	87.374
95	51.863
96	64.752
97	70.317
98	64.752
99	47.898
100	84.38
101	105.428
102	44.025
103	75.472
104	45.787
105	70.317
106	31.447
107	113.208
108	601.936
109	264.226
110	312.256
111	320.755
112	120.157
113	99.443
114	67.738
115	144.654
116	139.22
117	144.654
118	148.033
119	88.05
120	57.985
121	65.662
122	50.706
123	50.314
124	50.314
125	79.554
126	107.472
127	147.229
128	18.868
129	18.868
130	25.931
131	25.931
132	0
133	31.447
134	88.05
135	31.447
136	25.157
137	53.736
138	71.709
139	88.275
140	25.157
141	69.182
142	54.103
143	71.709
144	37.736
145	94.549
146	53.736
147	65.662
148	69.182
149	75.472
150	69.468
151	90.706
152	33.869
153	84.38
154	39.777
155	63.207
156	125.314
157	37.736
158	98.242
159	69.468
160	214.206
161	119.497
162	143.694
163	132.225
164	119.331
165	132.225
166	258.092
167	168.76
168	136.059
169	120.814
170	37.736
171	62.261
172	66.856
173	56.604
174	56.604
175	69.182
176	75.472
177	50.314
178	69.182
179	38.256
180	47.898
181	57.985
182	57.985
183	69.468
184	32.069
185	50.314
186	44.025
187	56.604
188	50.706
189	62.893
190	68.029
191	49.121
192	8.894
193	51.863
194	44.025
195	0
196	19.889
197	44.025
198	14.063
199	31.447
200	183.363
201	190.141
202	209.916
203	317.532
204	127.193
205	404.916
206	226.415
207	452.83
208	583.518
209	417.422
210	289.308
211	548.073
212	320.755
213	233.468
214	320.816
215	151.074
216	138.508
217	106.918
218	132.075
219	97.839
220	44.025
221	39.777
222	94.34
223	90.049
224	88.275
225	69.468
226	69.182
227	50.314
228	75.472
229	69.468
230	81.761
231	289.308
232	289.581
233	32.069
234	75.994
235	113.382
236	42.19
237	73.345
238	68.029
239	44.025
240	22.676
241	25.931
242	12.579
243	88.944
244	69.182
245	54.103
246	68.029
247	90.049
248	88.05
249	6.289
250	56.604
251	50.314
252	37.736
253	40.271
254	33.869
255	207.547
256	157.233
257	119.497
258	207.547
259	163.643
260	133.713
261	102.383
262	314.465
263	150.943
264	169.811
265	138.365
266	144.791
267	125.786
268	183.363
269	164.005
270	25.931
271	38.256
272	25.157
273	382.564
274	373.354
275	75.472
276	171.088
277	12.579
278	40.271
279	39.777
280	207.547
281	151.074

## Sheet: 1g
aggregatesPercentage	Samples
64.2923	Non-Targeting
64.3599	Non-Targeting
64.3923	Non-Targeting
68.5714	Non-Targeting
51.062	Non-Targeting
52.6768	Non-Targeting
53.8776	Non-Targeting
54.5411	Non-Targeting
55.4496	Non-Targeting
59.0988	Non-Targeting
59.1924	Non-Targeting
62.6081	Non-Targeting
63.4249	Non-Targeting
66.4615	Non-Targeting
27.8906	RAB13
29.5369	RAB13
36.4645	RAB13
40.8696	RAB13
41.4869	RAB13
46.0526	RAB13
47.4474	RAB13
47.8804	RAB13
51.6838	RAB13
52.3091	RAB13
34.7222	RAB13
42.4261	RAB13
43.0543	RAB13
44.9004	RAB13

## Sheet: 1i
aggregatesPercentage	Samples
68.1517	Non-Targeting
66.7935	Non-Targeting
71.744	Non-Targeting
68.3544	Non-Targeting
68.7248	Non-Targeting
71.1553	Non-Targeting
67.409	Non-Targeting
71.4009	Non-Targeting
68.0689	Non-Targeting
72.2883	Non-Targeting
68.9453	Non-Targeting
71.7634	Non-Targeting
71.7146	Non-Targeting
71.794	Non-Targeting
65.395	Non-Targeting
69.1503	Non-Targeting
67.4797	Non-Targeting
65.4531	Non-Targeting
69.3112	Non-Targeting
67.151	Non-Targeting
35.002	PIKFYVE
29.5241	PIKFYVE
31.7147	PIKFYVE
33.2349	PIKFYVE
28.7486	PIKFYVE
27.471	PIKFYVE
35.4702	PIKFYVE
28.8274	PIKFYVE
35.25	PIKFYVE
29.9766	PIKFYVE
27.9222	PIKFYVE
35.1852	PIKFYVE
31.3428	PIKFYVE
32.9202	PIKFYVE
32.3922	PIKFYVE
35.7791	PIKFYVE
27.3555	PIKFYVE
33.0435	PIKFYVE
34.8687	PIKFYVE
26.9214	PIKFYVE

## Sheet: 2a
log2FC	pvalue	GeneSymbol	Cellnumber
0.273698	0.00126389	ntgctrl	5284
-0.0131314	0.551881	posctrl	5647.5
-0.502308	0.348646	PPP1R26	5438
0.199128	0.00659041	TRAF3IP3	6454.5
0.251429	0.00109268	MTMR6	7488
-0.278162	0.462415	EDA	5775.5
0.110439	0.0402011	DHODH	6641
0.0477031	0.526146	IL6R	6533.5
0.0177489	0.625496	SCN2A	5572
0.33954	0.00115858	KCNE1	6054
0.347531	0.000944804	KCNJ8	7601.5
-0.149798	0.221099	CKMT1A	6675
-0.214372	0.0020662	ELP1	4933.5
-0.150442	0.00517142	CHM	5440.5
0.0546988	0.766913	MTR	6189
-0.231238	0.312642	ITGAL	7468.5
0.252979	0.0130398	TAP1	6161.5
-0.209647	0.00232589	HBB	5141.5
0.313434	0.188459	GAD1	7325
0.232966	0.00335735	CRB2	7678.5
-0.222406	0.00615223	PLPPR5	4979.5
0.126874	0.290398	KCNQ2	4070
0.258112	0.000724692	ABL1	7886
-0.0547054	0.155895	CDC25A	6623.5
0.392537	0.000186353	ntgctrl	6761
-0.30499	0.00263529	DDX39B	6393
-0.119309	0.569572	SYNC	6161.5
-0.257865	0.00120209	MAP2K1	5525
0.0503262	0.223235	PRKACA	6267
-0.139109	0.072092	UGDH	6587.5
-0.0505884	0.213632	DMPK	7848
-0.226128	0.00189609	PPP1R9A	5395.5
-0.0154129	0.894937	PIPOX	4107.5
0.0496965	0.385939	CDK3	6610
-0.360161	0.05934	RPS6KB2	6520.5
0.0163964	0.949132	SLCO2B1	6588.5
-0.0348093	0.894101	CSNK1E	4187.5
0.161614	0.427968	DUSP21	7765
-0.329308	0.00388926	NMRAL1	6294
0.274586	0.0224602	PPIP5K1	7529
0.106883	0.0145216	EPHA10	6315.5
0.367153	0.000235021	CTSH	5862
-0.067213	0.04826	MYLK	7187
0.0189788	0.90802	CTDSP1	6560.5
-0.261918	0.00596093	LARS1	5435.5
0.198562	0.185492	DBF4	6551.5
-0.217527	0.013666	PIK3C2A	7803.5
0.263733	0.0044663	ntgctrl	7325
-0.0746427	0.0335983	posctrl	6541.5
-0.188872	0.461469	CYGB	5894.5
-0.616844	0.00458449	PPP2R5E	4256.5
-0.493534	0.000635176	THNSL1	5811
-0.197694	0.217222	PIK3R2	5697.5
-0.069905	0.468553	HBA1	6846
-0.189606	0.135661	TUB	7601
-0.210823	0.222482	CNKSR1	5578
-0.508437	0.00435317	GABRG1	7197
-0.117069	0.0189402	MAT1A	5656
0.0445702	0.849965	ACVRL1	6168.5
-0.0756289	0.678087	NQO1	7553
-0.3368	0.00217807	PITPNA	8281
-0.0224084	0.933938	PRKCH	6595
-0.316148	0.0148606	TRIB3	5909
0.0806678	0.538985	GLT6D1	5843
0.174088	0.224243	QPRT	7711.5
0.0967609	0.0738437	MYO1D	6674
0.0651481	0.551008	PPP4C	7272
0.0182491	0.95876	PACSIN1	7212.5
-0.367338	0.0534333	SPR	7735
0.325614	0.000329042	ntgctrl	6315.5
-0.0701412	0.0386724	posctrl	7984.5
-0.297533	0.0123699	RDH8	5300.5
-0.385627	0.00110148	TLR2	6209
0.0193643	0.414774	BPHL	5423.5
-0.269122	0.075661	ACADS	5947
-0.506094	0.0101894	GATM	7476
-0.534137	0.000184065	DAPK1	6722.5
-0.279656	0.231554	PTPN21	5743
-0.29725	0.103534	ALDH3A1	4780.5
-0.273933	0.311154	PFKP	5957
-0.0724817	0.0359405	RPS6KA6	6272
-0.101357	0.0443769	TNNC2	6052.5
-0.116407	0.407568	PIK3CD	6481
-0.242931	0.00147254	NDUFV1	6204.5
-0.359639	0.170674	SCNN1A	6551
0.191394	0.492382	TUBB	6543.5
-0.140345	0.00622877	SIRPA	4745.5
0.0253441	0.727696	EEF2K	6107.5
-0.0429616	0.344655	EPRS1	7235.5
-0.18629	0.0033118	PCYT1B	5650.5
0.0451767	0.618237	GLS2	6335
-0.0972934	0.664281	TWF1	6944
-0.117526	0.483687	ACACA	6696
0.29759	0.000492699	ntgctrl	7644
0.0412173	0.688762	posctrl	6148.5
-0.0311948	0.229615	PDE4B	6165.5
-0.0530097	0.667586	GRK1	7617.5
-0.118346	0.0215126	AKR1A1	7180.5
-0.195085	0.00691487	CSNK1A1	5946.5
-0.381923	0.00748482	SUOX	7107.5
-0.0217141	0.910976	ERBB4	8335
-0.210734	0.443339	NDUFA9	6745
-0.504309	0.00278955	LIMK1	7695
-0.490837	0.260514	PDE6H	8172
-0.00978099	0.664819	PRDX6	6686
-0.328752	0.0124442	GRID1	6245.5
-0.38595	0.0191583	DBI	7259
-0.791967	0.193618	MTHFD2	7382.5
-0.0088904	0.679947	BUB1B-PAK6	6233.5
-0.272753	0.033677	SLK	6612.5
-0.0669052	0.790133	NQO2	6246.5
-0.0987753	0.129519	CDK5R2	7617
-0.0159017	0.951057	PPP3CC	6430
0.134025	0.353881	MKNK1	6372
-0.0607975	0.0585731	ATP5F1A	7832
-0.0202523	0.93323	NPR2	5467.5
0.463732	9.71029e-05	ntgctrl	6430
0.132991	0.00637413	posctrl	6495
-0.0197489	0.891326	PGAM2	6119
-0.19836	0.0563436	DUSP8	5607.5
-0.219056	0.00268677	KRT8	6763.5
-0.117645	0.584345	IARS2	6906.5
-0.372268	0.341595	SLC12A1	6146
-0.174404	0.150236	SLC9A1	4705.5
-0.166957	0.0293704	SLC13A2	6282.5
-0.105805	0.446623	WARS2	6085
-0.237159	0.130092	NDUFB4	5852
-0.079884	0.269045	ZMYND8	7886.5
0.0501156	0.200004	PTPN20	6137.5
-0.410474	0.0595681	NOXO1	6082
-0.128547	0.0346708	CALR	7425
0.234707	0.0674134	CA4	6759
-0.588044	0.0125934	PPCDC	6437.5
-0.271589	0.0456678	PTPN9	6594
-0.121852	0.548663	EFNB2	6187
-0.217077	0.0248999	RABGGTB	8333
0.184413	0.478696	TSSK6	7504.5
-0.266557	0.356894	CHUK	6173.5
0.266219	0.00103736	ntgctrl	5779.5
-0.0840443	0.0377277	posctrl	5536.5
-0.164345	0.273439	GIT2	6435
-0.079226	0.0729416	MAST4	6351.5
-0.307134	0.0600304	CASK	7217
-0.241519	0.251763	TXK	8319.5
-0.888278	0.078809	LDHAL6A	6596.5
0.0197286	0.840932	RETSAT	6718.5
-0.135328	0.484852	CHRNA1	5769.5
-0.0828628	0.175008	GABRB1	6708.5
-0.957307	0.0889895	OXCT1	7514.5
-0.24953	0.261961	MAOB	7867.5
-0.184404	0.490667	PRX	8228.5
0.130182	0.00595274	LIPA	7666
-0.483865	0.000799679	PSPH	8099.5
-0.243105	0.360544	PRKX	6018
-0.129683	0.577376	PTPN20	5519.5
0.0821595	0.400543	KCNJ6	6205.5
-0.17948	0.102525	CKM	5988
-0.2408	0.0799106	SLC25A6	5941
-0.0417856	0.278411	SBK3	5696
-0.154413	0.0106637	ARPC2	8411.5
-0.05397	0.661388	EPX	6558
0.411782	0.000158538	ntgctrl	6500
0.152663	0.00585711	posctrl	5645
-0.113501	0.572555	TRIB1	6165
-0.128282	0.444739	PDP1	6323
-0.206335	0.00588127	PSTPIP2	5676.5
-0.105859	0.144781	MAPK11	8440
-0.338423	0.0350834	SLC7A11	7517
-0.20465	0.426354	DECR1	7474.5
-0.0811499	0.271033	CD33	3910
0.118687	0.012436	IGF1R	7480.5
-0.378834	0.021454	DOLPP1	6361.5
-0.912988	0.0772165	MGAT1	7222
-0.252469	0.00126251	PDXP	6472.5
-0.238924	0.0161886	GABRR2	5373.5
-0.314229	0.296086	PRKG1	6453.5
-0.808257	0.0247373	ACY3	6519
-0.146273	0.364303	VDAC2	8355.5
-0.0292953	0.90268	KCND2	7311
-0.0121704	0.852251	PRKAG2	5909
-0.0311167	0.781895	CDK15	7078
-0.283157	0.238249	PPP1R8	7640.5
-0.0498341	0.583831	PDE9A	6630
-0.157163	0.00719391	PRKAB1	8389
-0.0828199	0.769789	KCNMA1	6398
0.347094	0.000693219	ntgctrl	7748
-0.184491	0.00784581	UQCC2	6691.5
0.0777381	0.27122	MRPS17	7227
-0.0215811	0.698537	ENPP7	5746.5
-0.581374	0.129783	RGS12	5292.5
-0.0503348	0.229356	MYPN	6294
-0.29655	0.0117383	MRC2	6561.5
0.270757	0.0495005	ERGIC3	6526.5
-0.124357	0.476914	MECR	8148
-0.095558	0.621149	DDHD1	7835.5
-0.746265	0.1498	RGPD2	7498.5
-0.288485	0.00139162	PAF1	6463
-0.281276	0.00097173	MRPL44	5456
-0.244227	0.00292914	SLC25A11	5966.5
-0.676518	0.158495	QTRT1	6786
-0.103216	0.551764	COA8	5951
-0.474785	0.189334	PCP2	5475.5
-0.135671	0.439139	FBLIM1	6577.5
-0.241	0.381926	AGTRAP	8764
-0.115492	0.0117637	IFI27	5906
-0.0585811	0.777767	CLCN5	8076
-0.453821	0.0476772	PLA2G2F	7514
0.157261	0.235164	TACO1	6138.5
0.22702	0.00105439	posctrl	6017
0.30145	0.000417248	ntgctrl	6244.5
0.198181	0.0527011	QRSL1	6755
0.0637875	0.620003	CHPT1	7244.5
-0.33685	0.0448956	GNG4	6332
-0.114826	0.0179668	COX7A2	6963.5
-0.0383116	0.724307	MMGT1	6914
-0.0107018	0.863625	STARD5	6339.5
-0.207679	0.0308994	C2CD5	7442
-0.387679	0.00131526	CAV3	7319.5
-0.210421	0.00971165	IFT74	8509.5
-0.900309	0.014608	ELMO3	6502.5
-0.371202	0.0296781	MTX2	7789.5
-0.261178	0.00356803	MRPL15	6521.5
-0.355229	0.00490413	ACTR1B	7385
-0.24939	0.00185198	PEX26	6554
-0.103042	0.0154404	NPHP1	8334
-0.29718	0.271671	CTTNBP2	6327.5
0.130299	0.00639942	C8orf82	7802
-0.16606	0.00393985	PARVA	7303
-0.257141	0.258131	AGPS	6142
-0.303681	0.00115856	VAV2	6656
-0.450763	0.251485	ACTL8	6574
0.249905	0.094451	FHOD1	6019.5
0.0850569	0.155677	posctrl	7668.5
0.283002	0.000519148	ntgctrl	8351
-0.158065	0.105172	PDSS2	6773
-0.0981965	0.691395	GATB	3807.5
-0.372422	0.00754561	MYO15A	6368
-0.264969	0.16113	WIPF2	6475
-0.195008	0.0966688	KMO	6734
-0.725099	0.0892843	TMED4	7799.5
-0.514487	0.0671016	FRMPD2	5516.5
-0.331874	0.0969043	SNRPE	6635
-0.822861	0.0797899	SH3BP5	8491.5
-0.0533683	0.850943	MRPS22	7662
-0.472541	0.125579	FSCN1	6462
-0.291432	0.0046854	SYT5	3859.5
-0.306673	0.00767851	EXOC2	6552.5
-0.307622	0.132301	RFNG	5838.5
-0.128193	0.667195	STX8	6244.5
-0.49569	0.00958809	STAR	5470.5
0.176098	0.134537	POTEF	7368
-0.123229	0.00899344	posctrl	7156.5
0.380298	0.000201017	ntgctrl	5916.5
-0.265876	0.0340566	BCKDHA	5720
-0.161036	0.260631	GIMAP8	6668.5
-0.183498	0.159728	PITPNM2	5929.5
-0.0966991	0.706541	TLN2	7427.5
-0.656356	0.0140893	HSD17B14	4497
-0.343601	0.00386218	ACAD9	6157.5
-0.601026	0.000538111	BFSP1	5570
-0.170952	0.0238966	TIMM50	5392.5
-0.149124	0.0056665	RAB41	7184
-0.946807	0.0526685	MFN1	6353.5
-0.43143	0.112288	NRAP	6668
-0.302394	0.00089015	CLIP1	6412.5
-0.485949	0.000345274	MAN1C1	6547
-1.15185	0.0315868	SYNE2	6157.5
-0.242275	0.0113412	DSP	4811.5
-0.253645	0.324312	NET1	8319
-0.115233	0.0786669	PLA2G4B	5447
-0.407065	0.0335929	AP1G1	6790
-0.110537	0.354325	H2AZ2	6946.5
-0.131518	0.427925	VAMP8	6139
-0.438302	0.0428458	TOMM20	6476.5
0.333532	0.0025316	SYNPR	6143
0.0411703	0.177986	posctrl	6292
0.343971	0.000384876	ntgctrl	7154.5
-0.323363	0.0593192	SELENOI	6152
0.0225226	0.380696	RAB36	8358
-0.0872549	0.466455	ZADH2	6544
-0.132163	0.0236942	SGCZ	8352
0.0374248	0.575586	SYT16	8617
-0.175548	0.360293	DNAI1	6502.5
0.0240554	0.830675	CLCN5	6379.5
-0.0171714	0.872908	SLIRP	6415.5
-0.178109	0.00712241	TMSB10	6497.5
-0.236877	0.0465751	TPST2	8485.5
0.0340086	0.513103	C1GALT1	6645.5
0.02993	0.87702	LRRC49	6442
0.0905551	0.257741	SLC27A3	7630.5
-0.678868	0.117816	RAB11B	8497
-0.126388	0.00936497	GNGT2	5805
-0.202053	0.161824	PKP4	5982.5
0.0915546	0.444647	DNAI2	5495
-0.141581	0.631598	CDKAL1	5661.5
-0.242544	0.279422	METTL7A	6508.5
-0.125978	0.461126	COPE	7227
-0.365737	0.324883	ARHGAP32	8239
0.26377	0.285143	MYL2	5539.5
-0.0231131	0.595185	posctrl	6392.5
0.322885	0.000332395	ntgctrl	7636.5
0.13765	0.00631895	SLC35B4	5059
-0.318281	0.0646988	CPNE3	6912.5
-0.1639	0.00795252	ATP5MGL	5307.5
-0.156692	0.405709	EFNA5	6576
-0.139685	0.709232	ARID4A	6250
-0.432409	0.000563839	DUS2	6303
-0.316481	0.430559	COQ7	5733
-9.22648e-05	0.998568	PTCD2	5804
-0.13417	0.0252122	SYTL5	6498
-0.224783	0.00173051	IRGM	6206
0.221977	0.00130917	CMPK2	6695
-0.160526	0.441231	PCBP2	4310.5
0.174935	0.359194	FRMD4A	6095
-0.106741	0.599401	FNBP1L	4986.5
0.113363	0.352777	SLC35B1	5690.5
-0.128953	0.263876	VASP	4852.5
0.160926	0.00328939	RGPD6	6609
-0.155089	0.618706	AMPH	5257.5
0.0352464	0.766612	KIF19	4042
-0.15714	0.00765116	IPO4	4405
-0.362874	0.000998824	CLSTN2	6579
0.245315	0.0304312	SEC24C	8415.5
0.0468321	0.0988435	posctrl	7306
0.274381	0.180613	ntgctrl	7936
-0.576068	0.0809407	JMJD7-PLA2G4B	6687
0.16036	0.0271257	OPCML	6845.5
0.0590371	0.467718	KIF13B	6783
0.136183	0.396291	APBA1	6429
0.239201	0.125931	KRT15	6025
0.256299	0.0618044	GFM1	7639
0.318713	0.000419404	COQ10B	5750.5
0.0769185	0.101211	B3GALT1	7130.5
-0.195132	0.00476862	GATD3A	5929
0.217897	0.00124218	SEC13	6520.5
0.245022	0.0193653	TRAK1	4705
-0.0429667	0.443174	ARVCF	6001.5
-0.487754	0.00285245	ACOX3	5849
-0.0178036	0.827872	SULT1A3	6155
0.0373463	0.767631	SNTG2	5687.5
0.0200319	0.472288	AP3D1	5794.5
0.233084	0.000964707	NIPSNAP3A	6951
0.128073	0.257497	PEX14	6548.5
0.0826005	0.103497	RGPD1	5489
-0.216393	0.416518	PSD2	4595
0.13465	0.511396	LSP1	6393.5
-0.00833414	0.748215	posctrl	5900
0.256466	0.00262119	ntgctrl	7383.5
0.27426	0.000597179	RGPD3	5301
-0.296748	0.292573	FUZ	6833.5
0.105146	0.292047	TMEM11	5817.5
0.0797887	0.503254	37316	8510.5
0.360204	0.000229979	SDF4	7443.5
-0.102997	0.658916	SLC38A10	5709.5
0.159467	0.310618	DYNLRB2	5614.5
0.182898	0.00939805	CSTF3	6417
0.0817314	0.242103	FHL3	5953.5
-0.174382	0.00660581	ARL5C	5587
0.241157	0.000933003	STX17	7175.5
0.0822364	0.435302	APOL2	6474
0.0670388	0.531854	CCDC93	7154.5
0.20578	0.00146996	TSPOAP1	6620
0.240558	0.00101116	CYP27C1	6431
0.777668	0.0103912	MRAP2	6844
0.255937	0.00075063	MTX3	7752
-0.0192587	0.825172	MTDH	6998
0.294803	0.00977982	SCP2	6807.5
0.00217093	0.95399	WDHD1	8649
0.112785	0.107313	FDFT1	8325
0.253938	0.00152564	ntgctrl	8579
0.113632	0.0238808	posctrl	7666.5
0.00423473	0.959748	NDUFAF3	6924.5
-0.0966898	0.120304	SEC23IP	7616.5
0.135452	0.0609393	TYW1	8842
-0.191325	0.0447329	SYT17	8029.5
-0.235336	0.139157	TPST1	7537.5
-0.206522	0.00219302	CRLS1	8462.5
0.350587	0.000270219	FCF1	7372
-0.307395	0.0762812	SNCB	7574.5
0.368822	0.00582452	SLC4A1	6452.5
-0.0814879	0.15767	MALSU1	7622.5
-0.211356	0.105345	PGS1	7296
-0.28133	0.054479	FDFT1	7770.5
0.314054	0.00060738	PDLIM2	5937.5
0.292755	0.00359596	PDLIM2	8523
-0.0827869	0.0278019	TUBG2	7754
0.123248	0.0210447	CCDC58	7705
0.408849	0.000279454	MTX1	8614
-0.657639	0.00014574	PLEKHH3	7516
0.365884	0.000535863	HSD3B7	8003
0.0557742	0.184647	PSD	8494.5
-0.302497	0.0931781	ELOVL3	7350
-0.173064	0.040829	HIP1R	6663
0.26918	0.00196905	ntgctrl	8253.5
0.0453193	0.158173	posctrl	8071
-0.12834	0.0289524	DPM3	8205
0.246269	0.0558513	MRPS5	5743
0.213709	0.00473897	APOBR	6296.5
-0.855628	0.000191543	APOBR	7145.5
-0.341812	0.0557099	PSD	7585.5
-0.259252	0.0256557	KPNA1	8063.5
0.250131	0.000926197	DNAH17	6247.5
-0.295634	0.00862829	DNAH17	4933
0.220046	0.0386605	ELOVL7	6412
0.218726	0.00227479	GBA2	8010
0.152762	0.0036953	KPNA1	7079.5
0.325804	0.0541835	GBF1	8393
-0.20365	0.00230269	SULT1A2	8148.5
-0.1268	0.167139	SYNJ1	8377
0.289639	0.000572489	NUP42	8479
0.391739	0.000299519	RABEP2	8566.5
-0.403402	0.000376679	FAM162A	8297
-0.161864	0.0256533	SLC50A1	7466
0.000198836	0.995375	UGT1A5	8277
-0.420954	0.00946926	MSMO1	7226
-0.00845038	0.699103	FMNL1	7921.5
0.387443	0.000198094	SARM1	8736
0.309715	0.033531	ntgctrl	8144
0.064163	0.133451	posctrl	8293.5
-0.080979	0.0546521	GET4	7810
-0.300699	0.0246736	HEBP1	7411.5
-0.122314	0.0433231	IQCN	7945
-0.144603	0.109361	CORO7	7962.5
-0.28658	0.0834738	TSEN34	7605.5
0.183974	0.0241707	CNNM4	6352.5
0.147878	0.0174329	ADARB2	7728
-0.381883	0.0179252	ARHGAP17	8255
-0.0312152	0.760894	RDH16	7731.5
-0.303724	0.000762307	MRPS2	7596.5
-0.414602	0.0617698	PLGRKT	7726.5
0.148778	0.09552	RIN2	8258.5
-0.50899	0.00123213	SLC9A3	7209
-0.204562	0.00415659	FMNL3	6918.5
0.180737	0.00410741	GIMAP5	8291
-0.251006	0.00133609	SMARCC2	7757
0.00996213	0.950568	ADO	5632.5
-0.168743	0.00836427	POGLUT2	8074.5
-0.360648	0.000486094	PRF1	7552
0.0395387	0.210102	ACTL7B	8788.5
0.295054	0.0375345	SHROOM4	8148
-0.0903683	0.0431352	SLC25A39	6320.5
0.409042	0.00016223	ntgctrl	8012
0.0891679	0.182422	posctrl	8473.5
-0.190023	0.121539	TCAIM	6461.5
0.124757	0.00708998	RAB4B	4503.5
0.119083	0.0119109	ECHDC1	8111.5
-0.14471	0.00788382	PDE6B	6724.5
-0.182438	0.0790247	HACD3	6790.5
0.141972	0.143361	COQ3	8215.5
-0.127825	0.00951337	AP3S2	7613
-0.153668	0.187119	RIT1	7939.5
0.487965	9.29859e-05	AFG1L	5449.5
-0.492938	0.0112588	PNPLA4	7781
-0.0263713	0.273195	TMTC1	3919.5
0.341646	0.000327937	NUP160	7366.5
-0.25379	0.0669126	AZI2	8295
-0.322126	0.000661488	AP3B1	8163.5
0.0849243	0.0541922	DDX19B	4862
-0.133965	0.180252	RMDN1	7810
-0.332007	0.00862841	NHP2	8066
-0.19126	0.193279	APOL5	8236.5
0.370426	0.000210549	ACOT11	8495
0.215829	0.00486642	PKP3	7753.5
0.0141643	0.947111	AP1S3	7815.5
0.233973	0.139186	SVOP	8128
0.407399	0.000407382	ntgctrl	8381.5
0.032776	0.216717	posctrl	8223
0.0944386	0.0167671	RTN2	8116.5
-0.214043	0.00215541	DHX15	7266.5
-0.367514	0.00175478	LDHD	5603
-0.0523473	0.166266	FYB1	7449.5
-0.371773	0.00502484	WASF2	7091.5
0.0469707	0.653743	VPS52	7621
0.149729	0.00774556	MTHFD1L	4527
-0.0244201	0.623044	HINT2	7672
-0.0925358	0.205846	PEMT	6921.5
0.0423095	0.197087	KIF6	7548.5
0.169718	0.00492654	ELOVL1	5078
0.247795	0.172844	TDRD6	5440
0.343726	0.00135831	ACTG2	4976.5
-0.258224	0.0751061	GPAM	7620.5
-0.271742	0.0014015	ADIPOR1	7992
-0.0270017	0.78502	GPC6	7766
-0.121066	0.0457986	RBMXL1	7123.5
-0.401151	0.00479541	NRN1	7714.5
-0.125664	0.161168	APBB3	8185
0.338722	0.00901734	MRPL11	8586
0.339376	0.0219401	CRY2	8168.5
-0.227867	0.00167998	NUP50	7232
0.274796	0.00381848	ntgctrl	8532
0.0930095	0.0165529	posctrl	8240.5
-0.25037	0.0018436	KRT39	6760.5
-0.326467	0.000765853	GNB1L	7386.5
-0.676083	0.000309486	HNRNPD	7007
-0.114826	0.0437287	PLEKHA3	6898.5
-0.0141381	0.874083	CYLC2	7383
-0.112636	0.163319	RALGPS1	6475
-0.136244	0.0182159	SPTBN4	7621
-0.533619	0.000206396	XPO7	7106.5
-0.142176	0.202645	WDR66	6068.5
0.11568	0.30084	SLC25A34	6918.5
-0.17567	0.0800035	ATP10D	7587
0.122789	0.0141367	GNPAT	7216.5
-0.554033	0.000294461	SDR42E1	8170.5
0.0930668	0.0345452	CALB1	7729.5
-0.421114	0.000350818	UCP2	7046
-0.261234	0.0579736	LRRC24	7300
-0.0877348	0.606915	MTIF3	7585.5
0.3771	0.000199797	CPOX	6531
-0.563476	0.000274402	CHCHD2	7640.5
-0.0400789	0.574642	SLC9B2	8002
0.203544	0.00216568	CDYL	8125
-0.307306	0.0159726	MSRB2	6685
0.322948	0.0206142	ntgctrl	8282.5
0.0782178	0.426917	posctrl	7974.5
-0.142334	0.0157146	PUS1	7251.5
-0.341018	0.194827	PCBP3	6272.5
-0.130079	0.139953	KIF25	7018
-0.351898	0.00389052	MRPL16	6878
-0.189097	0.299888	SLC19A1	5952.5
-0.292387	0.00099514	JMJD7-PLA2G4B	7584
-0.176939	0.0215781	KPNB1	6804
0.0655819	0.378047	CLTB	7246.5
-0.501513	0.000226076	KIR3DL1	6580.5
0.330862	0.000492227	KRT10	6696.5
-0.0639319	0.560706	RPUSD3	7419.5
-0.0399629	0.207404	TBL1XR1	7031.5
-0.037178	0.830047	PPM1K	7262
-0.359188	0.00353694	TOMM5	7757
0.0343938	0.520023	RCN1	6348.5
-0.393019	0.0465198	MRPL18	7361.5
-0.149772	0.0077938	NOC4L	7101.5
-0.0253214	0.792048	EFHD2	6913.5
-0.180121	0.00425826	REEP2	7788
0.376716	0.00480271	VMP1	7120
-0.112262	0.0634108	CHIC1	7044
0.425912	0.000405008	ntgctrl	8166.5
-0.034291	0.606438	posctrl	8081
-0.129864	0.320454	GJA5	6805.5
0.16726	0.0243735	TMEM161A	7196
-0.00376769	0.977079	NKIRAS2	6867
0.0248765	0.896814	PMM2	7090
0.272495	0.000627494	YWHAB	5325
0.245598	0.00728983	TRMT61B	5445
-0.160937	0.00468592	SPRR1B	7081
-0.511737	0.000578095	VPS28	6404
0.392275	0.000172564	DOCK10	5875
0.110712	0.0102355	OPA3	5825
-0.138905	0.139353	GNB4	7269.5
-0.120765	0.0913348	TPM1	5806.5
-0.37075	0.0124814	EPB41L5	7248.5
-0.034576	0.885684	ACTRT2	7416.5
-0.221692	0.0154827	PIF1	5848
-0.14189	0.370023	ARV1	6600.5
-0.0790469	0.372133	SMG8	6769
0.0930551	0.205887	CMC4	5337.5
0.126724	0.118864	AGK	8377.5
0.35751	0.00076829	NLRP5	5854
0.0350992	0.851182	TM4SF1	7603.5
-0.0365589	0.491887	posctrl	8501
0.364448	0.000347471	ntgctrl	8393
-0.307233	0.0182331	KRT2	6252
-0.235218	0.0214546	SYPL1	5984
-0.252609	0.0261972	NUDT4	6692
-0.199748	0.0543474	NVL	6691.5
0.0223238	0.338065	CLTCL1	5672
-0.149646	0.0713139	UTY	6092
0.0700899	0.539035	UROS	4510
-0.106122	0.166168	RHOT2	5651.5
-0.407599	0.0354027	TTC37	6440
-0.307644	0.00441009	SGCA	7214.5
-0.0162474	0.895078	SMTN	6197
0.0162118	0.937704	VARS2	5090.5
0.365252	0.00862943	ITM2B	4885.5
0.0484287	0.0850753	MYOZ1	4730
-0.207568	0.00213546	MICU2	6831.5
0.220393	0.0225282	BBS1	7899
-0.216018	0.0445261	CAPZA2	6624
-0.438269	0.00480893	SLC8A2	7055
-0.307658	0.0418944	RANGRF	7128.5
-0.156335	0.00787558	CYP4F22	8013.5
0.0383885	0.589964	SLC27A6	7082.5
0.344853	0.00332445	RCC1L	7739.5
0.184706	0.0485758	posctrl	8218
0.23856	0.000899413	ntgctrl	8061
0.00107889	0.990357	DYNLRB1	7122
-0.211808	0.0951163	TKT	6436
-0.297633	0.0503488	CTU1	7104
-0.270965	0.00109918	NPHP4	6370.5
0.138334	0.169734	FSCN2	5173
-0.466768	0.0141366	TRAPPC10	6044.5
0.001879	0.945558	KRT84	6766
0.20434	0.29887	TPST2	4520
-0.349321	0.0143849	SLC25A1	6095.5
0.368118	0.000213644	ARHGEF17	4048.5
0.0228579	0.511407	SPATA6	5583.5
0.436317	0.00307597	RBBP7	4028.5
0.376529	0.000198354	MRPL39	5383.5
-0.301791	0.0542426	MRPL17	6057.5
-0.1683	0.0843421	SARDH	5934
-0.447312	0.0127041	DOCK8	6487
0.142626	0.00523961	FGD5	5220
0.294601	0.00299765	AP5M1	5626
0.0954454	0.0193185	KRT32	5458.5
-0.058222	0.076809	SGCG	7520.5
0.334153	0.0253061	AGPAT3	7788.5
0.293327	0.00162597	EED	8276.5
0.0136809	0.727184	posctrl	8311.5
0.255818	0.000714257	ntgctrl	7859.5
0.206649	0.164442	TRIT1	4196.5
-0.197041	0.00248524	SEC31B	7340
0.120766	0.438777	SPRR2G	5961
-0.322247	0.00069854	NOP16	6659
-0.107459	0.280839	SYNPO	7010.5
-0.259024	0.014595	TMEM132A	6738
-0.285241	0.0102126	OPHN1	5993.5
-0.202584	0.00456074	RAB41	5831.5
-0.321912	0.000859603	HDDC2	5584
0.221703	0.0467459	MYOT	5463.5
-0.254692	0.00383954	PMEPA1	6519.5
-0.0535486	0.352912	TNNI1	6581.5
-0.178017	0.00489911	SLA	7136.5
-0.176154	0.00576179	OCIAD1	7077
-0.295211	0.00233534	MYH6	7148
-0.207134	0.0052726	NOA1	6623
-0.123859	0.119662	PRUNE1	7900
0.391088	0.00018242	PTGES2	5286.5
0.274092	0.0862262	KPNA3	8496.5
0.214877	0.00218996	MRM3	7723
-0.385957	0.00284046	PUS7	7407
0.135011	0.0263468	posctrl	8118.5
0.290151	0.00251181	ntgctrl	8155.5
0.033897	0.440421	UPK3A	7249.5
-0.21336	0.0413613	NEFL	6923
-0.245439	0.411551	ANP32E	5887.5
0.0736219	0.0577312	EMC7	7089.5
-0.377877	0.0149814	MTO1	7312.5
-0.384359	0.060268	IFT74	6335.5
-0.0984886	0.251474	IL17RD	6215.5
0.372809	0.000245282	MRPL35	6149.5
-0.335205	0.0011672	ACBD3	6902.5
-0.18845	0.0863977	TATDN3	7187
-0.23489	0.0334018	RGL3	6852.5
0.106463	0.148292	PPOX	6008.5
-0.378193	0.00188351	GRAMD4	7435.5
0.321521	0.00844979	CASQ2	5349.5
-0.301899	0.036663	ICE1	6443
-0.367081	0.00310661	CADPS	7516
-0.521362	0.000201498	ACOX3	7379
0.080723	0.754173	BCLAF3	7768
0.161564	0.340837	STRAP	8062
0.148555	0.287425	POLDIP2	7728.5
-0.289123	0.0105577	CPED1	6346
-0.049086	0.39004	NCLN	6436.5
0.126572	0.24669	posctrl	8410.5
0.375954	0.0290334	ntgctrl	7795.5
-0.454379	0.00484453	ERAL1	5759
-0.0304641	0.832457	STXBP1	4438
0.206457	0.00194646	KIF9	4347
0.112725	0.00923295	C10orf53	5599.5
-0.285408	0.118222	UGT1A6	5663.5
0.520026	0.000155502	JPH1	4705
-0.0441371	0.671099	ACOX2	4847.5
0.368192	0.000213498	KIFC2	4424
0.0416049	0.450538	RHOT1	5575.5
-0.134837	0.257798	NIPSNAP3B	5379.5
-0.165414	0.00636166	LMOD2	5025
-0.517384	0.00488611	SNRPD3	5123
-0.112297	0.0706263	KAT8	5504
-0.161524	0.0144805	ESRP2	4944
-0.0388937	0.659487	LPCAT1	5778.5
0.346668	0.0369499	SEL1L2	4422.5
0.382509	0.000332211	ARVCF	5077.5
-0.180169	0.288121	MYL3	6136.5
-0.209447	0.00540716	MRPL2	6593
0.426686	0.00131897	DOCK3	7415.5
-0.234405	0.037533	ATP5MPL	6383.5
-0.0402695	0.35745	posctrl	8270
0.314129	0.00282455	ntgctrl	7754
-0.535705	0.000375383	NCALD	5426
0.2716	0.00696286	RARS1	5513
-0.42426	0.00242081	RTN4IP1	5387.5
0.0113705	0.907826	COX11	5902.5
-0.0613452	0.0844803	EXOG	5877.5
0.41967	0.00168355	PUS3	4837.5
-0.0437699	0.27533	EPB41L3	5216.5
0.552143	0.000584091	SLC8B1	5418
0.271459	0.0634167	RAB4A	5033.5
0.0821187	0.0941646	MRPL33	5276
0.249818	0.0372663	ARFGEF3	4255
0.368071	0.000213737	KIF17	4238.5
0.0473297	0.199165	ARL6IP5	6480
-0.0189455	0.878561	PIF1	5754
-0.226694	0.112631	SVIL	6381.5
-0.202206	0.0357929	KIF27	6593.5
-0.27628	0.00128289	APOL6	6462.5
-0.485609	0.00519279	AP3M1	7281
0.240656	0.000910753	MYO1H	8613.5
0.0509016	0.745902	CAP1	8390.5
-0.0143217	0.608195	posctrl	7705.5
0.360993	0.000275521	ntgctrl	8467.5
-0.243982	0.00559467	BRK1	6901.5
0.369242	0.00534537	RPUSD4	7281.5
0.059499	0.397073	ARHGAP8	7252
-0.14251	0.310221	ARMC10	7649.5
0.371917	0.000206447	MRPL48	5578
-0.322645	0.057412	CYP4F11	6322
-0.0885726	0.0224798	ATP8B2	5105.5
-0.0996261	0.448404	DAAM1	7448
-0.0986589	0.233572	MYBPH	5887.5
-0.0650853	0.128977	CPNE1	7610
0.108729	0.147931	DISP1	4546
-0.0677397	0.0929292	ASMTL	7970.5
-0.0182495	0.466499	NAXD	7438
0.181523	0.0308431	RIMS3	6735.5
0.00758169	0.945968	DDX1	8315
0.141199	0.00698502	SUMF1	8639
0.252721	0.00112882	OXLD1	4797.5
-0.494748	0.000224854	HKDC1	7988
-0.245743	0.0130712	ESYT3	6835.5
-0.416492	0.000630999	CSGALNACT1	7433.5
-0.0134583	0.722435	TPD52	7160
0.109106	0.270109	ARHGEF9	8513
0.125192	0.00814907	posctrl	7387
0.312229	0.0285365	ntgctrl	8319.5
0.289397	0.106939	PALLD	7981
-0.0695013	0.226526	ATP8B2	7856
-0.0430618	0.676449	CBR4	6922
0.0883874	0.0549482	TMED1	5867.5
0.21743	0.00124773	SNX2	6624.5
-0.0219228	0.633398	SNX9	6259.5
0.0929721	0.0670188	SLC25A44	6503
0.0226465	0.914634	SLC25A30	8127.5
-0.0336377	0.703339	CDC42SE1	7629
-0.353534	0.038365	NIPSNAP2	6913
-0.563233	0.000162591	ERC2	7885
-0.206565	0.101361	MRM2	7797.5
-0.236227	0.00150061	ATPAF1	8159
-0.341164	0.000757363	GNG5	7352.5
0.383404	0.000954954	TMEM109	8360
0.1995	0.0479152	ISCU	8746
0.109264	0.0100182	MRPS25	8330
0.371972	0.000208397	G3BP2	8630
0.210227	0.0711476	BCKDHA	8460
-0.137053	0.216527	HEATR1	8395.5
0.303608	0.00220053	MRPL4	7244.5
0.234167	0.193604	PRELID3B	7293
-0.00998948	0.753456	ARHGAP39	6314
-0.104591	0.251876	ARL17A	7994.5
0.319683	0.00038032	ntgctrl	8350
0.145687	0.190984	posctrl	7971
0.146882	0.38023	STON2	6765
-0.155278	0.14626	TIAM2	7813.5
0.031667	0.563484	RAP2B	3768.5
0.229166	0.0392162	TMEM70	7704
0.193559	0.0402971	TRAPPC12	7361.5
0.0570199	0.108681	TIMM17B	4783.5
0.0360302	0.501975	ISCA2	7693.5
-0.199196	0.0241098	ITGA3	4106
-0.296247	0.00114377	ERGIC2	5744
-0.0426352	0.244963	TUBA3E	8097.5
-0.0466693	0.70675	PLEKHG3	8106
-0.0775188	0.65242	C16orf70	7773
0.178534	0.0514562	SGCB	7006
0.205482	0.0172013	HSDL2	7594.5
0.411004	0.000849463	SNTG1	5379
0.199231	0.165697	APOL3	6499
-0.027033	0.801076	PLCH2	7188
-0.243405	0.281836	SGCE	5127
-0.310273	0.000752222	MEGF10	8247
0.379308	0.00386741	ntgctrl	8338.5
0.0682527	0.0367023	posctrl	8438
-0.273234	0.100578	SEC23B	6603.5
-0.0515572	0.463632	GMPPA	7827
-0.036673	0.744317	AP2S1	5079.5
0.057075	0.533705	OPCML	7788.5
-0.0878555	0.356197	RIN3	6252
-0.712874	0.000117911	FRMPD1	4957.5
-0.0985592	0.246448	DSC3	5688.5
-0.436115	0.0167228	ZMIZ2	3843.5
-0.439548	0.0201457	ZDHHC4	5635.5
-0.253465	0.0268329	CYP2W1	7292.5
-0.687754	0.00304187	DHX37	5389.5
-0.350172	0.0125458	WASHC3	7623
-0.366109	0.0212756	BLID	6788.5
-0.21932	0.0025656	SLC30A6	7259
-0.416179	0.0681873	RAB5C	4625.5
0.398042	0.00562189	SCO1	8189
0.148953	0.0441225	ATP1A2	7650
-0.16995	0.0821359	SNTB2	6609.5
-0.300678	0.184723	SYNGR1	6582.5
0.300196	0.00484502	ntgctrl	8034
0.0672547	0.527939	posctrl	7810
-0.589961	0.000945987	SLC39A4	4313.5
-0.946612	5.37854e-05	KRTAP9-3	4620.5
-0.576032	0.0136247	CAVIN2	4824
-0.108273	0.572392	TLN2	5335.5
-0.707173	0.000218702	CALCOCO1	4319.5
-0.315108	0.0443783	SHROOM1	6134
-0.500886	0.00050061	NCALD	5678.5
-0.355335	0.078316	PLD6	5486
-0.687209	0.000672429	KIF16B	4869.5
-0.753496	8.32999e-05	CYFIP1	6044
-0.422614	0.0299021	RAB27A	4901
-0.725506	8.55793e-05	TMCO6	5624.5
-0.610103	0.00136273	RGPD6	5095.5
-0.527489	0.00170755	SLC25A46	6873
-0.403099	0.000828409	SRI	6451.5
-0.259554	0.00117465	UTP23	6862
0.0774753	0.0307337	IPO13	7019.5
0.334959	0.00117435	SELENBP1	7611
-0.369012	0.015728	DOC2B	4153.5
-0.227993	0.0103651	PALM	7526.5
-0.461647	0.00027495	XPR1	6472.5
-0.47793	0.000877049	CYP7A1	7993
0.345769	0.00243641	ntgctrl	8334.5
-0.00845648	0.850331	posctrl	7733
-0.629518	0.00121246	PIGV	5172.5
-0.782179	0.000998096	UGT1A6	4550.5
-0.537175	0.000213389	CLIC1	6282.5
-0.603064	0.000417151	RGPD4	4135.5
-0.850973	0.000880619	SPRY1	4633.5
-0.454609	0.00157519	FGD4	4444.5
-0.6913	9.6198e-05	MLPH	4966.5
-0.558292	0.00306209	TMEM41A	5916.5
-0.28032	0.00659168	COQ5	4126
-0.525096	0.0151734	KLC4	7313.5
-0.449939	0.00209977	EXOC6	6491.5
-0.149904	0.0101092	CCDC51	7058
-0.214761	0.00927234	CHCHD4	7349.5
0.00145272	0.982907	TAZ	5397.5
0.243175	0.0238721	PLRG1	6600.5
-0.0942695	0.0181536	EQTN	6412.5
-0.294662	0.00108226	ACTC1	8006
0.330941	0.00127678	ntgctrl	7661.5
0.237431	0.00152321	posctrl	8173
-0.566836	0.00256815	COPG1	5341
-0.769777	0.000387997	ANO10	4307
-0.315113	0.00135082	MRPL36	5323
-0.509718	0.0137912	EMC3	6113.5
-0.561166	0.00435464	EMC6	4966
-0.706869	0.000878621	ELOVL6	5053.5
-0.21612	0.072161	PRR5-ARHGAP8	4768
-0.164254	0.00503151	PAM16	5744
-0.221499	0.00577568	CDV3	5409.5
-0.220942	0.00344239	GUF1	5423.5
-0.0400186	0.642104	PTGFRN	5713
0.23337	0.00392771	LPGAT1	6840
-0.253781	0.0450065	ASAH2	4812
-0.19316	0.00306936	KRT13	8020
-0.619147	0.00210388	MRAS	8012.5
0.32796	0.0227705	ntgctrl	7785.5
0.0876184	0.452715	posctrl	7527
-0.707153	0.00172355	CORO1B	4927.5
-0.999421	0.00088194	PARL	4379.5
-0.623793	0.00023178	COPB2	5155.5
-0.635913	0.000876992	PAQR5	5440
-0.458575	0.0022873	IQSEC3	4282.5
0.0504654	0.169894	PIGZ	5494.5
-0.178503	0.0134256	MRPL50	4611.5
-0.159037	0.0223824	GNA15	5211.5
-0.321123	0.00627133	TAPBPL	4693.5
0.167947	0.0528112	DHX32	7703
0.138517	0.0119079	STX1A	7405.5
-0.320376	0.0258631	FRMD4A	6364
-0.590801	0.00310295	MICALL1	6145
-0.379642	0.000529327	AIF1L	6178.5
0.417192	0.00581937	ntgctrl	7956
-0.0231673	0.797825	posctrl	8274.5
-0.599853	0.0168675	ARL6	5037.5
-0.412088	0.0165326	C1QBP	4029.5
-0.379044	0.000637805	DMAC2L	4338.5
-0.497941	0.000424658	OSBPL2	5467
-0.226719	0.144497	KRTAP6-2	5502.5
-0.282937	0.00092903	NME1-NME2	3990.5
-0.11424	0.53897	EPB41L4A	5022
-0.088454	0.0278206	QTRT2	5903.5
0.0735108	0.0357249	SEC22C	6431
-0.0971375	0.487293	SLC25A27	5703
-0.0821753	0.423516	RERGL	5831.5
-0.124105	0.198241	RAPGEF2	7172
-0.265056	0.0226129	RGPD6	5255
-0.3198	0.000938185	AP4E1	7506.5
0.46189	0.00195397	ntgctrl	7653
0.114629	0.155931	posctrl	8360.5
-0.595857	0.00255909	ANKRD13C	5500
-0.273614	0.0530214	SLC25A31	4949
-0.515016	0.0184159	STAB2	7708
-0.397006	0.00608495	REXO2	4699.5
-0.172442	0.449189	APBA2	4054
-0.477492	0.02073	FAR2	4225
-0.267815	0.0174427	WASF1	3849.5
0.0323969	0.844687	PFN4	5699.5
-0.207612	0.00248614	FERMT3	4887
0.140359	0.049573	SLC25A52	8061.5
-0.0957046	0.0378164	NT5C3A	7031.5
9.01873e-05	0.999096	SULT1A3	7771
-0.646516	0.00174268	NCBP3	5896.5
-0.433472	0.000353015	TATDN3	6873
0.124494	0.44536	posctrl	8251
0.32165	0.00222005	ntgctrl	8332.5
-0.474244	0.000992283	UGT2A3	5015.5
-0.487729	0.00181039	GYPC	3809.5
-0.427729	0.00550251	CD3EAP	4396
-0.35461	0.0580628	RCN3	3988.5
-0.567884	0.00187957	DDX19A	6753
-0.526819	0.000247207	GRIPAP1	4033
-0.299542	0.00104571	BANF1	5740
-0.438034	0.00142547	SGCD	5369.5
-0.233794	0.0782525	SCARA5	5449.5
-0.235514	0.0636174	NLRX1	4922
-0.0788032	0.385028	TPM1	3974
-0.154294	0.00938816	TXNRD3	4294.5
0.0202149	0.373893	SYT15	6233
-0.00682837	0.76966	SEC16A	7215.5
-0.0245012	0.765557	IRGM	6958
-0.532112	0.00281558	RGL1	4019
-0.37733	0.0163424	AP4M1	6455
0.0686499	0.0478996	posctrl	8499
0.373492	0.0366706	ntgctrl	8418.5
-0.127255	0.280851	CRYM	4799
-0.541535	0.0258959	ALKBH1	7544
-0.678501	0.00255158	PLS1	4810
-0.592695	0.00186613	ERP27	7609.5
-0.326246	0.015702	DOCK11	5243
-0.180657	0.0142625	PLP2	3799
-0.287356	0.0140989	SPG21	4670
0.108581	0.228091	MYL2	7600
0.12221	0.146928	RUFY1	6131
-0.0279744	0.749603	TMEM176A	5611.5
-0.330046	0.000652317	TM9SF3	6887.5
-0.65874	0.000425305	PPP1R18	5419
0.093127	0.432718	posctrl	8150.5
0.36859	0.0108444	ntgctrl	8531
-0.463802	0.00111315	MAN2A2	5187
-0.424618	0.000777716	IST1	5141.5
-0.12723	0.173769	NUDT12	4585.5
-0.387514	0.0289015	MRPL34	3796.5
-0.563896	0.00417168	GLOD4	4420.5
-0.486818	0.00926994	CERS5	5029
-0.130889	0.224891	GRB7	5615
-0.241337	0.0673106	SULT1A3	5319.5
-0.261257	0.090692	MRPS12	6379
-0.158104	0.0945439	RESP18	5752.5
-0.0732348	0.15129	SLC25A39	7032.5
-0.141472	0.213692	LDAH	4680.5
-0.0912279	0.0262098	CCDC92	6729.5
0.168991	0.0733779	PLIN4	6100
-0.253069	0.0389991	SYNPO2L	5787.5
-0.450197	0.0395275	PNPLA2	6156
0.0659626	0.0411444	posctrl	7916.5
0.28676	0.00113239	ntgctrl	8159
-0.401558	0.00426366	ADSL	7181
-0.20905	0.00358119	SLC35C2	4844
-0.232434	0.00415356	ALG9	5410.5
-0.422705	0.0347937	ISOC2	4282.5
-0.425671	0.0560154	PPAN	5064.5
-0.370823	0.000596747	FGFRL1	5040
-0.513344	0.0231517	ABCF1	5618
-0.271478	0.026751	REEP6	4911
-0.517887	0.0487941	THG1L	4302.5
-0.303311	0.0823082	MRPL55	5881.5
-0.155142	0.0789708	RRAGB	6810.5
-0.114938	0.17911	RSAD2	5433
-0.0401719	0.460778	NOC3L	6201.5
0.0531722	0.58521	ECHDC2	6874
0.237396	0.000937619	ATAD3B	8246.5
-0.230369	0.121485	NUP205	4637.5
-0.0933896	0.177688	ACTN1	5901
0.0206801	0.424029	CBY2	5788
0.0867625	0.604657	posctrl	8130
0.240673	0.00111418	ntgctrl	8090.5
-0.126519	0.207958	PRAM1	4424
-0.449329	0.0019086	RASEF	3886
-0.0813093	0.0402316	ITGA2	4166
-0.559721	0.00442009	C15orf48	3858
-0.452081	0.0226243	AASDH	4531
-0.557095	0.0125443	PRORP	4538
-0.035289	0.771946	TTLL3	4332.5
-0.166576	0.0340098	ACTBL2	4216
-0.0976002	0.0213958	SRP68	4576
-0.0548513	0.0978653	IQSEC3	5709
0.265679	0.133688	ARF5	6880
0.047183	0.827402	KIF5A	6187
0.00331426	0.965407	posctrl	8141
0.325562	0.00225195	ntgctrl	8381
-0.715363	0.00086051	AP5S1	4140
0.0317262	0.532744	PRICKLE4	5681.5
-0.181734	0.027584	SLC7A13	5254.5
-0.170221	0.304036	SLC35C1	4951.5
-0.266431	0.0169124	AKAP17A	4423
-0.0936347	0.264843	NKD2	4009.5
-0.489577	0.0322389	KIF21B	6736.5
-0.437377	0.118628	FIBP	4113
-0.290919	0.109991	BAIAP3	5791.5
-0.159306	0.417521	MDN1	4706
-0.0658011	0.559969	TGFBRAP1	5910.5
-0.150305	0.0611999	CACFD1	5542.5
0.0743065	0.488338	ARMS2	4956
-0.205884	0.0670854	TRIOBP	5960
0.337518	0.000483464	MAP1B	7336.5
0.277714	0.00122464	KDM4E	8174.5
0.379118	0.000279436	CLTC	6124.5
0.25217	0.000764282	SLC26A5	7168
-0.0778303	0.594343	SREK1	5661.5
0.0077394	0.929601	posctrl	8247
0.341261	0.024479	ntgctrl	8509
-0.132592	0.551092	SLC35E1	4637.5
-0.142862	0.349538	MRPL21	5705
-0.121595	0.0139942	SLC30A9	6096
-0.222361	0.00358508	GJB2	5632.5
-0.230744	0.0353389	CDC42EP4	4692
-0.0281489	0.844666	SRP72	5495.5
0.0604027	0.275922	SYTL3	5934.5
-0.0149084	0.84405	ERAS	5791
-0.0493018	0.717074	RAI14	5401
0.146192	0.341452	XPO1	5624
-0.0181865	0.873549	MRPL40	6116
0.28485	0.0108847	SULF2	6923.5
0.335602	0.000291816	UQCC1	6585.5
-0.0255505	0.664926	SLC25A24	6735.5
-0.412251	0.0059928	GRAMD4	6499.5
-0.640268	0.00140694	ACTRT1	6156.5
-0.579093	0.000948068	DENND1A	4504.5
0.078732	0.438084	AP4S1	5187
0.52902	0.000154817	STXBP5L	7810
0.107344	0.604056	ARHGEF4	4313
0.170399	0.0293561	MYLPF	5703.5
0.0581085	0.0558556	posctrl	8123.5
0.418367	0.000447235	ntgctrl	8031
0.151908	0.00795697	WLS	7083
0.0994276	0.322543	ATXN7	7444.5
0.138824	0.0276171	ENAH	7396
0.0446084	0.147452	MCUR1	7066
0.0565226	0.273809	SEC22A	6664
0.220758	0.0226235	ATAD3A	6645.5
0.132947	0.0212539	DYNC1I2	7368
0.221809	0.00779928	SDR9C7	5392.5
0.402316	0.0013047	36951	6978.5
0.301445	0.000417169	AP2A2	7347.5
0.321164	0.00120207	REEP5	6890.5
0.306206	0.00539841	MRPL14	7844.5
-0.322221	0.0287243	CHGB	5423
0.33367	0.000411259	KRT6C	6179
0.16912	0.00673496	GULP1	6310.5
0.510627	0.0143337	TAGLN	7791
0.310428	0.00133313	LYRM1	7458
0.215582	0.0560871	KXD1	7454
0.549683	0.000658227	ABCF2	7892
0.397059	0.00478924	ntgctrl	7420
0.065325	0.645948	posctrl	7628
0.575899	0.024028	SFXN1	7891
-0.257812	0.123907	RSU1	4871.5
0.549748	0.0467156	GORASP1	7322
0.755472	0.00104413	RPP14	7008
0.347802	0.000731815	LYRM2	6839
0.589983	4.63748e-05	RGPD2	6398
0.570138	0.000811747	KRT14	6367.5
0.528958	0.0268331	VWA8	6265.5
0.420741	0.000851181	COQ4	7974
0.428385	0.00327449	UGT1A10	6498.5
0.524005	0.000527206	RAPGEF1	6584
-0.287766	0.0150229	POMGNT1	7571
0.222721	0.110381	MRPS16	5690
0.230019	0.110014	ECHDC3	5979
0.501061	0.000472272	SLC25A3	7718.5
0.432763	0.00294161	SLC25A45	5275
0.238604	0.0408056	ARHGAP5	7967.5
0.0828053	0.0706704	COG8	4450
0.345027	0.0187714	FRMD8	5883
0.201693	0.150143	DAOA	6202.5
-0.256956	0.0878853	MYADML2	6918
0.530162	0.000384171	SYN3	5776
0.403844	0.000958879	ntgctrl	7487.5
-0.00616259	0.952874	posctrl	6927
0.348205	0.0487274	PGAP1	6706
0.344153	0.000530969	GTPBP3	4918
0.494763	0.000131211	PRELID1	6316.5
0.288174	0.00222303	CWH43	4828
0.340518	0.00282477	CYP39A1	5413.5
0.445519	0.0697936	MRPS34	5627.5
0.596435	0.00356063	GNAL	6473.5
0.57341	0.00243635	SH3D19	6517
0.363896	0.0619151	UQCRHL	7147.5
0.506925	0.00207094	CEP89	7714.5
0.0233496	0.744841	VAMP7	6161.5
0.207611	0.204476	NKIRAS1	7313
0.148129	0.160076	STARD9	6937
0.169962	0.186252	RTP4	7797
0.310289	0.0865351	KIAA2013	6605
0.386852	0.00704186	MRPL10	7975.5
0.140141	0.396645	POMT1	5950.5
0.264823	0.00306765	KRT15	5231.5
0.00914624	0.949566	MRPL58	4543
0.524206	0.000905118	SCARF1	6756.5
0.407199	0.00100177	CES2	5862.5
0.585157	0.000178571	RUFY1	4621
0.309812	0.00885109	ntgctrl	7206
0.145123	0.0134389	posctrl	7368
0.693257	0.000692912	SARM1	6220
0.784355	0.00281554	OXR1	4995.5
0.699629	0.00568475	ACTL7A	6070.5
0.40308	0.000205096	COA5	4497
0.414371	0.000196325	AGPAT5	6959
0.678346	0.00398118	OGFOD3	4297
0.789656	0.00026213	RMDN3	6823.5
0.163311	0.0546049	MRPL19	6963
0.304668	0.0007701	BCAP29	7463.5
0.140461	0.0136009	ACTN2	7055
-0.217376	0.00448845	RASL12	7211.5
0.251122	0.00100561	LOR	6133
-0.12706	0.196731	HMGN5	6290
0.131532	0.284174	HIGD2A	6588.5
0.261825	0.10825	RPH3AL	6766
0.301432	0.0936847	AP1B1	6840
0.162952	0.120066	PRODH2	7596.5
0.0378865	0.744316	SLC35F5	6336
0.300231	0.0483497	SMIM5	4746.5
0.328581	0.00640106	GTPBP2	6945.5
-0.266184	0.00420049	BOLA1	6858
-0.199105	0.0207109	VAMP3	6294.5
0.218623	0.00119968	ntgctrl	7152
0.00593273	0.951853	posctrl	7440.5
-0.247895	0.00270304	SHISA5	6376
0.120537	0.128653	RAB5IF	6473
0.306537	0.000504127	PLPPR4	4163.5
-0.136585	0.225507	CXADR	6388.5
0.298028	0.0171847	GLRX5	6244.5
-0.361222	0.00210373	CNN1	5511.5
-0.312847	0.00149614	ING3	6562
0.340136	0.00287042	PEX5	6564.5
0.48075	0.00359012	RAD51C	6329
-0.407173	0.0593398	MAIP1	5841.5
-0.23492	0.00178293	RPUSD1	7086.5
-0.04345	0.381493	LGALS12	6811
0.296163	0.0261896	APMAP	6436.5
0.0388876	0.673388	SEC24B	6790
0.21268	0.00349661	RAPGEF1	7337.5
0.441292	0.00251775	PIGR	7134.5
0.215018	0.0117785	GGA2	7335
0.137772	0.0174936	BRD8	7922.5
0.158138	0.13736	MYOZ3	6445.5
0.445903	0.00284299	AP3S1	6595
-0.234774	0.0427555	RAB9B	4217.5
-0.00908143	0.785465	RAP1GAP	6790.5
0.373	0.00915369	ntgctrl	7828.5
-0.113868	0.0220926	posctrl	7514
0.365093	0.0130574	NDFIP2	6375.5
0.126273	0.423795	DDT	6022
-0.0608381	0.15874	SMCP	7574.5
0.449465	0.00792594	NUDT5	5675.5
0.490001	0.000172059	WDFY1	6046.5
0.360646	0.0282933	DAZAP1	6977
0.41009	0.0018055	TMOD1	6003
0.500093	0.000560539	MYH13	5841
0.00179866	0.985018	FMN1	7304
-0.0491502	0.48613	RAB5B	6575
-0.0401414	0.80403	MRPS23	6331.5
-0.364577	0.000755492	DCAKD	6524
0.288278	0.00078511	MRPL32	5864.5
0.272588	0.000748327	TRMT10C	5615.5
-0.260275	0.0945292	NECTIN3	7488.5
0.192088	0.00851035	SPAG6	6255.5
0.149888	0.0259637	PPA2	6406
0.287639	0.0208872	HHAT	6990
0.245519	0.00539658	SLC66A2	6461
0.39197	0.00153251	IER3IP1	6667.5
-0.128157	0.38697	ACOT1	4868.5
-0.0858933	0.488165	KRT32	7181
0.295357	0.00321233	ntgctrl	7775.5
-0.0633301	0.352944	posctrl	8118
-0.085637	0.279245	DIRAS2	5223
0.120824	0.12679	CTU2	4472.5
0.345392	0.00358945	PACS1	5119
-0.311877	0.00299933	MCOLN3	5701
0.380036	0.0170513	ASPHD2	5852.5
0.305194	0.000546262	MT1X	5739.5
0.281385	0.000542293	MAP7	4924
-0.183476	0.185352	MACROD1	6249.5
0.425598	0.00127325	PLCH2	6253
-0.31399	0.026156	DCTN5	5890.5
-0.179253	0.118542	FRMD4A	6452.5
0.0895132	0.590136	RHOF	5870
0.352241	0.00987667	RAB1B	5578.5
0.00294167	0.920823	PALLD	7916.5
-0.00909408	0.90227	PDLIM3	7522.5
0.239327	0.0544328	ABHD10	5535
0.16156	0.0350501	SFXN3	7355.5
0.361548	0.000366138	SLC25A35	7509
0.165255	0.12549	COX16	5885
0.406307	0.000281881	STARD7	5365.5
-0.0995769	0.314932	FARP1	6915.5
0.0960763	0.117122	CSRP3	6261
0.353336	0.0347201	ntgctrl	8409
0.137343	0.0853724	posctrl	7990
0.316944	0.0200559	ATP5F1E	6121
-0.0624971	0.62956	SLC39A7	4120
0.292429	0.00050919	DBN1	4777
0.408798	0.000924786	CBX7	5246.5
0.230086	0.00101006	B3GALT1	5503
0.253455	0.00205054	CBY2	5370.5
0.330463	0.00609175	BTAF1	4087
0.469295	0.00228522	SH3D19	6573
-0.324642	0.0147601	FRMD7	5496.5
-0.229727	0.00337334	SHROOM3	6113
0.128466	0.0200679	DGAT2	6356.5
-0.0687543	0.258298	DTNB	5647
0.188606	0.0580598	LAX1	6590
0.0692496	0.180422	HACL1	6420.5
0.228749	0.0559137	MICAL2	6199.5
-0.335587	0.0172236	ELMO1	7399
0.395222	0.000319115	TPM2	5881
0.303486	0.000504672	ARHGEF28	5815.5
0.470947	0.000311474	HCLS1	7117.5
-0.0998379	0.285847	KIF26A	6808
-0.293919	0.0365016	DNER	6186
0.230607	0.00182585	ntgctrl	7327.5
-0.0590034	0.0587035	posctrl	7510.5
-0.218521	0.00185741	TUBAL3	5111.5
-0.197585	0.112047	YIPF4	6885
0.0379319	0.544893	PIGG	4480.5
0.0122017	0.747639	GPAT3	4701
0.305	0.00515458	NUBP1	3785.5
0.39225	0.0298182	ARHGAP44	5310
0.324496	0.014931	CD1B	5024
0.280899	0.00075966	RGS14	3995.5
-0.191565	0.00455389	LDB3	4318
0.0247682	0.690601	PTCD1	5027
-0.122562	0.0794227	CFAP45	5246
-0.155253	0.224148	MRPL22	4643.5
-0.0956562	0.473956	PHTF2	6220.5
0.00941924	0.897632	PTCD1	7501
0.17551	0.00296968	GDE1	6355
0.207366	0.00742967	TMEM126A	4323
0.199192	0.0431115	RYR2	6390
0.367336	0.00881598	CASQ1	5586.5
-0.0129097	0.872946	SRP14	6903
0.300821	0.00283991	COX18	7025.5
0.101177	0.0914818	MYH8	6548
0.211592	0.0225157	NDUFAF8	6594.5
-0.0820052	0.350466	posctrl	7439.5
0.418226	0.00346572	ntgctrl	7719
-0.0402341	0.440982	STING1	5192.5
-0.148634	0.0201493	TMOD2	5116.5
0.21829	0.00120654	EMC9	6682
0.289162	0.000539154	ARHGEF18	4019
0.288772	0.0200139	UTRN	4565
0.184966	0.0179486	KIF17	6066
0.210983	0.00136983	STAU1	4974.5
-0.240456	0.00178789	CHDH	6184
0.162427	0.00682276	NIF3L1	4920
0.00993058	0.834764	ULBP1	6360
0.176811	0.0392229	TMSB4Y	5883.5
0.167352	0.0827244	SFT2D2	7560.5
0.0217606	0.664213	BCAR3	6287.5
0.181786	0.0306344	ACTG2	7809
0.215917	0.349674	NOL7	7795
0.248277	0.0730701	CES2	6333.5
0.471396	0.000129126	RRP15	6651.5
0.236137	0.00116171	SHROOM3	6411.5
0.292254	0.00137015	ST3GAL4	5564.5
-0.342277	0.000893189	EVL	5081
0.280783	0.0693205	KRT3	6517.5
-0.0135925	0.913606	posctrl	7822
0.317739	0.0278656	ntgctrl	7604.5
0.440964	0.00117043	UPK2	6527
0.317105	0.0027673	ARL15	5895
-0.220023	0.00188098	TNNT1	4166
0.0250911	0.565666	COX7B2	4498.5
0.288957	0.00135663	TLN2	4392
0.371896	0.00054288	LAMTOR1	6650
0.354087	0.00375585	KRT34	4480.5
-0.157173	0.00550025	SPAST	4182
0.214642	0.00143978	TRMT2B	5505
-0.189366	0.00284745	BAALC	5375
-0.134361	0.128993	TMEM143	4627
0.0333276	0.596432	RASL11B	7280
0.092341	0.0185954	GOLT1B	6641.5
-0.301875	0.00216769	RAP1B	4101.5
0.0277559	0.829386	SCP2	7166.5
0.200343	0.102811	FRMD4B	4716.5
0.456927	0.00307197	KIF25	7437.5
0.660982	0.0196366	ATXN2	6208
0.409835	0.000172257	ENKD1	6055
0.441555	0.000506925	SDHAF3	6313.5
-0.0423024	0.167981	RARS2	6475.5
-0.237421	0.216372	ARHGEF37	5373.5
0.00565955	0.960747	posctrl	7252
0.320913	0.000834876	ntgctrl	7645.5
-0.0278872	0.55785	C16orf58	5392.5
0.210899	0.0583148	ACTR10	6402
0.226228	0.00282587	EPCAM	4270.5
0.283624	0.135732	CHMP1A	4244
0.0548435	0.527209	MRPL20	5192.5
0.458976	0.000100525	BCAR3	5044.5
0.313283	0.0041215	DGAT1	5411
-0.234136	0.0115304	ELMOD2	4027
-0.0642247	0.0479603	MICALL2	6968
0.426565	0.0022906	BFSP1	5846.5
-0.114478	0.351636	FDX2	5126
-0.0143317	0.838249	AGMAT	7369.5
0.108302	0.0157524	MAT2B	6788
0.101266	0.401694	RINL	6266.5
0.262468	0.0103198	DNAH10	7402.5
0.301702	0.00991038	MYL5	6416.5
0.15795	0.00440964	WRAP53	6860
0.362751	0.00367287	TNPO1	6168
0.548504	0.00273713	TNNI1	6876
0.178749	0.0040462	TMOD3	7465
0.367811	0.000758837	DNAH1	5379
0.0515988	0.272079	NAPRT	5061.5
0.135215	0.00622133	posctrl	8193
0.405443	0.000284054	ntgctrl	7456.5
-0.124797	0.0171296	COQ2	3806.5
0.321103	0.0257613	GOLGA7	6119
-0.0182788	0.931363	FATE1	5287
-0.063541	0.776175	SYNPO2L	4588
-0.0242206	0.854609	GHITM	4637.5
0.229745	0.00128851	MYBPC2	5767.5
0.272133	0.00104857	DNLZ	5060.5
0.260851	0.0849425	ACSM5	6401
0.363688	0.000297088	SLC8B1	7217
-0.26536	0.0576807	WDR44	7083.5
-0.00946996	0.668054	ANK2	6096.5
0.264031	0.0583272	PRPSAP1	4814
-0.243569	0.00146975	PDLIM7	7025
-0.0475689	0.451956	ABCD3	7628.5
0.35039	0.00139986	RTN1	7173
0.357527	0.00354317	GRTP1	5565.5
-0.312458	0.00503544	DRP2	6593.5
0.388265	0.0164948	SYT16	6313.5
0.326761	0.0138448	MVP	4079.5
0.304993	0.0520956	PTCD3	5644
0.439901	0.000150962	SFXN2	6522.5
0.104704	0.0621169	posctrl	7741.5
0.23907	0.00211081	ntgctrl	7623
0.107872	0.277632	CNN1	4173.5
0.0577537	0.0701113	RAB22A	4498
0.43413	0.000145239	SCO2	5518
-0.146815	0.0471035	WIPF1	4305
0.110591	0.0872712	HAP1	4198
0.247105	0.0405528	POMT2	4527
0.239313	0.0371102	COX7A2L	4597
0.365676	0.00851406	GRSF1	5433.5
-0.0932207	0.215245	TTC19	4227
0.317679	0.0454419	RTRAF	4546.5
-0.130932	0.0831903	ALDH8A1	5307.5
-0.10853	0.506315	SFXN3	5356.5
-0.088687	0.260265	TOMM7	5675.5
0.0389488	0.769844	COQ10A	5568
-0.149968	0.0103053	RASA2	5439
0.273517	0.021767	SEC31B	6579.5
0.182203	0.0383181	MTIF2	5303.5
-0.385066	0.00183557	KRT6B	5645
0.170456	0.266647	SMAP1	5313
0.0766723	0.0742391	SLC25A47	4293
-0.387185	0.000451729	PRXL2A	4682
0.0230665	0.410812	DISP1	4426
-0.0639282	0.16402	posctrl	7258.5
0.234786	0.00226794	ntgctrl	7187
0.0709171	0.328286	HMMR	5642.5
0.426775	0.0105273	KRT16	5006
0.196065	0.402499	CHD6	4760.5
0.313602	0.0269269	ACTN4	4382.5
0.413731	0.00202002	KY	4946
0.502313	7.27259e-05	MYLPF	4401
0.462491	0.0331349	ALG1	5335
0.25865	0.00246513	SYTL3	5128
-0.215351	0.101576	APBA3	4547
0.403809	0.00509853	VILL	4358
-0.558212	0.0215445	PCYT2	4987
0.0359008	0.417325	AP1S2	4953.5
0.361504	0.00476548	KLC2	5238.5
0.487549	0.00150703	GRID2IP	6945.5
0.253096	0.00232227	TMED2	6923.5
0.412821	0.00648964	SEL1L2	6958
0.411628	0.000251441	CD320	6986.5
0.388838	0.0719039	ARHGEF1	6540
-0.378216	0.00116858	SV2B	6340.5
0.535328	0.000108109	MFF	7096
0.232356	0.0277822	VAMP8	5747
0.187038	0.0576913	posctrl	7888
0.465044	0.000142733	ntgctrl	6831.5
0.137889	0.00951374	CALU	6672
0.471517	0.0204112	BTF3	6580.5
0.541001	0.0203459	JPH4	5326.5
0.386178	0.00035383	ALG13	6594.5
0.523954	0.000310516	SEC24D	4974
0.374815	0.00406453	RAPGEF2	4966
0.605383	7.38703e-05	SMDT1	6926
0.549701	6.14564e-05	UBIAD1	7789
0.193192	0.020055	ADD3	4974.5
0.615924	0.00801221	PXMP2	7897
0.373804	0.00202962	NT5C3A	6679.5
0.366505	0.0104162	OXA1L	5331
0.406787	0.0027517	MRPS6	6612
0.549365	0.000137979	SPTBN4	7947
0.381019	0.000563458	PUM3	6982.5
0.269355	0.0135732	TOMM20L	7307
0.364414	0.00153542	APOL5	6075
0.580619	0.00132697	RBFA	6845.5
0.254723	0.0309254	TM7SF2	5969
0.421921	0.0152608	EDF1	7453.5
0.263963	0.113795	SELENON	6761.5
0.0954948	0.0146504	posctrl	7424
0.297397	0.0189312	ntgctrl	7461
-0.0906656	0.0572214	PNO1	6862.5
0.434666	0.00101918	AP2M1	6976
0.479887	0.018944	RGL2	6433
0.524546	0.0233136	ORC2	6283
0.413347	0.000387826	CYP26B1	6680.5
0.315595	0.0266206	SLC25A48	6337.5
0.364142	0.000390433	YIF1B	5372
0.420385	0.00439519	ATP2A3	6778
0.567195	4.70606e-05	KIF12	7508.5
0.386477	0.00782104	TMEM141	6930
0.412138	0.0138895	ORMDL1	7194
0.0804101	0.529469	BPIFB2	5978.5
0.338019	0.00292313	SYTL2	6766
0.370431	0.0025376	SPATA19	6383
0.408449	0.0091641	UTS2R	7389.5
0.271275	0.000600737	ISOC2	7533.5
0.0631644	0.0473922	RIPOR2	5606.5
0.0389044	0.49547	CLTA	5512
0.15646	0.0402869	LIN7A	5732
-0.377168	0.0060521	ATP13A3	3969
0.217628	0.00812815	AP1M2	5399
-0.179022	0.024573	SLC25A43	5362
0.391471	0.00668681	ntgctrl	6857
-0.011699	0.869083	posctrl	6451.5
-0.0346815	0.751021	BLOC1S5	7476
-0.197396	0.153036	COTL1	6390
0.073721	0.307206	IMP3	6070
0.0727977	0.572453	MYO1G	6642.5
-0.0970422	0.474113	SYT8	7113
0.0383923	0.60132	MRPS30	5508
0.177664	0.0495422	TLCD3B	4906
-0.320687	0.0142099	TNKS	4813
-0.250012	0.0734415	MTG1	4155
-0.211533	0.0728396	SYT3	4362
0.330027	0.00116163	MYH6	6979
-0.215496	0.193491	VPS37B	4401
-0.224783	0.0258759	PKD2L2	5523
0.208568	0.00138993	ntgctrl	7021
0.169567	0.0138927	posctrl	6488.5
0.0997757	0.0779824	PIGL	7434
-0.555243	0.000161779	UGT1A8	4442
-0.00644547	0.969655	SYN2	5514.5
0.301918	0.0155227	AP2A1	6449.5
-0.139716	0.0561046	SNTA1	5355.5
-0.0391071	0.218329	TTLL1	6304
0.119996	0.0193889	FRMPD3	6780
-0.253863	0.0714088	EZR	4523.5
-0.0810505	0.173199	LRP11	6471.5
0.337832	0.000293948	POGLUT1	6192.5
0.180403	0.00354163	PDILT	5705
-0.204982	0.354146	MRPL38	7331
0.131405	0.281744	PLLP	4048
-0.0984772	0.689006	ARHGAP32	4128
0.117959	0.00863831	MRRF	4465.5
0.293694	0.00117844	ntgctrl	7390.5
0.166223	0.0110001	posctrl	6474.5
-0.513777	0.017175	RAB28	6418.5
0.044182	0.558154	FAR1	5293
0.110579	0.368999	ATP5IF1	5162.5
-0.118214	0.587654	TMEM65	4790.5
0.232067	0.0133631	STIM1	4101
-0.0540405	0.147169	TRAPPC2L	4680
-0.123441	0.360467	FGD2	4301
0.0873796	0.36615	ALG8	6143
-0.38269	0.0290326	PLA2G4C	5655.5
-0.176564	0.0216493	TIMM17A	4888
0.278868	0.000590431	MTRES1	5801
-0.020824	0.625809	SGIP1	6423
-0.0532823	0.116443	CDK5RAP1	6271
-0.480073	0.00736748	TECR	4260
-0.158512	0.319452	SLC25A26	5419.5
0.137969	0.0241668	ACSF2	4650
0.172412	0.193525	LETM2	4819.5
0.281281	0.000538263	ntgctrl	7194
-0.0179846	0.784031	ACBD5	4579.5
0.00336885	0.88557	SLC39A4	4270
-0.651928	0.000181779	CTPS2	4356.5
0.548958	5.2878e-05	PDE12	6396
0.396573	0.0344211	MYBPC3	6122
0.158074	0.343329	LSR	6808.5
0.372764	0.000571598	HPDL	6503
0.270516	0.000650437	NUP43	6707
0.0866723	0.396563	FIS1	5906.5
-0.0283438	0.438112	RABEPK	5683.5
-0.0330647	0.357707	SCARA3	6839.5
0.182702	0.0126473	MCM10	6950.5
-0.417805	0.0248649	IQCN	4920.5
-0.132485	0.015952	D2HGDH	4468.5
-0.596263	0.0080758	IBA57	4484
-0.475629	0.000262496	MOBP	4537.5
0.37009	0.000366435	ntgctrl	6887.5
0.0691859	0.229908	posctrl	6451
0.148085	0.4874	TNNT2	5746
-0.337019	0.0357467	TAGLN2	4616.5
0.355063	0.000458893	ACTN3	6206
0.206688	0.00289055	PLS1	5027.5
-0.52706	0.00874784	MPST	4502.5
0.125567	0.00661208	TFB1M	6756.5
0.311313	0.0356514	MYOZ2	4023
-0.262307	0.268178	NME9	4414
-0.261664	0.0295742	CYP4F12	4106.5
-0.0196656	0.807727	SH3BGRL	6536.5
0.230666	0.00868115	PEX11B	6771.5
-0.58811	0.00294383	NAA15	5660.5
-0.157192	0.0398366	PACRG	5833.5
-0.550918	0.00229944	TMEM223	6115
-0.380838	0.0475222	BFSP2	4628.5
0.387745	0.00341457	ntgctrl	6929.5
-0.178598	0.316736	posctrl	6699
-0.0387688	0.805024	GPAT2	4434
-0.802321	0.0165388	TMED5	4166
-0.76179	0.0401355	MRPL53	7203.5
0.168227	0.0160409	RGS3	5870
-0.01856	0.839469	CRIPT	3855
-0.0135701	0.870212	MRPL42	6636.5
0.242149	0.00247346	SLC25A51	5973
0.259235	0.0715426	FRMPD1	4090
0.0666048	0.459092	DDX28	4306.5
-0.332406	0.115609	TIMM23	5974.5
-0.208851	0.1852	ACBD6	6540
-0.174698	0.00426962	FHDC1	4791.5
0.385196	0.0034853	CCDC90B	5019
-0.515854	0.0124843	C12orf65	4506
-0.0770771	0.0445686	TKT	4519.5
-0.344809	0.0994738	SLC27A4	4524.5
0.407773	0.00435905	ntgctrl	7146
-0.0667209	0.596531	posctrl	6354.5
-0.583181	0.000798563	ILF3	4472
-0.0831852	0.445021	MRPL1	5049.5
0.11454	0.0509891	PNPT1	7015
0.0637735	0.516708	EEFSEC	6095
-0.00395321	0.970713	CSKMT	6783
-0.395248	0.0651697	ACOT9	4487.5
-0.0635768	0.222729	ADAP2	4799.5
0.305189	0.0119767	YBEY	6491
-0.100217	0.130947	IQSEC2	3816
-0.0791134	0.0287116	NEBL	5820.5
0.0608318	0.123455	IFT27	5948
0.145681	0.00434951	CYP4F2	5865
0.0476431	0.0941392	UNC13C	5633
-0.425524	0.0222979	TJP2	5569
0.0921059	0.45392	DDX19B	6641
-0.25422	0.158546	DMAC2	4018.5
0.256576	0.00872559	RBP5	6846.5
0.247861	0.00765252	ntgctrl	7095.5
-0.000217102	0.992066	posctrl	6537.5
-0.666943	0.00329894	C6orf136	4527
-0.91499	7.76696e-05	PCBP2	4580.5
0.169177	0.0664255	SGCA	5516
-0.0230033	0.669262	ETFRF1	5251.5
-0.380821	0.107166	ATXN7	3932
-0.0425521	0.732162	SH3GLB2	4722.5
0.0210677	0.880348	MCRIP2	6318
0.0396401	0.533566	VCL	6155.5
-0.224345	0.242084	EPPK1	6386.5
-0.763927	0.00384347	NIT1	4227
-0.72193	9.37899e-05	NUDT16L1	7212
-0.51845	0.00236645	MTFR2	4174
-0.0877308	0.289204	SH3GL3	4269
-0.0444907	0.41482	posctrl	6372
0.368854	0.000919406	ntgctrl	6889.5
-0.45979	0.000432588	VAPB	6818.5
-0.456158	0.00133568	ZFYVE1	4123
-0.587969	0.000581991	CABS1	4053
-0.47896	0.0148864	ATAD1	4765.5
-0.250074	0.195525	KIF26B	5840
0.228959	0.203369	CHCHD7	4855
-0.0915514	0.458639	PDE6B	4180
-0.568052	0.0125354	CFAP45	4200
0.121447	0.00894508	ARHGEF19	6599.5
-0.141694	0.512313	F11R	5873.5
-0.100607	0.671708	TDO2	5189.5
-0.316859	0.00158667	RAB21	5681.5
0.277752	0.00283901	RABL2A	5356
-0.483977	0.0135002	STBD1	5110
-0.55376	0.00103903	MAT2B	3850.5
0.190844	0.0146587	posctrl	6376
0.423361	0.000134362	ntgctrl	6717.5
-0.728607	0.00313358	PEX1	6630.5
-0.668173	0.000161885	TIAM2	4035.5
-0.179298	0.347196	RGPD3	4251
-0.705158	0.000767967	PDLIM7	4007.5
-0.947997	0.000125927	TRIR	3971.5
-0.527632	0.014012	PCDHGB6	5967
-0.14128	0.449871	FSCN3	4520
0.270466	0.000618993	MTFR1	6289.5
0.0370746	0.302254	PRELID2	5129
-0.138698	0.0202086	LMBR1L	3985
0.0225384	0.37307	TLE4	6136
-0.0829247	0.0684231	MYH1	4688.5
-0.784537	0.000382483	ARPC5L	4045.5
0.129066	0.459704	UTRN	4188
-0.0144499	0.743931	TIAM2	6708
-0.561655	0.0288341	CISD1	5987.5
0.152344	0.00712916	posctrl	6658
0.384093	0.00415597	ntgctrl	7062
-0.0429582	0.129194	ALKBH4	5894.5
-0.497674	0.00503201	CHCHD10	4432
-0.239763	0.178691	EPB41L1	5969
-0.482189	0.00111796	SRCIN1	6261
-0.249453	0.0143777	KIF17	4825.5
-0.173758	0.0172564	ATP8B1	4950
-0.780484	0.0161055	NUP37	4725
0.236603	0.0456124	TNNT3	6728
-0.392779	0.0734507	PRPH	4252
-0.148726	0.180509	BCO2	4185
0.0710088	0.593327	CCDC183	5607.5
-0.108737	0.670701	PET117	5113
-0.499205	0.00238904	CYP3A43	4687.5
-0.590856	0.00283654	RND2	4675.5
-0.114872	0.0111826	KIF25	5252.5
-0.470621	0.00245961	ADIPOR2	4491
0.0131992	0.884656	posctrl	6878
0.323112	0.00138307	ntgctrl	7033
-0.249828	0.00671866	HOOK3	4691
-0.44531	0.1319	CCDC151	4304
-0.607745	0.0733032	FAM136A	5716.5
-0.506417	0.0178626	RTN2	4598.5
0.2209	0.0110873	RUBCN	7002
-0.0702224	0.447433	CORO1C	4173.5
0.37059	0.00240551	MAP6D1	6076.5
0.23244	0.000999023	CAPZA1	6683.5
-0.0940904	0.0204718	NIT2	6146
0.0595778	0.458517	EPB41L2	4355.5
-0.756972	0.00508083	MALL	4624.5
0.0110452	0.925872	UNC93B1	3947.5
-0.761528	0.000154165	PRDX3	4277
0.0348988	0.656929	posctrl	6884.5
0.349112	0.00630764	ntgctrl	7124
-0.580437	0.00518603	MPV17L2	4141
-0.464227	0.124692	SVOP	4172
-0.251589	0.0105399	LMF2	4540
-0.359872	0.0674534	AOX1	4548.5
-0.422044	0.114998	BVES	4504.5
0.215726	0.0413283	ANKFY1	4802.5
0.223572	0.0180066	TOMM40L	4872
-0.410403	0.21751	DEPP1	6900
-0.578882	0.0393154	CAP2	5361.5
-0.686945	0.00191067	UGT1A4	6615.5
-0.375176	0.00636486	RIMS4	6709.5
-0.464914	0.0161333	TAGLN	3875
0.164287	0.00793975	posctrl	6792
0.217187	0.00164774	ntgctrl	6902
-0.813124	0.00586503	ITPRIP	4641
-0.254337	0.145885	NXT1	4065.5
0.0821879	0.0400313	AP1S1	4715.5
-0.550822	0.00268527	TMEM33	6809
-0.42741	0.308672	TSEN34	6864.5
0.28561	0.00420847	NXNL1	5895.5
-0.551352	0.0130635	ELMO2	6418
-0.357205	0.0110832	CISD3	4662
0.0922074	0.0168703	PLA2G4B	3994
-0.135875	0.02901	SLC7A14	6363
0.354828	0.00182398	TRPC4	5316.5
0.352501	0.00997238	ARHGAP24	6829.5
0.186664	0.00269502	NAA25	7264.5
0.0514094	0.402776	SLC25A19	6387.5
-0.221117	0.0025521	GLYATL3	4043
-0.0203527	0.69963	DNAH6	6516
0.00980656	0.914705	posctrl	6303
0.271205	0.000919514	ntgctrl	7006
-0.273205	0.0753573	HDHD2	4822
-0.335558	0.00326639	KRT37	4951
-0.0762589	0.646976	TLDC2	6568.5
-0.211991	0.359469	RIC8B	4672.5
0.0464484	0.719626	SLC27A1	5442.5
0.242338	0.00125237	TRIOBP	5777
-0.119732	0.327468	CHCHD1	5780.5
0.133826	0.446465	RGPD8	3907
0.239436	0.0834591	BOLA1	5874
-0.105585	0.403542	RAB39B	4848.5
-0.202862	0.0112529	MICAL3	5258
0.108817	0.306728	posctrl	6608.5
0.38428	0.00221309	ntgctrl	7274.5
0.0708438	0.0944558	STX11	5670.5
0.257987	0.069355	THEM4	7469.5
-0.216202	0.421727	CLINT1	4220
0.295502	0.014612	MAATS1	4014.5
-0.253869	0.0623268	RAB27B	4749
-0.107113	0.199156	METTL17	4908
-0.0346506	0.654726	EPB41L4B	5163.5
0.280445	0.0636017	SYNJ2BP	6382.5
0.24658	0.143615	SPRYD7	5800
0.0784652	0.0279429	TEKT3	7644.5
0.287945	0.0182265	FGD6	6826
0.120314	0.17558	CSGALNACT1	6965
0.136054	0.350877	SEC31A	5391
0.26685	0.0514521	ANK2	6589.5
0.169343	0.0677451	CORO1B	6746.5
0.328397	0.000908937	NUDT6	6858
-0.148972	0.020763	OXSM	6177
0.268747	0.00161784	ntgctrl	6491.5
-0.0314992	0.298262	posctrl	6869
0.324226	0.0412259	DIMT1	5732
0.22694	0.0434427	RERG	6403.5
0.262305	0.00600888	CLDN8	7169.5
0.250711	0.0507217	TMEM117	7177
0.182436	0.12235	EPB42	6601
0.358579	0.0128164	RAP1GAP2	6111.5
0.186173	0.00771872	UGT1A3	7341
0.258373	0.00138821	CHTF18	7361
0.27335	0.000586345	SERAC1	6557.5
0.256241	0.00389463	EMC4	8248
0.322598	0.031056	NPHS2	6941.5
0.243037	0.0418564	SDF2L1	7848
0.342703	0.0117293	NDUFB11	6870.5
0.183731	0.197124	SMARCE1	4737.5
0.157335	0.0393935	MCF2L	5502
0.17749	0.172876	ACSM3	7234.5
0.081428	0.0327397	RGL2	6597
-0.0209085	0.675519	GPD2	7053
0.137268	0.20395	CD302	7270
-0.164972	0.0313416	LETM1	6073.5
-0.0243044	0.593159	DOCK5	6327.5
0.160348	0.397897	RAB31	6684.5
0.406225	0.0145425	ntgctrl	6378.5
0.171904	0.00305424	posctrl	7457
-0.051726	0.397677	SYBU	5347.5
0.22492	0.0769639	PLBD1	7272
0.340243	0.000291505	RBP2	7889.5
-0.0242369	0.74546	WDR1	5892
0.18915	0.00187951	CNTLN	6429
-0.0269784	0.887485	BDH2	5823.5
0.0220892	0.665363	GOSR2	4058.5
-0.00999932	0.655072	RHEBL1	7283
0.148662	0.0266352	RRAGC	7352
0.122509	0.0984127	DERL2	6397.5
0.261364	0.104928	THY1	8687.5
0.388828	0.0108742	TEKT5	6552.5
0.292233	0.0199225	CYLC1	6775
0.184585	0.0520846	MRPL24	6564
0.0549508	0.410433	FAHD2A	5526
0.119492	0.042705	FAHD2B	7652
0.257139	0.0363639	SEC16B	6827
0.219103	0.0532256	ELMOD3	7683.5
0.267945	0.0062584	ACTRT3	6281.5
-0.0147511	0.730747	RGPD8	7467.5
0.207567	0.0100552	SPRYD4	7753.5
-0.397292	0.00551181	NCK2	6813
0.289862	0.0117032	ntgctrl	7568
0.170081	0.00465158	posctrl	6050.5
0.331739	0.00346092	OPA3	6771
0.359955	0.0189286	RPUSD2	7783.5
0.310948	0.0300533	TMED9	6260
0.256046	0.0381363	AP1G2	5741.5
0.307186	0.00135377	ACSS3	6493.5
0.430668	0.000348786	NUP93	7426
0.117921	0.176657	SEMA6A	6568.5
0.223084	0.259267	SLC4A10	7585
0.0820221	0.420511	CDYL	6980
0.0687383	0.316627	TXNRD3	7037.5
-0.0498953	0.516453	MYL10	7478
0.160782	0.0617063	STIM2	7244.5
0.0186262	0.75481	RASGRP2	4957.5
0.0537975	0.840237	CHPF2	7458
0.0573993	0.171889	MRPL30	6316
0.124185	0.0670827	EMC2	7453
0.0188713	0.682016	KRT31	7658.5
0.14464	0.0844563	KRT19	4952.5
0.170267	0.00321423	SLCO2A1	5342.5
0.126322	0.0418451	LGALS13	7701
0.246189	0.0580262	MCF2	7266
0.410975	0.0125242	ARHGAP21	6902.5
0.339896	0.000367381	ntgctrl	5810
-0.0852353	0.304279	posctrl	7232
0.232923	0.131245	MYBPC1	7197.5
0.460078	0.00262451	ACER3	7200.5
0.319978	0.0432122	CCDC191	6044.5
-0.109308	0.435994	TPGS1	5536
0.35298	0.0518384	CNN2	5376.5
0.311797	0.046656	RRBP1	6891
0.304979	0.000586368	IMMT	3996
0.138756	0.0178505	THRSP	6354
0.247239	0.00450056	FRMD1	7388.5
0.074281	0.282266	FASTKD2	7022
0.270699	0.000640454	MFSD5	6768
0.215904	0.0263041	MRPS10	7218
-0.0171411	0.929366	SLC35B3	6583
-0.137319	0.237648	PDHX	5554.5
-0.207376	0.0662628	LACTB	7443.5
0.0439089	0.689657	PEX16	7800
-0.243907	0.134576	MPC2	5792.5
0.0106178	0.897226	RAB19	7015
0.310727	0.0400768	SULT1A3	6016.5
0.248821	0.00504421	PARVB	5594
0.237428	0.00213791	ARAP3	5123.5
0.316727	0.14936	MRPS18A	6801
0.344276	0.0129394	ntgctrl	7532.5
0.127146	0.00635037	posctrl	7353.5
-0.0629368	0.0503497	NUDT8	5642
0.299786	0.000490193	COA4	6787
0.0348631	0.283501	DPM1	7390.5
0.396173	0.0264194	NCALD	4087
0.158001	0.192822	SCCPDH	7180
0.222971	0.0342192	ANP32A	6044
0.218555	0.00402966	MRPS14	6817
0.373801	0.0261461	RFT1	6959
0.299829	0.00428391	CTNNAL1	7312.5
-0.162374	0.137313	RAP1GAP	6346
0.234398	0.0634013	HVCN1	7136
0.269331	0.0022745	ETFA	5254
-0.0710534	0.317919	LMOD1	6957.5
0.0226302	0.895271	DCAKD	6950
0.133662	0.104142	MYH15	3767.5
0.0146036	0.763278	XRN2	5982
-0.0934836	0.0934425	SYT4	7354
-0.212965	0.0223754	CYTH1	5235.5
0.103735	0.0161899	PRR22	6952.5
-0.153862	0.0104143	DGLUCY	6882.5
-0.0777899	0.350716	LMF2	5076
-0.0152623	0.945389	PECAM1	5560
0.392288	0.0082755	ntgctrl	7374.5
-0.0992399	0.0158627	posctrl	6408
-0.0870909	0.0783118	CALD1	6273
0.252101	0.00212648	AP3M2	7219
0.0713479	0.418138	RER1	4979
0.13745	0.00510678	BIN2	7812
0.252888	0.000796856	PIGT	6449
-0.0608923	0.597956	N4BP3	5845
0.0989991	0.0188685	EVL	4630
0.261999	0.0639825	STX10	7243.5
0.371283	0.00434989	ATAD3B	4927
0.227737	0.0761611	SLC25A32	7548
0.275745	0.00401716	ROMO1	7228.5
0.292546	0.00391383	SULT1A3	8216.5
0.269752	0.0662869	NGLY1	7393
0.0976714	0.110646	TRNT1	5683.5
0.202681	0.00978088	TMEM38B	7230.5
0.0701944	0.456717	FRMD4A	5838
-0.208441	0.0679246	RAB20	5566
-0.131714	0.141806	CD300E	7071
0.301366	0.0649405	DPM2	6866.5
0.213127	0.00211064	RASD2	6671.5
0.247098	0.0764081	MRPL49	7051.5
-0.0989965	0.113813	GPSM3	8567
0.349304	0.0155801	ntgctrl	7598.5
-0.0798704	0.474913	posctrl	7166.5
0.229617	0.00639189	ALG10B	5280.5
0.243762	0.0883711	DAGLA	5131
0.216678	0.193595	RAB6C	4851
-0.0436234	0.888844	COBLL1	5473.5
0.287148	0.0699086	RSAD2	7653
0.191926	0.11665	SELENON	7977.5
0.303032	0.000430433	FIS1	7305
-0.0410767	0.821469	MICU1	5479
0.235579	0.131958	DMGDH	7389
0.117333	0.0153926	SPTBN2	6427
0.089359	0.174519	CRACR2A	7448.5
0.168368	0.262145	AP1M1	7065
0.149987	0.00814989	PEX7	6743.5
0.00669477	0.962342	SLC25A16	7128.5
0.352136	0.0034463	XPO6	5161
-0.154928	0.151673	IQSEC1	6211.5
0.383085	0.0225284	RCN2	7192.5
-0.0051665	0.883987	ISCA1	6712.5
-0.0239901	0.853692	TMX2	5161.5
0.148825	0.144648	DUS1L	7120.5
-0.143137	0.0843764	SEPTIN14	7585.5
-0.332257	0.04617	F11R	5573
0.401405	0.000620102	ntgctrl	6218.5
0.0870991	0.0402373	posctrl	6765.5
-0.132115	0.342507	POLQ	6286.5
-0.00817943	0.939126	COMMD10	5642
0.248462	0.0290755	RAB2B	4714
0.18632	0.0269528	CLNS1A	7008.5
0.182103	0.19125	ZDHHC9	6037
-0.224855	0.0715973	EPS15L1	7680.5
0.315276	0.0456244	PKP1	6327
0.24923	0.0759613	SYNGR2	7246.5
0.00737181	0.785429	PITPNM2	7829
0.273982	0.0348198	ELOVL5	6419
-0.0924451	0.0800688	PNPLA8	5500.5
0.220807	0.202435	SLC25A41	6798.5
0.143448	0.281381	AMOTL2	6663.5
0.109168	0.0102011	CYTH4	7380
-0.068389	0.457	CDH12	6174.5
0.122039	0.172035	SLC25A37	7132.5
-0.00811347	0.966294	PPP1R18	5589.5
0.328068	0.000434577	LIN7C	5518.5
0.214055	0.325386	CCDC88A	6891.5
-0.265067	0.0161999	OSBPL1A	6360
-0.103779	0.0635524	SC5D	6472
0.0209786	0.401784	posctrl	7572
0.11595	0.159504	ntgctrl	7228
0.271426	0.0625928	CORO2B	5121.5
0.159459	0.0494312	SPIRE1	4937.5
-0.119955	0.335736	KIAA0319L	6904
0.186955	0.157778	ITSN2	7714
-0.308264	0.00843909	POTEF	7369.5
0.296474	0.087868	TRAPPC11	7118
0.0320437	0.49257	SLC25A38	6260.5
0.226382	0.148893	FAM241B	6433.5
0.317193	0.0890927	SHROOM2	8001.5
-0.116987	0.36779	FGD3	6191.5
0.305984	0.0199923	TOMM70	5222
0.0853577	0.329601	SYNPO	6098
0.0498647	0.224551	NAV1	7339.5
-0.0954638	0.55012	KPTN	7054
-0.206197	0.0434469	HEMK1	5865.5
-0.0419315	0.123299	MTFP1	5609.5
0.0880023	0.0250844	RHOV	5250.5
0.0424426	0.615469	RCBTB2	6058
0.0956203	0.26772	MCCD1	5751.5
-0.0487116	0.202015	MPV17L	6416.5
0.286029	0.000557537	DSG4	5905
-0.210602	0.00220823	posctrl	6981.5
0.283729	0.00136592	ntgctrl	7635.5
-0.183632	0.296564	PAQR8	6022
0.182645	0.437491	PIGF	7098
-0.324311	0.0256609	SPAG9	5720.5
0.0497198	0.752582	NRN1	7461
0.0195155	0.861868	AP5B1	6565.5
-0.125847	0.341294	TIMM22	7696
0.0749092	0.316838	DHTKD1	7280.5
0.123133	0.551715	GHDC	6943
-0.0368197	0.316739	SEC14L1	6516.5
0.119618	0.193	DNAL1	7270
0.157766	0.0037464	MICOS10	6561.5
0.362231	0.0242858	TNNT3	7441
0.278137	0.0435656	CDS2	7566.5
0.161185	0.493652	TBC1D17	6348
0.238008	0.00251092	RMND1	7064
-0.133086	0.103931	REM1	4543
0.0715016	0.600667	SRGAP3	5515.5
0.225855	0.0014821	TRAK2	7656.5
0.158194	0.01043	EMC8	7343
0.0818585	0.104853	GPAT2	6131.5
0.20363	0.0430214	SYT12	6997
0.179433	0.00223136	FGD5	7451
-0.0308178	0.218461	posctrl	6884
0.33519	0.00364786	ntgctrl	6615
0.0846843	0.456059	HEBP2	6302
0.0556767	0.504055	MCEE	6030
0.15207	0.0220438	KRT20	6950.5
-0.0573335	0.754925	PLEKHH2	5739
0.178046	0.0685605	ACOXL	6336.5
0.205669	0.0170425	SLC8A3	7826.5
0.0535337	0.425207	KRT71	6247.5
0.187382	0.165875	ASAH2	6569.5
0.135483	0.00968006	INSIG2	7681.5
0.149522	0.0699699	STOML1	6796
0.182049	0.00849086	LETMD1	6721
0.308953	0.00481744	SLA2	7126
0.272271	0.00723635	ATXN7	5143
0.26584	0.120265	SNX16	7306
-0.0392377	0.228555	TEKT2	6649
-0.538451	0.010608	KRT9	5584
-0.0444413	0.602056	PRY2	6476.5
-0.501648	0.000213818	GPC1	5755.5
-0.504451	0.00928443	ARL5C	5789.5
0.00802317	0.880476	RPUSD1	6441
0.25396	0.0683732	AAAS	7393
-0.148272	0.257049	TAPBP	3929.5
-0.224169	0.00256546	posctrl	7638
0.355051	0.0344602	ntgctrl	7818.5
0.0956323	0.0164838	EZR	7096
0.0753555	0.0282904	TRMU	7109.5
-0.109169	0.0446523	LAT2	5532
-0.0643966	0.0571799	SLITRK2	7474.5
-0.0781383	0.174703	PRR5-ARHGAP8	7399
0.272436	0.00580775	SYBU	7164
0.0840965	0.320308	ADD2	7673
-0.231677	0.0158422	NAV1	7655.5
0.0997333	0.329123	SEH1L	7505.5
0.258437	0.112854	IPO7	6203
0.157105	0.00375035	DOC2A	6385.5
0.222777	0.142972	HLA-DQB2	7073.5
-0.112099	0.0186371	SUGCT	5748
0.0192887	0.715366	CDC42EP1	5356.5
-0.181774	0.126501	MOGAT2	7506
-0.188014	0.174436	GCSAM	5323.5
-0.0918854	0.214575	BCLAF3	5527
-0.450066	0.00241127	GREB1	4227
-0.0128652	0.557038	SEC14L1	4492
-0.264882	0.00467318	TMEM91	5231.5
0.25648	0.0600059	SYT1	5281
-0.133421	0.00756139	TSGA10	5053.5
0.147562	0.00457267	posctrl	7140
0.261465	0.00202931	ntgctrl	7797.5
0.0129612	0.879359	MIEF2	4854.5
-0.0448105	0.170674	NIPSNAP1	4871.5
-0.124869	0.0487263	MYL4	5084
0.230062	0.00105344	NEFM	5383.5
-0.128468	0.130345	CPNE4	4409.5
-0.107953	0.0995858	CAPZA3	6431
-0.0794051	0.275988	TOMM22	4895.5
-0.0766605	0.0347636	EPB41	5673
-0.218047	0.00326724	BSN	5639
0.188842	0.0127781	AIM2	6090.5
0.195005	0.0705559	DCTN6	7069
0.128825	0.143657	TMOD4	7122.5
0.402491	0.000223852	MCF2L2	5221.5
-0.0194654	0.714005	NAA50	6135
[truncated: 672 more rows]

## Sheet: 2b
log2FC	pvalue	GeneSymbol	Cellnumber
0.271026	0.0071789	CDKL1	11093
-0.522503	0.168826	PPM1M	13526
-0.685701	0.159803	PPP3CC	9164
0.106369	0.462694	ntgctrl	17430
-0.0563356	0.569411	SLC25A2	15326
-0.383806	0.242908	BRDT	12051
0.0127414	0.670251	PPIP5K1	12378
0.281242	0.00462277	LMTK3	13276
-0.427625	0.111844	posctrl	17597.5
-0.0232206	0.861534	IDH3G	11058.5
0.448343	0.0271883	AKAP6	19716.5
-0.156736	0.597657	PTPRA	12520.5
0.347572	0.00114524	SSH3	9711.5
0.211244	0.0033582	DCLK2	13438.5
0.195785	0.0962248	METAP1	15584.5
0.194576	0.00375265	GNMT	14326
-0.174805	0.487513	SULT2A1	15420.5
-0.356275	0.38285	PTK2B	8354.5
-0.151903	0.141512	OXSR1	19002.5
0.122081	0.0178672	PIK3R2	14821
0.127387	0.41581	BAG1	17751
0.179413	0.00500347	SLC6A2	19029.5
0.211597	0.160804	FOLH1	9385.5
0.347872	0.000649274	ntgctrl	18142
0.21052	0.0583836	LTA4H	18998
0.0318535	0.762041	ERO1B	18299.5
0.0761089	0.550651	NDUFA10	11873
0.268446	0.100204	MTFMT	18720
0.0522685	0.296946	DARS2	13239
0.235007	0.00204368	OXCT1	11893
-0.157572	0.436197	UHMK1	12633
-0.231725	0.0564488	posctrl	10360.5
0.271639	0.00154704	DHRS4L1	13240.5
0.54425	0.00239455	NDUFB1	13570
-0.175079	0.345958	KALRN	16504.5
0.258213	0.134414	MOS	19155
0.0789379	0.419236	TSSK3	18644
0.372392	0.00934469	SRC	15750
0.223213	0.0928745	KHK	18437
0.380707	0.0329069	PCBD1	17753
-0.279412	0.319451	NNT	18550.5
-0.328867	0.00642807	TNNC1	13601
-0.331327	0.00966066	CDKN1A	10843
-0.243521	0.108474	EPHA2	11293.5
0.18709	0.0310055	ntgctrl	13107.5
-0.472268	0.00162259	HLA-DQA2	9663
-0.214143	0.222053	NME1	15224
0.174024	0.0141042	CLCNKA	10449
-0.224996	0.138959	TYR	9074
-0.31687	0.0213208	posctrl	9562
-0.772186	0.0592732	IL2RB	10464
-0.408123	0.111078	PRKD3	13835.5
0.0670078	0.472784	HK3	16474
0.140693	0.0783741	DUT	8763.5
-1.51405	3.72043e-05	SEPSECS	11036
0.215797	0.00546954	LATS1	11463.5
-0.264256	0.314263	CYP3A5	11240
-0.644232	0.0872724	NDUFS5	14163.5
-0.340529	0.382861	CDK4	11157
0.27031	0.00167864	SIK2	15873
-0.697181	0.00235732	SNAP25	11472
-0.328831	0.185921	PPP2R5C	15516
0.115601	0.372911	ntgctrl	13386
-0.441333	0.124012	SYK	10416
-0.490982	0.10267	LGSN	8421.5
-0.643287	0.0389796	GIT2	8427.5
-0.599564	0.0440785	PYCR2	9612.5
-0.51369	0.00215294	CHUK	12768.5
-0.47763	0.0398842	CA1	9913
-0.596952	0.0708204	RYK	8665.5
-0.632942	0.000526623	posctrl	8839.5
-0.627698	0.0039556	NDUFAB1	9438.5
-0.7238	0.0879808	RFK	9127.5
-0.892526	0.000188314	GPX1	10060
-0.787732	0.0222481	ACOT13	11066.5
-0.467409	0.00644235	PPP2R5E	12388
-0.388535	0.00110482	PKIG	18787
-0.510919	0.0794997	OAS1	18246.5
-0.414595	0.0196008	KCNK3	17694.5
0.167962	0.445452	RAMP1	14669.5
-0.275049	0.00304754	ABCG1	13956.5
0.304572	0.00119769	ntgctrl	16419
-0.616039	0.0472996	AKAP10	11141.5
-0.285481	0.00284609	PTPN13	10852
-0.248457	0.00510268	DPP6	10214
-0.289757	0.0920216	NT5C3B	10656.5
-0.627168	0.000844491	posctrl	9469
-0.352138	0.00455444	EPHB3	12586.5
-0.473801	0.0145124	LRAT	11578
-0.48109	0.00311023	BBOX1	14148.5
-0.523525	0.00613214	RSKR	14244
-0.606976	0.098305	RAP2B	13549.5
0.261754	0.00141862	CPLX3	16091
-0.294523	0.0901499	IFT74	12118
-0.0816961	0.240726	SARM1	16358.5
-0.177176	0.140812	GJA9	11394.5
0.223009	0.00462992	ntgctrl	14882
-0.634484	0.000239938	TBC1D8B	9665.5
-0.239865	0.00311882	PPP1R17	9909
-0.461991	0.0199892	IQCE	9694.5
-0.624731	0.00073144	posctrl	8776.5
-0.428453	0.00985549	ARHGEF15	11342
-0.0624739	0.597167	SYNPO	12105.5
-0.398743	0.00291706	MCEE	11867
-0.452273	0.0138787	ENKD1	13449
-0.506707	0.00351578	SLC27A3	10367
-0.56701	0.00652351	KIF19	15795.5
-0.782799	0.00169425	PFN4	11357.5
-0.449109	0.0609931	RND1	16196.5
-0.489412	0.232663	CES2	13816.5
0.0571266	0.208122	ntgctrl	15116.5
-0.438891	0.00574036	posctrl	8875.5
-0.80465	0.000988199	SLC25A39	13009
-0.243601	0.154591	RASSF9	13373.5
-0.391591	0.0190033	SFXN1	12915.5
0.319524	0.000722131	ntgctrl	17213.5
-0.674784	0.00807691	UCP1	8360.5
-0.169769	0.0166394	posctrl	11390
-0.563661	0.00605016	CDC42EP4	15951
-0.0335497	0.773689	LMOD2	11511.5
-0.0275481	0.86001	STXBP2	13259
-0.261359	0.378846	PRXL2A	11865.5
-0.331386	0.0820032	TEKT5	11158
-0.381132	0.141554	AP4S1	8551
0.222487	0.0768966	ntgctrl	15944
-1.34773	4.6334e-05	MRPL39	9687.5
-0.832224	0.000149735	NDUFAF6	9669.5
-0.567355	0.000695154	MPP6	16908
-0.506037	0.00102248	SLC25A26	15010.5
0.0237513	0.610249	ARHGEF1	14236.5
-0.20805	0.124923	MTX3	12337
-0.186925	0.19899	37316	14111
-0.471565	0.0268064	PHTF2	11140
-0.430691	0.000635512	AMPH	8973
-0.488107	0.0249487	SYN2	10322.5
-0.359456	0.00120317	C16orf70	8873.5
0.166644	0.00693511	ntgctrl	17452.5
-0.549157	0.000908267	KPNA3	8350
-0.675255	0.000732972	ASMTL	10347.5
-1.15889	0.00236944	CORO7	14910
-0.949316	0.00263053	TMEM117	10008
-0.467827	0.0325918	ZADH2	17087
-0.455982	0.022594	posctrl	12948.5
0.284271	0.0214237	ntgctrl	12976.5
-0.948528	0.00392965	DYNLRB2	8392
-1.31724	0.000199889	TNNT2	11952.5
-0.4582	0.18489	FGD4	11987
-0.263006	0.00745	AP4B1	11477
-0.680463	0.000719312	posctrl	12666.5
-0.637251	0.0101206	UGT1A7	8658.5
0.269855	0.00468706	ntgctrl	15218
-0.789806	0.000157803	ARFGAP1	9939
-1.14958	0.000742689	TRAPPC10	10215
-0.745615	0.000296872	NET1	13030
-0.68516	0.00044508	ARL6	12658.5
-0.674015	0.00137489	KIF9	14811.5
-0.370377	0.0318895	FHL3	9102.5
-0.502087	0.0167055	MICAL2	9951
-0.614107	0.000341681	ARVCF	11383.5
-0.299944	0.0224449	posctrl	8588.5
-0.658807	0.000228643	CHIC1	12031
-0.905952	0.00159089	SLC25A35	10071
0.328989	0.000720776	ntgctrl	14365
-0.609485	0.0268797	STAP1	11622.5
-0.618775	0.0142719	FA2H	12099.5
-1.02515	0.000219646	EPB41L4A	9861.5
-1.32374	0.000125278	LMF2	9352
-0.593718	0.000761413	TPST2	16593.5
-0.128283	0.0170905	ARHGAP21	11481
-0.946847	0.000191838	NIPSNAP1	10589
-0.719298	0.00546115	ACTN4	13312.5
-0.858007	0.00138292	POGLUT1	9977
-0.504795	0.000594413	SHROOM2	15224.5
-0.890379	0.0217417	ARMC1	10826.5
-0.870667	0.00548457	NT5C3A	10294
-0.0291836	0.511148	ntgctrl	12031.5
-1.22581	5.64194e-05	PCYT2	8366
-1.12058	0.00151822	DAAM1	9309
-0.870463	0.000453743	FAM71C	12640
-1.15689	0.00110699	TXN2	12198
-1.00536	0.000164536	COX4I2	8844
-1.08725	0.00498639	AKR1B15	8975.5
-0.502246	0.00274367	CYP4F11	13886
-0.49304	0.0274545	MRPS27	15008.5
-0.352178	0.0357356	ZDHHC16	14001.5
0.183118	0.00617974	NUDT12	15943
-0.425552	0.198661	CRY1	14515
0.0679134	0.659043	MPC1	17640
-0.811262	0.000148133	STXBP5L	9428.5
-0.442366	0.196745	SFT2D1	12677
-0.88225	0.000612405	FSCN3	8930.5
-0.351832	0.153063	STON2	11751
-0.319932	0.383428	LRP11	8631.5
-0.35298	0.135707	BCKDHA	14739.5
0.172127	0.0594195	ntgctrl	15824.5
-0.566475	0.0875691	HSDL2	12424.5
-0.998735	0.0105665	UTY	9197
-0.845037	0.00398707	STON1	12135
-0.58942	0.0820431	SYTL3	12834.5
-0.536666	0.00226816	MLC1	15631
-1.35173	6.94215e-05	NME1-NME2	9579.5
-0.752489	0.0145944	KIAA2013	14002
-0.679732	0.00139912	NUDT8	13451
-0.646108	0.0316713	ARHGAP44	15833.5
0.407994	0.00174269	CDYL	18999.5
-0.135959	0.108719	TLR1	14914
0.279486	0.00468459	CEP89	15974.5
-0.267292	0.387757	RANBP3L	14813
-0.502668	0.0233286	posctrl	10958
-0.359081	0.0497298	SH3GLB2	14909.5
-0.471815	0.0561102	SLC7A10	11112
-0.719885	0.000269871	TEX35	9189.5
-0.479087	0.0839317	CCDC92	13386
-0.647932	0.00395342	HEG1	11281.5
-0.261091	0.0100581	SPAG9	16919
0.179597	0.338777	ntgctrl	16609
-0.558834	0.0516033	PARVA	13538
-0.336108	0.0140466	EXOC1	14531.5
-0.0792818	0.0643692	RAB19	18475
-0.420374	0.00114872	JMJD7-PLA2G4B	18156.5
-0.880459	0.00173547	MRPS23	9209.5
-0.629221	0.0351208	APOLD1	18053.5
-0.728127	0.000550815	C15orf62	16785.5
-0.763993	0.000679384	APOL2	16489
-0.917066	0.00113982	CGN	10173
-0.719056	0.000739848	RRAGB	8483
0.273401	0.0306952	ntgctrl	18506
-0.0754449	0.292522	DNAH17	18144.5
0.173471	0.410863	STX1B	13949.5
-0.142348	0.250474	SYT17	11412
-0.289083	0.0173329	posctrl	11729
-0.62658	0.00262896	MRPS5	8984
-0.714235	0.103956	GBA2	10699.5
-0.122154	0.334218	RABEP2	13257.5
-0.227805	0.303397	PLEKHH3	19471
0.063131	0.408721	NUP42	17430.5
-0.192528	0.471383	SLC50A1	12142
-0.012258	0.937215	ELOVL7	18524.5
-0.0402366	0.313319	ntgctrl	19215.5
-0.162836	0.0390637	TYW1	16254
-0.137351	0.340472	PSD	11528.5
-0.328716	0.0164979	posctrl	12023
-0.432239	0.0609807	RAB36	15613
-0.287721	0.0422599	POMGNT2	18264.5
-0.302793	0.169798	GNB3	13415
-0.197405	0.24984	DDX19B	15129.5
0.0598035	0.757794	GDE1	18292
-0.0546875	0.679869	FRMD1	15414
-0.249922	0.393959	PTGES2	16364
0.127786	0.040109	ntgctrl	15595
-0.321344	0.00242598	RTRAF	8874
-0.377043	0.000904745	SPRY1	15462.5
-0.474252	0.00796393	posctrl	13138.5
0.133635	0.140871	STING1	17780
-0.2567	0.179361	ARHGEF19	12979.5
-0.638188	0.00848136	PLEKHG3	14100
0.255049	0.340688	TSEN34	19310
-0.252618	0.158529	ATP8B1	11649.5
-0.309436	0.378765	TPM2	9435
0.113693	0.0234645	ntgctrl	15288.5
-0.0727546	0.678533	ST8SIA3	16155
-0.129328	0.397159	VAPA	14419
-0.503892	0.00842433	LGALS13	13248.5
-0.331561	0.041331	MRPL3	10437.5
-0.389022	0.231727	KDM4E	9238
-0.52395	0.0175426	RGL2	13801
-0.52256	0.000857958	CISD3	8439.5
0.261869	0.059722	ntgctrl	16286
-0.412232	0.0113346	FRMD7	17890.5
-0.0995216	0.456839	SDHAF2	17368
-0.0290089	0.815594	SYT4	18790.5
-0.45233	0.00659437	YIPF4	10294.5
-0.238393	0.0223836	posctrl	11067
0.0616887	0.322135	TLN2	16438
-0.420563	0.00188085	SYTL2	15533.5
0.00666712	0.959991	BOLA3	17629
0.284542	0.00141092	UBIAD1	12913.5
-0.205996	0.00599404	TAZ	19274.5
0.315493	0.00178069	ntgctrl	16129
0.194529	0.00482073	CAP2	19636.5
-0.21079	0.415195	COPZ2	14588
-0.555174	0.0451756	APOBEC3G	19276.5
-0.499201	0.00949636	MYO19	17226
-0.357211	0.00326045	posctrl	14083
-0.0850535	0.149511	EPB41L3	13147
-0.644351	0.0119582	ATP10D	12018.5
-0.019054	0.646325	HEBP1	14228.5
-1.04348	0.00124662	SLC25A45	9547
0.182469	0.120413	ntgctrl	18574
-1.19552	0.00238586	TLDC2	8262.5
-0.543878	0.000574895	DYNLT3	9238
-0.30233	0.0371408	NAPRT	9682
0.0147227	0.790183	RRAGC	13179.5
-0.477238	0.00336596	posctrl	11818
-0.410348	0.0441417	ACTN3	13964.5
-0.205305	0.0674852	MRPS25	11966.5
-0.385312	0.00416835	STX17	12339.5
0.206315	0.0572086	ntgctrl	17522
-0.49129	0.19582	RANBP3	11438
0.0898967	0.730392	RASAL2	18920
-0.390795	0.10704	PNPLA2	17608.5
-0.32263	0.00258403	posctrl	11478
-0.0461304	0.551679	KIR3DL1	18535.5
-0.302256	0.00480949	KIF24	14222
-0.0638954	0.129126	DAGLA	15937.5
-0.232749	0.073333	SHROOM3	14642.5
0.0453695	0.613785	IRGM	17798
-0.25611	0.0406778	PTGFRN	11020
0.179198	0.163041	ntgctrl	16872.5
-0.34668	0.00350036	HACL1	11907
-0.335712	0.00211873	GPSM3	18553
-0.274738	0.0372627	SEC23A	17418
0.0389113	0.904604	SLC25A27	16229
-0.665381	0.000736439	RIC8B	18769
-0.102931	0.673266	COLGALT1	12123.5
-0.783737	0.00673932	SLC66A2	10453.5
-0.405631	0.00195907	RGS16	12360
0.0284085	0.434232	AP2M1	18348.5
-0.400459	0.0181533	posctrl	16027.5
-0.221303	0.131682	LDAH	14853
0.122909	0.324094	ntgctrl	16930
-0.412563	0.00121553	SGCE	16643.5
-0.0239679	0.800492	EPB42	11133
-0.201569	0.192506	TMEM11	12418.5
-0.184624	0.0273578	NDUFAF1	10735
-0.648992	0.023029	SLC35C1	10461
-0.446891	0.011419	ACTRT1	12565
-0.0517527	0.601718	ntgctrl	16323.5
-0.307525	0.00155874	TRPC1	10469
-0.687734	0.000995896	posctrl	10107.5
0.183086	0.0163845	ntgctrl	17497
0.210978	0.0742024	TPM1	13311
-0.178891	0.6774	COBLL1	15701.5
-0.263606	0.110747	ENAH	17443
-0.387666	0.152115	posctrl	12303
-1.62264	3.8048e-05	GNA14	12647.5
-0.285753	0.336241	NEXN	15167.5
-0.412503	0.0673647	CRYM	16253
-0.0577997	0.559562	GIMAP5	16240
-0.128627	0.570204	PITPNM1	10274.5
0.0820558	0.0505484	ntgctrl	15296
-2.10639	2.9976e-05	CLIC1	34921.5
-0.676196	0.000488456	CDH12	8261
-0.371778	0.00109415	posctrl	12436.5
0.24325	0.00185835	ntgctrl	14358.5
0.130249	0.0256592	ABCF1	8490.5
-0.91273	0.000255562	SDR16C5	9727
-0.700054	0.0289213	TTLL1	15566
-0.47738	0.0129986	posctrl	12793
-0.2092	0.411268	LGALS12	10146
-0.396268	0.102299	MAN2A2	18384.5
-0.24981	0.00275256	HOGA1	12744
-0.068959	0.149746	CCDC88A	18686
0.0911364	0.0466691	ntgctrl	18799.5
-1.78639	2.83719e-05	FMNL1	11625.5
-0.364891	0.305825	C16orf58	18457
0.340834	0.000799788	OLAH	9340
-0.494808	0.00549025	CHMP2B	17265
-0.649183	0.00239841	posctrl	9389
-0.170963	0.0258246	DDHD1	14531.5
0.126709	0.15869	CHMP1B	15456.5
0.0206945	0.735316	MRPS18C	14932.5
0.31167	0.00247806	ntgctrl	17185
-0.118539	0.182166	LIN7A	14856
-0.344244	0.0236912	CHPT1	19188
-0.119596	0.104901	FRMPD3	15289
0.0697823	0.428649	SGCZ	13886.5
-0.67712	0.0542843	MRM2	11095.5
0.047782	0.737624	HOOK3	14893.5
0.355058	0.000933774	ntgctrl	16326
-0.186744	0.00651462	RAB27B	12242.5
-0.0715276	0.742796	KIF16B	15076
0.0647143	0.425866	PORCN	14658
0.297345	0.0126778	MYO5A	16882
0.0216119	0.836133	CHDH	13657
-0.450619	0.089957	posctrl	11177
0.0893285	0.485786	GPC1	13062
-0.0881547	0.579867	SUMF1	12517.5
-1.38501	0.000173954	EMC4	8890
0.104229	0.0474543	TIMMDC1	8224
-0.692103	0.0182679	CYLC2	10139
-0.281135	0.104561	MCF2	8205
0.163628	0.186372	ntgctrl	16563
0.0604512	0.113229	CYP26B1	18507.5
-0.290685	0.390504	HAP1	9837
0.230234	0.134124	MRPL40	16568.5
0.278899	0.0130842	QRSL1	17424.5
0.27228	0.0994955	CORO2B	14281.5
-0.197202	0.00552747	posctrl	14672.5
-0.45579	0.0549183	HARS2	9898.5
-0.0200778	0.534312	ELMO2	12548.5
-0.000345729	0.998209	SLC19A1	13212
-0.121874	0.754284	OSBPL1A	14018
0.156484	0.00726797	ntgctrl	18836.5
-1.32503	0.000184755	ANXA10	8450.5
0.0757785	0.76135	STIM1	17335
0.322061	0.00160432	UGT2B17	14801
0.124249	0.316364	RPP25	12918.5
-0.594774	0.000618617	posctrl	14710.5
0.190042	0.00417417	RDH16	10860.5
0.064331	0.733825	NLRP5	10017
-0.475608	0.00161245	PLEKHH2	9210
0.253663	0.0162111	NAA11	10809.5
-0.00565325	0.970501	CD1B	11924
0.210358	0.00285697	ntgctrl	18097.5
0.128636	0.274095	TEKT3	10624.5
-0.0226002	0.848097	GNB4	10775.5
-0.402183	0.0120895	posctrl	10702
0.178882	0.429449	PIGR	11090.5
0.242521	0.00186859	CMPK2	12915
-0.1865	0.354766	ASAH2	10466.5
0.265873	0.00165366	ntgctrl	17318.5
0.151559	0.576879	MYH6	10434
0.0611876	0.459262	CMC4	8403
-0.233083	0.0970069	SMDT1	8152.5
0.0305329	0.913485	GRIPAP1	8323.5
0.250807	0.00161158	ntgctrl	18660.5
-0.243699	0.0234265	posctrl	11691.5
0.273022	0.0133986	AAAS	8610.5
-0.291793	0.417032	MID1IP1	8286
0.0918418	0.698747	BPIFB2	10241
-0.0214839	0.846457	LDHD	15032.5
0.264197	0.00145605	SLC25A36	15828.5
-0.0834379	0.66338	YIF1B	8575.5
0.200363	0.095848	ntgctrl	17580.5
-0.281654	0.0418076	posctrl	8429
-0.0306758	0.466887	RAB39B	10148
0.191861	0.410908	GOSR1	17386
0.265846	0.0273559	ntgctrl	14937
0.0317499	0.887389	NDUFAF5	10464.5
-0.237814	0.00318454	posctrl	10383.5
-0.309819	0.0146631	MTDH	11025
-0.0693948	0.0800166	FMNL3	9412.5
-0.578135	0.000420523	posctrl	11640.5
0.233161	0.130321	ntgctrl	17613
-0.704175	0.020078	RAB11FIP1	8278.5
-0.156387	0.235251	ANP32A	13023
0.190305	0.117332	TBC1D17	9417.5
-0.511333	0.00563579	posctrl	12800
0.170046	0.0123017	ntgctrl	14980
-0.140559	0.0138522	CACFD1	9378.5
-0.414542	0.154523	FSCN1	9736
-0.343685	0.00164957	IQSEC1	9934.5
0.264897	0.0325121	HLA-DQB2	12539
-0.542116	0.0294687	posctrl	10125.5
0.205823	0.0202121	ntgctrl	16190
-0.00503446	0.947887	SLC25A32	8989.5
0.177973	0.0125499	MYH1	8400
0.122619	0.184845	RASA2	15707.5
-0.0525508	0.505819	DHX29	16943
-1.23981	8.45268e-05	GET4	8503.5
-0.436993	0.0858242	posctrl	8989.5
0.374167	0.00240967	PID1	9855.5
0.0809164	0.583646	FAHD1	9818.5
0.013516	0.651394	ntgctrl	18342
0.180423	0.569022	CAP1	8154
0.326444	0.132911	AGPS	12894
0.0107618	0.956193	PDSS2	12924.5
-0.184753	0.392304	THEM5	11002.5
-0.54712	0.0130829	posctrl	10245.5
0.117219	0.666567	EFHD2	8948.5
0.191946	0.283618	ntgctrl	17644.5
-0.600158	0.000571932	EFNA5	10840.5
0.308667	0.0212839	PET117	16791
-0.386669	0.156033	MRPS17	11427
-0.722927	0.000278307	posctrl	9136
-0.0780863	0.180722	BOLA1	8705
0.11142	0.280778	ntgctrl	17892
0.116827	0.204324	NUDT5	12248
-0.774966	0.000256179	KIF13B	9420.5
-0.357395	0.207126	TUT7	12638.5
0.239414	0.00768424	TMEM33	10415
-0.324746	0.0455674	posctrl	12100
0.109621	0.0300902	RSU1	15934
-0.00763983	0.82871	PLIN4	13247
0.130329	0.0126837	SYNM	8660
0.20796	0.113108	ntgctrl	18048
0.30446	0.00205688	GPAT3	10542.5
0.0688939	0.563714	CPNE4	8526.5
-0.323913	0.154929	LSP1	11188.5
-0.0678222	0.195485	EXD3	15597
0.198624	0.00353988	SEC13	15070
-0.424433	0.168936	ARL11	8684.5
0.38285	0.000831812	SLC25A51	19653
-0.107875	0.0331939	RGL3	15042.5
-0.435039	0.00135886	posctrl	10458.5
0.0970803	0.0306103	TRAPPC2L	10262
0.258106	0.00851043	ACSF2	9720
0.0969612	0.0529979	MT1X	10331.5
0.112264	0.0201722	SCO2	16384
0.210845	0.00516406	ntgctrl	16931
0.0444868	0.499306	WIPF2	8533.5
0.316608	0.00155111	SCP2	9911
-0.271534	0.0022189	MYOT	11021.5
0.0172167	0.814856	LIPT2	14032.5
-0.919226	0.000232974	SLC25A1	8367
-0.638214	0.0202677	TMEM70	11889.5
-0.75648	0.0309569	PDZK1	8593.5
0.0999979	0.065967	ntgctrl	15954.5
-0.192895	0.0845232	posctrl	15735.5
0.155166	0.191232	ntgctrl	14965.5
-0.266295	0.0113218	posctrl	12865
-0.00238156	0.983586	MAP6D1	8963.5
0.0793369	0.744744	HMMR	9045
0.22394	0.0429445	MTHFD2L	10570
0.292096	0.0545258	BAALC	17695.5
0.306382	0.0179069	ntgctrl	17684.5
-0.353766	0.0801361	posctrl	15640.5
-0.0702126	0.704958	GJA5	8863.5
0.229337	0.030083	ntgctrl	17714
0.0439739	0.702543	APBA2	8935.5
-0.33638	0.0341057	posctrl	13149
0.28301	0.00832354	ntgctrl	17347
-0.436798	0.0730673	posctrl	13471
0.226546	0.083001	ntgctrl	13825
-0.334563	0.030154	posctrl	11474.5
0.120618	0.498778	ntgctrl	16618
-0.335056	0.13785	posctrl	10740
0.270652	0.0718732	ntgctrl	18232.5
0.00614139	0.971011	ANKRD13C	8514
-0.539385	0.00142012	posctrl	12585
0.404371	0.00041663	SRI	11452.5
0.288502	0.0179953	ntgctrl	17058.5
-0.123647	0.141619	PCBP3	8322.5
-0.627683	0.000636869	posctrl	9490
0.150257	0.189813	ntgctrl	16462.5
-0.637159	0.000718541	posctrl	10904
0.265477	0.00398272	ntgctrl	18997.5
-1.0781	0.0016678	IL17RD	8434.5
-0.650635	0.00190141	posctrl	16507
0.220531	0.10047	ntgctrl	17335.5
-0.494329	0.0147056	posctrl	8889.5
0.104014	0.0452661	ntgctrl	15786.5
0.0340345	0.392146	RPUSD3	9073.5
0.206032	0.0946247	ntgctrl	16312.5
-0.245162	0.00569773	posctrl	8224.5
0.184592	0.268297	ntgctrl	14698
-0.285753	0.126817	posctrl	12175
0.129754	0.465622	ABCA8	16966.5
0.0877505	0.262205	BDH2	9234
0.109241	0.0478111	ntgctrl	17688
-1.43931	0.00036517	AS3MT	9620.5
-0.236858	0.223384	CHCHD5	15375
-0.615046	0.0157045	SMIM4	8143.5
-0.24299	0.118064	ARFGEF3	12621
0.126241	0.40611	ntgctrl	16317.5
-0.0972849	0.523322	TRMT61B	16190.5
-0.296677	0.558374	AUH	12037.5
-0.290492	0.396213	ACTRT2	13848
0.253933	0.00442675	RPH3AL	15571.5
-0.0174538	0.658021	MRPL1	17908.5
-0.252359	0.00721978	posctrl	9973
-0.881493	0.00996948	TOMM7	9629
0.231854	0.0484913	DUSP16	9542.5
0.157379	0.0109758	ELOVL3	15363
0.218287	0.0899402	MALSU1	8327
0.0787489	0.17545	ntgctrl	16068.5
-0.0250176	0.877435	MTG1	9224
-0.702359	0.00418508	posctrl	10290
-0.834638	0.0019958	SERPINB6	8895
0.217264	0.068033	ntgctrl	13501.5
-0.553702	0.000596926	posctrl	11097
0.282495	0.0468861	TNIK	8941
-0.0831275	0.682155	PPM1A	9930.5
0.247394	0.0458153	ntgctrl	19055.5
-1.09135	0.000131375	RAB4B	8828.5
-0.518358	0.0254086	DENND1A	8162.5
-0.29509	0.0844731	posctrl	14210
0.34613	0.00059305	TMCO6	10271.5
0.0776036	0.24853	ntgctrl	15118.5
-0.550116	0.0142358	posctrl	10073.5
-0.135957	0.633157	EPB41L5	8632
0.0239421	0.571947	ntgctrl	16149.5
-0.488024	0.00248706	posctrl	8912.5
0.320465	0.000977757	PALM	15590.5
-0.717117	0.0028905	CYP7B1	9070.5
0.27909	0.00297279	RAB5IF	10086
0.212593	0.00397743	ntgctrl	13874
-0.155323	0.500495	FTMT	8588
0.339349	0.00253178	LPGAT1	19621
0.199657	0.20352	ntgctrl	11612
-0.465358	0.088568	COX16	9620
-0.564736	0.031267	posctrl	8727.5
-0.452265	0.142021	EPB41L1	9656.5
-0.326267	0.0242105	posctrl	10385
0.248091	0.0902966	ntgctrl	17270.5
-0.113017	0.585143	CHCHD7	9942.5
0.00213792	0.985137	SYNJ2BP	9095.5
-0.664908	0.015495	posctrl	9326.5
0.236069	0.0800689	ntgctrl	18514.5
-0.307406	0.0148177	posctrl	16753
0.242434	0.0554559	ntgctrl	12301.5
0.224848	0.00738867	ABHD14A	9348
0.326659	0.00125971	METTL7A	10634.5
0.198338	0.0960541	ntgctrl	18520.5
-0.362518	0.00447417	posctrl	11291
0.228436	0.0855211	ntgctrl	17124.5
-0.536127	0.0234663	posctrl	8983
-0.241864	0.432372	PKD1L2	9595
0.0112881	0.722474	ntgctrl	18225.5
-1.01642	0.013771	RABL2A	8779
-0.373487	0.0444189	posctrl	17183
0.067842	0.577919	ntgctrl	12561
0.302132	0.00749137	SPRYD4	8352.5
0.25464	0.0619079	MYOM2	8777.5
-0.49065	0.0516184	posctrl	9285
0.358561	0.00188193	ECHDC2	8399
0.141687	0.382862	ntgctrl	15655
-1.16134	0.000541051	WSB1	16941.5
0.144657	0.0851365	BFSP1	17931
0.320321	0.00248022	GPD2	18595
0.171533	0.319883	MRPS33	18242
0.179948	0.172797	AASDH	16764
0.365434	0.0210619	ntgctrl	18636
0.0931583	0.669963	SFXN3	18182
0.0146778	0.964801	ATP2A3	17699.5
0.0286852	0.654099	KMO	17643
0.0692073	0.296553	SMTN	18191
0.104371	0.0724202	BSN	17597.5
0.325202	0.0189869	CTTNBP2NL	18087
0.457925	0.000502336	RGS12	18059.5
-0.0987274	0.379243	posctrl	16583
0.379072	0.0143202	KRT2	17871
0.496582	0.00324839	PLS1	17985.5
0.365513	0.0223434	GPAT2	17912.5
0.474703	0.0096738	RHOF	18029.5
-0.0478695	0.602099	ACTBL2	18318
0.658038	0.000124533	SPAG6	18267
0.429244	0.000260607	FUNDC2	17077.5
0.203791	0.0290079	DSP	17413.5
0.395906	0.000364506	FAR1	19028.5
-0.00388498	0.901277	GPAA1	18923.5
0.161111	0.648682	PRDX3	17670
0.124868	0.0846544	JPH1	18225.5
0.23483	0.242658	FABP9	16452
0.222501	0.275299	TMEM65	16631
0.0761701	0.596049	HSD17B14	16746.5
0.47915	0.000175156	ntgctrl	17602.5
0.394894	0.00329018	GFM2	16508
0.426563	0.00533207	NECTIN3	16727.5
0.373098	0.0112745	SPRR2G	16697.5
0.386799	0.00104321	TUBAL3	17423.5
0.351469	0.0049236	GORASP1	16095
0.559025	0.00730377	ERAS	16017.5
0.504468	0.00296706	KIF18B	16870.5
-0.474347	0.000542797	posctrl	16855
-0.11149	0.0788225	ARHGEF11	16693.5
0.290089	0.00798647	ATP7B	15499.5
0.572626	0.000254908	HEBP2	17513
-0.133961	0.0172395	NUDT13	17803
-0.0167109	0.593849	AP2A2	16900.5
0.171444	0.00605686	CYP3A43	15154
-0.144226	0.223056	MRPL45	16514
0.343528	0.21992	RAB5B	15469.5
0.907449	1.7718e-05	NIPSNAP3B	15647.5
0.115383	0.0742687	PRF1	16320.5
-1.12677	0.00227276	AP2A1	17216
0.230288	0.111324	ITGB4	17294.5
0.216256	0.0615073	TFB2M	15673
0.216754	0.26629	SLC25A24	15737
0.343777	0.0257053	QTRT2	15648
0.45029	0.000554231	ntgctrl	16558.5
0.274162	0.0160611	KIF27	14880.5
0.464273	0.0281689	ELMOD1	14749
0.336068	0.0215509	CD300E	15391
0.539073	0.000112891	MRPS30	15106.5
0.310704	0.0932532	EMC9	15855.5
0.382383	0.0614052	MYH13	16575
0.551619	0.000342472	GIMAP8	16948.5
-0.167501	0.11135	posctrl	14449
-0.164168	0.0214093	RTP4	14528.5
0.330126	0.185485	RBBP7	16127
-0.0830965	0.278284	SPTA1	15747.5
0.210854	0.575126	MRPL52	16064
-0.138282	0.021485	SDR9C7	15607.5
0.182031	0.222642	WIPF3	17200
-0.11423	0.173064	PPM1K	17533
-0.119587	0.0215669	SARDH	17297.5
0.689857	0.000113697	RAB31	15565.5
0.169652	0.00704703	IFT27	15375
0.0662908	0.476234	CH25H	17753.5
0.358341	0.0100123	SCARA5	16312.5
0.307107	0.00350011	ZMIZ2	16290.5
0.173598	0.339884	MRPL23	16579
0.273453	0.287178	STARD9	16205.5
0.355956	0.00853011	ntgctrl	17143
0.15515	0.0081049	KLC4	15611.5
0.23824	0.162253	NUP93	16354
0.316618	0.0151904	CBR4	15942.5
0.337691	0.133823	PDE6B	16571.5
0.0558552	0.754238	GULP1	15475.5
0.109964	0.0209973	TNNT1	15957.5
0.203876	0.358753	MRPL2	16859
-0.119993	0.441647	posctrl	15959
0.175759	0.239798	SERAC1	14604.5
0.307971	0.0900727	TOMM34	13703
0.172747	0.416782	PTRH1	15583
0.277558	0.108275	GLT8D1	15659.5
0.214691	0.0976651	MTRF1	14806
0.0752399	0.3766	BLOC1S5	15297
0.450196	0.0292856	ULBP1	16346
0.325063	0.0107996	SCD5	16098
0.192297	0.146988	MTO1	17064.5
0.382109	0.000387872	MRPS15	15508.5
0.519589	0.00158709	ACBD6	17067
0.31924	0.139717	PFN3	15585.5
0.330117	0.0544788	CALD1	17485.5
0.135843	0.0465947	PLEKHA2	16217.5
0.0866804	0.339906	TMEM223	14720
0.304067	0.0108656	ntgctrl	15052
0.0591699	0.719244	MRPL28	15782
-0.0853187	0.44625	WDR66	17388.5
-0.0232755	0.44949	NRCAM	15196.5
-0.0067966	0.969713	ARHGEF4	16283.5
-0.073586	0.168873	H2AZ2	15902
0.115986	0.573134	RAB33B	15244
0.154227	0.295464	CPSF4	14418
-0.120318	0.148601	posctrl	16721.5
0.149145	0.563318	RCBTB2	15277
0.0160387	0.904187	DOC2A	15124
0.142124	0.100589	TRMU	15026.5
0.304585	0.044917	ECSIT	14488
0.11438	0.0193262	BFSP2	14764
0.312666	0.202943	SHROOM4	15598.5
0.438185	0.0433368	NIPSNAP3A	16158.5
0.431694	0.00622026	RAPGEF1	16805.5
0.342347	0.00602863	NOC4L	17110
0.457092	0.0127967	CYP39A1	16984.5
0.412751	0.0252729	DDRGK1	17770.5
0.310343	0.181445	SFXN4	18515
0.357655	0.116232	MICAL1	15578.5
0.0800339	0.8031	SLC30A3	15774.5
0.0226126	0.828569	ISCA2	16611.5
0.384735	0.0273835	ntgctrl	15887.5
0.109694	0.0853189	SLC25A44	15172.5
0.12456	0.335524	RAPGEF2	14958
0.157669	0.131783	MRPL49	16615
0.183915	0.449912	C12orf65	16336.5
-0.0533113	0.568357	CTU1	14899
0.133626	0.176702	MRPL27	15663
0.150294	0.0219453	SLC38A10	14574
-0.115967	0.0555808	posctrl	17128.5
0.340753	0.0125985	PEX7	14621.5
0.348436	0.0017229	MRPS16	14933
0.193465	0.0330172	ARL6IP5	15892.5
0.531693	0.00335567	STIM2	14425.5
0.488295	0.000183344	CERS5	15518
0.337806	0.151787	DOP1B	15147
0.441948	0.000680987	NDFIP2	17118.5
0.0217016	0.76345	MFSD14A	17579.5
0.902123	1.61121e-05	NIT2	17610.5
-0.0449865	0.187331	PKP2	17254.5
0.276606	0.00200488	PPA2	19245.5
0.0925726	0.160291	GCKR	16895.5
0.29466	0.00525511	CNN1	15862
0.131564	0.0744247	DNAH10	14766.5
-0.399817	0.000778939	KRT86	15912.5
0.406539	0.000368509	ntgctrl	16889.5
-0.01247	0.904969	MRPS12	16789
-0.210423	0.0635057	ELMOD3	16265.5
0.00422112	0.97378	TXNRD3	16277
0.326286	0.0216136	ERGIC2	16474.5
-0.197488	0.00533707	ACAD9	16432.5
0.264866	0.0838987	GJB2	16262
0.206204	0.247259	GPAM	16776.5
-0.233211	0.0284451	posctrl	17045
0.322529	0.0451928	NPHP1	15853.5
0.284938	0.0142158	SLC35B4	18015
0.504816	0.0223218	ESYT3	15363
0.490411	0.0222209	PARL	16891
0.635267	0.00690745	CHMP1A	17174
0.845006	0.000109031	PUS7	16160.5
0.329314	0.223789	RAP1GAP	17293.5
0.210911	0.0282562	ADIPOR2	16391
0.0614413	0.617028	ABHD11	17096.5
-0.0811652	0.296964	NAXD	16058
-0.0207831	0.798384	PNO1	16890
0.246762	0.00188064	PPP1R27	16555.5
0.154771	0.324237	PRUNE1	15588
0.185149	0.00819862	SYT1	14399
0.0970266	0.38907	SYNGR1	15088
0.386342	0.0107099	ntgctrl	15800
0.306818	0.027448	SNUPN	14587.5
-0.100571	0.319949	POMT1	16714.5
0.138872	0.0277583	MRPL32	15270.5
0.377107	0.00632844	TMEM132A	15206.5
0.253226	0.171178	MCRIP2	16158
0.0752498	0.609321	CNTLN	15338
0.238569	0.122777	FASTKD1	15307.5
-0.0475022	0.539296	posctrl	16279
0.295742	0.0746825	WRAP53	17187.5
0.409505	0.0512964	SLC25A19	17957.5
0.419887	0.00243506	MAVS	17085.5
0.52693	0.000130062	AP3B1	17405.5
0.496082	0.00241131	RASD2	16272.5
-0.0595297	0.409783	ACSS3	14923
-0.121731	0.0588776	SQOR	18464.5
-0.150172	0.0628206	DIAPH3	17739
0.000928473	0.978067	SFT2D2	17245
-0.105362	0.466348	SLC9A3	16214.5
-0.121573	0.154817	HCLS1	17786
0.258695	0.102563	ARAP3	15384
0.169879	0.549546	SLC17A7	15443.5
0.186882	0.134249	SMG8	13963
0.267522	0.0669266	IBA57	14968.5
-0.263936	0.0424511	posctrl	17801.5
0.217334	0.140918	RABEPK	17138.5
0.139683	0.164814	ARHGEF3	15535.5
0.0526176	0.130888	DDX1	16282.5
0.0490273	0.493506	RBMXL1	15183
-0.302311	0.00339927	TMEM161A	15945.5
0.0688301	0.338974	NIF3L1	16803
0.0192917	0.896417	NUBPL	16502
0.377723	0.050185	ntgctrl	15216
0.121123	0.0841024	ANKRD26	17287
0.241443	0.0172014	CRACR2A	17427.5
0.307449	0.00203906	CLTC	16673.5
0.408188	0.0475717	ANKFY1	16402
0.394742	0.0540167	MPV17L	16231
0.384413	0.00183685	PDE12	16578.5
0.497253	0.000789633	AP2B1	16815.5
0.501704	0.00577203	ARRB1	18028
0.361667	0.14541	SREK1	15966.5
-0.030025	0.792145	ITPRIP	16632.5
0.216543	0.472137	DNAH1	18828
0.143883	0.26711	KRT10	16879
0.091118	0.80522	PLP2	16532.5
0.186367	0.179829	PACRG	14725.5
0.0695075	0.570903	DOCK4	16967
-0.560171	0.00472945	posctrl	16798
0.124232	0.0211381	MRPS24	15853
0.0466975	0.28026	TMEM160	15101.5
0.0570699	0.628899	OGDHL	14539
0.12002	0.199394	SEC23B	14711
0.078276	0.643051	SYT5	15127.5
-0.0635576	0.114183	RGPD8	15425.5
0.162565	0.00743679	LRRN3	15214.5
0.401739	0.00984975	ntgctrl	16210.5
0.193584	0.23943	MRPL57	12094
0.15447	0.300254	DQX1	15076
0.0694712	0.257319	SLC25A16	16405.5
0.282345	0.0144938	PCDHGB6	17157
0.308442	0.164659	PLIN1	15472.5
0.0618032	0.550645	RMDN1	18959.5
0.30017	0.0116237	TIMM23	18208
0.129332	0.286794	EXOC6	16050
0.464992	0.00617871	RAB1B	15783.5
0.463661	0.00238092	KCNK12	17828.5
0.432854	0.0146954	NELFE	18933
0.471486	0.000214368	NPHS2	17436.5
0.280815	0.177234	MDN1	15925
0.269966	0.328733	EBAG9	18377
0.265116	0.152003	CGNL1	16773
-0.147674	0.259464	posctrl	16307.5
0.162376	0.00945504	CCDC90B	16949.5
0.195398	0.205161	DNALI1	15606
-0.0284173	0.815793	SNAP29	16295
0.111741	0.0198144	UGT1A3	16200
0.229798	0.00804097	RAD51C	16592
-0.0878016	0.544265	ACOT11	16583.5
0.15793	0.492288	CTNNAL1	17542.5
0.439623	0.00530559	ntgctrl	15501.5
0.176543	0.602119	D2HGDH	16328.5
0.292339	0.228468	TMEM91	15405
0.145242	0.514847	CMC1	15351
0.23259	0.362551	AKAP17A	16634.5
0.375626	0.139556	PDLIM3	12163.5
0.350858	0.154369	ARHGEF5	13485
0.0902971	0.281238	ISCU	14685
0.332552	0.00389641	FAR2	16410
0.250966	0.0251178	MAT2B	17795.5
0.438533	0.0287166	SELENBP1	17537
0.474236	0.0158289	KRT37	18341
0.297231	0.00896256	NEB	17510.5
0.487812	0.000857712	ARHGEF37	18466
0.480192	0.0125813	CTU2	17100
0.533043	0.00631052	NAT8	15960.5
-0.0154565	0.778296	posctrl	15870
0.381953	0.0149992	TMEM141	16272.5
0.41397	0.00148943	MRC2	16642.5
0.160526	0.366419	MYLPF	16629
0.262569	0.0630245	SMAP1	17346
0.179302	0.423223	TCAIM	16689
0.107915	0.0582585	HDHD2	16144
0.208201	0.136712	EMC2	16934.5
0.371086	0.0128772	ntgctrl	14382.5
0.290303	0.0529082	TOMM70	16836.5
0.373218	0.0410002	RUBCN	14276
0.046228	0.787843	GPC6	13366.5
0.21932	0.559187	KIAA0319L	14974
-0.228521	0.0131309	MFN1	14010
0.151868	0.0240512	MAN1C1	14319.5
-0.0430025	0.245625	YWHAG	15093.5
0.0716315	0.103957	SMARCC2	14860.5
0.111828	0.0709825	G3BP2	15869.5
0.328243	0.257739	UGT1A5	17949
0.108561	0.0219349	REEP6	16306.5
0.241684	0.375709	ALKBH7	15108.5
0.160976	0.00690212	SNTA1	15107.5
0.189044	0.0247208	SMCP	15023.5
0.296336	0.00452027	RHEBL1	16056
-0.111361	0.430278	posctrl	16041
0.389573	0.000405024	RBP2	16454.5
0.162332	0.0635034	MTHFD1L	15590.5
-0.33948	0.0041281	ZDHHC9	15865
-0.0859488	0.4425	PMEPA1	16189
0.31199	0.00195323	COX11	16110.5
-0.372718	0.00119493	SCARF1	17532
-0.286822	0.0103871	SYNPO2L	16897.5
0.391122	0.00221839	ntgctrl	16974.5
-0.0806278	0.102291	KRT19	18157.5
0.177333	0.0314442	LETM1	17313.5
0.0133492	0.842281	ECI1	16370.5
0.11849	0.164082	COA5	16086
0.0145536	0.922305	MRPS7	16441.5
0.178355	0.433761	CSRP3	15151
0.114801	0.44044	CHTF18	15759
0.0742212	0.593368	COPB2	15561.5
0.190733	0.381485	PEMT	15935
0.0978961	0.484099	ECHDC3	16106
0.282616	0.0659251	SLC27A6	16786
0.0844487	0.585055	SYT14	15339
0.364385	0.000600183	RASL10A	15288.5
0.297955	0.00555251	MYL7	17017.5
0.0947204	0.187342	SRP72	15901.5
-0.214086	0.417891	posctrl	16942
0.229529	0.153148	KRT16	16882.5
0.169653	0.205471	RHBG	17508
0.0460716	0.515885	MRAS	15871.5
0.145266	0.566312	CYP7A1	16810.5
-0.0497429	0.511737	PLEKHA3	15474
0.267322	0.0633324	COQ2	17280.5
0.163835	0.276989	IPO4	16216
0.503302	0.000257113	ntgctrl	15679
0.0672758	0.0869136	ISOC2	16680
0.234203	0.0101184	CDC42SE1	17374.5
0.343267	0.00057716	CSKMT	14934.5
0.191292	0.54652	PBRM1	17175.5
-0.444805	0.000737077	MRPS36	15065
0.325137	0.166838	PLD6	17104
0.112819	0.790128	NUBP2	17234
0.147056	0.00884608	RMDN3	15961
0.164611	0.574846	SFXN2	16851.5
0.109765	0.536096	AGMAT	17079
0.149355	0.52753	AP1M1	19104
0.0936435	0.102577	TSPOAP1	18231
0.271575	0.00265132	HINT2	16044
0.280567	0.355085	ARMC10	16829.5
0.201475	0.115805	TMEM176A	16531.5
-0.192683	0.355118	posctrl	13990
0.0186493	0.71095	ASXL2	17663.5
0.0887279	0.42068	MCF2L2	14431
0.215679	0.106246	SLITRK2	15293
0.246281	0.00253389	N4BP3	17046
0.205411	0.00897715	AP4M1	17170
0.187386	0.0916324	ELOVL6	15459
0.305956	0.000996388	MRPL35	15774
0.38042	0.0029323	ntgctrl	16269
0.0296289	0.874159	RAB4A	15653.5
0.51063	0.000346771	FOXRED2	15437.5
0.416611	0.00172877	TEKT2	17378.5
0.49464	0.000154917	SH2B2	17171
0.433862	0.00070369	KIF6	18206.5
0.414157	0.0431043	ITGA3	16578
0.40579	0.00402242	ARHGAP39	18693
0.290031	0.301735	AP1S2	17646
-0.279463	0.0721216	LRRC8B	18016
0.111959	0.0923114	KRT4	19680.5
0.0890135	0.721305	GOSR2	19274
0.263838	0.304297	PAQR8	19881.5
0.0403772	0.774887	PRPSAP1	17103
0.314502	0.275689	PLA2G4B	17999
-1.43033	0.000819741	SELENOI	16424.5
-0.306866	0.114623	posctrl	14404.5
0.0521346	0.69205	PIGX	15806
0.179612	0.399566	EEFSEC	15413
0.267126	0.150684	RIN1	16563.5
-0.0757786	0.488242	ELMO3	14668.5
0.218482	0.0850497	ERGIC3	16776.5
0.260178	0.00970212	SEC22B	15602
0.23855	0.0353415	SLC39A7	16916
0.0354844	0.667938	ntgctrl	15973.5
0.289426	0.0119809	SLC17A6	16334
0.237426	0.217478	TMEM106C	15965
0.344595	0.000894173	HSD17B12	15468
0.25881	0.137136	RAPH1	15509
0.392686	0.0185104	OPCML	16736
0.418408	0.037257	AP3D1	15727.5
0.437352	0.00625174	SLC25A14	17889
0.410849	0.0394594	TMTC1	17224
0.523234	0.000402638	DEPP1	17572.5
0.193906	0.00686675	FMN1	19570.5
0.0865366	0.127063	ISCA1	17623.5
0.334949	0.00113718	MRPS6	15961
0.468534	0.0094751	PPP1R18	15830
0.0931815	0.346209	UTP23	16516
0.466115	0.0346172	ACTL8	16784.5
0.304338	0.150471	ntgctrl	17511
-1.22428	9.0691e-05	SYNPR	14773.5
0.419789	0.0589559	ARHGAP8	16928
0.105848	0.183766	DOC2B	14995.5
0.32866	0.00247884	APBA3	15676
-0.244288	0.036977	DNLZ	15087.5
0.459346	0.0174219	TMEM186	14930
0.523781	0.0211893	ARRB2	15824.5
-0.0231484	0.802439	posctrl	15195.5
0.532023	0.00473414	SPRR1B	14886
0.492186	0.00635735	KPNA4	15109.5
0.553928	0.000616853	CHCHD1	13732
0.538338	0.0145994	MOGAT2	14821.5
0.506926	0.000171621	MCUR1	14597
0.593893	0.00383862	SLC30A6	16623.5
0.608262	0.000704737	KRT20	16584
0.611071	0.00136167	ELOVL5	16391
0.569913	0.000172918	HNRNPD	15438.5
0.572368	0.000898376	C1GALT1	19299.5
0.208307	0.00992144	CYP4F8	18109.5
0.588337	0.000681566	CHGB	15233.5
0.549605	0.000138547	SNTB2	14335.5
0.606241	0.00127495	PEX1	14115.5
0.500673	0.00994651	ARFGAP2	15465
0.52298	0.00237511	ntgctrl	13784.5
0.433278	0.0380221	LPCAT1	15882
0.472601	0.0380699	RBFA	14175
0.370689	0.0227682	MICU2	14316.5
0.582281	0.000255415	RAB5C	15034
0.0990923	0.314065	F11R	16009
0.326581	0.00193315	PRR22	14904.5
0.567718	0.00015776	CYP2W1	14715
-0.143205	0.0525976	posctrl	14675
0.571056	9.67697e-05	C6orf136	12981.5
0.595003	0.000569991	NKD2	12647
0.560159	0.000166169	LUZP1	13418
0.531675	0.000486186	ATAD3A	12592
0.537753	0.000618716	KRT27	13011
0.636378	0.00151288	DCAKD	14305.5
0.639417	8.79978e-05	MRPL15	13571
0.651649	9.52368e-05	MRPS22	12599.5
0.52027	0.000751391	TPGS1	13640.5
0.644213	0.000362217	SDHAF1	16788.5
0.409211	0.00466779	GGNBP2	18976.5
0.55588	0.00030601	UGT2A3	14831.5
0.516594	0.000247433	STX10	13459
0.128959	0.249357	TJP2	15544
0.530425	0.049402	TBCEL	11781
0.454537	0.00195154	ntgctrl	13497
0.540751	0.00013553	REEP2	11790
0.641706	0.00128172	UNC13C	17551
0.49242	0.0409497	CHCHD6	11008.5
0.598021	0.000920555	KIF21B	16434.5
-0.0476543	0.168557	CD320	13293.5
0.489703	0.0344082	ALG11	14290
0.538011	0.000379874	ARHGAP17	15130.5
-0.0736658	0.51964	posctrl	15571.5
0.461586	0.0102633	EPB41L2	13640.5
0.523377	0.000214985	TMEM109	17165.5
0.487893	0.0144748	CLSTN2	14581.5
0.50923	0.000139107	ARMS2	12184.5
0.623474	6.89207e-05	KIF26B	13130.5
0.585065	8.45102e-05	VMP1	12758.5
-0.000216054	0.993914	VCL	14592
0.583074	0.000379944	PDLIM1	15185.5
0.604564	0.00149202	OCIAD2	13413.5
0.529423	0.000281396	PARVG	17094.5
0.366315	0.000472871	STARD5	18310.5
0.575372	0.000245459	PIGB	14264
0.605313	0.000709902	STARD3NL	13674
0.612507	9.75134e-05	TECR	11640.5
0.410916	0.00298704	COQ3	12654
0.399627	0.0307142	ntgctrl	12642.5
0.503347	0.0105785	TLE4	10893
0.481462	0.0198956	GYPC	15830.5
0.240743	0.324193	TOMM40L	15285.5
0.374049	0.000421376	POTEF	15499
0.510011	0.0118845	USH1G	15965
0.520895	0.00119953	MRPL19	13733.5
0.396624	0.000429567	PTCD1	16516.5
-0.290102	0.0967132	posctrl	16224.5
0.357717	0.0232041	COPG1	15840.5
0.565991	0.00198991	AKR7A2	16754.5
0.585747	0.0004081	DNAI2	12203
0.426611	0.0248925	DHX15	16566
0.550618	0.000120389	SEPTIN14	14762.5
0.497227	0.00662456	GCSAM	13101
0.732416	0.000869042	SLC25A11	13173
0.751028	5.09508e-05	TRPC4	12827.5
0.569443	0.000828611	CERCAM	14065
0.59134	0.000202349	FASTKD3	15672
0.455771	0.059071	ESPN	17537.5
0.589318	0.000154766	PTCD2	13780
0.438584	0.00025678	POM121	12523
0.153712	0.012223	UQCC2	13295
0.208586	0.048353	SPATA18	13574
0.32461	0.0145732	ntgctrl	14848
0.213338	0.00600193	PLRG1	15726
0.297688	0.00131706	MTX2	16086
0.361458	0.0202897	RPUSD1	15235
0.391711	0.00829901	RASEF	15804
0.202145	0.00861454	MRPL9	14106.5
0.43694	0.000751801	HDDC2	15991.5
0.280146	0.0318823	NDUFB11	14084.5
-0.0781605	0.452417	posctrl	14853.5
0.367263	0.00814134	ZC3H15	16077
0.500575	0.00146991	SPATA6	12213.5
0.49246	0.000763387	FRMD3	16552.5
0.535442	0.00389941	PXMP2	11577.5
0.47517	0.0516464	EPB41	15799
0.520903	0.000129351	MTIF3	15148
0.542373	0.000422665	SRGAP3	12765
0.537225	0.000142422	SLC25A53	13505
0.605733	0.000156063	ARMC4	14154
0.491776	0.000166964	MTFR2	13821
0.340598	0.00291643	CSTF3	17321.5
0.536193	0.00407171	TBL1XR1	16145
0.539656	0.000359084	POGLUT2	13353.5
0.51924	0.000407833	NUP88	15090
0.404486	0.0207137	ACTR10	13908
0.433678	0.000266376	ntgctrl	16280
0.393402	0.109045	SMIM5	13968
0.43703	0.00237292	KIFC2	15610.5
0.440968	0.0233772	ACSM3	14726.5
0.600824	0.000957936	NIPSNAP2	15173.5
0.372015	0.00103475	RIN2	14401
0.446782	0.00934163	DCSTAMP	14685.5
0.373142	0.00147981	VIL1	15948
-0.0624427	0.107869	posctrl	14244.5
0.485678	0.0144954	COX18	13194
0.479507	0.00283186	VILL	14269.5
0.501334	0.00390404	CNIH4	16613
0.4271	0.00787767	PP2D1	13376.5
0.480916	0.000313345	ETFA	10917
0.536027	0.000452817	GLRX5	17326
0.466793	0.000228237	ACOXL	13142.5
0.503315	0.010427	ARHGEF28	13665
0.622554	0.000248168	PPL	15291
0.656007	0.000572855	RPUSD2	15421
0.390962	0.000418076	KRT6B	18889.5
0.543147	0.0039584	RIMS3	11975.5
0.551879	0.000174182	CYTH1	13269.5
0.470945	0.00029418	PSD2	15860.5
0.317925	0.00101865	AIM2	14547.5
0.409105	0.00408925	ntgctrl	15565
0.13077	0.0168383	ALG3	16372
0.231103	0.0188286	C2CD5	15537
0.0337344	0.889513	CBX7	14401.5
0.228551	0.0300301	OSBPL2	13370.5
-0.00101764	0.984384	PRODH2	15790
0.200796	0.0872243	ADD2	12781
-0.0785444	0.422748	MICALL1	13090
-0.265607	0.347395	posctrl	15433
-1.305	0.00353114	LETM2	15874
0.294384	0.0460834	NVL	15856.5
-0.180406	0.128524	MPPE1	15751
0.262992	0.341367	MMGT1	14315.5
0.340851	0.000944723	MRPL48	16166
0.499579	0.000220168	RYR2	15643.5
0.316212	0.0271698	COA4	12107
0.579077	0.0023177	SLC25A42	13255.5
0.594332	0.00152724	SLC25A52	13738
0.554675	0.0005755	PIGV	16231
0.33876	0.0165823	LYRM4	16725.5
0.738904	0.000370023	RAB13	11653
0.492977	0.00924298	TMEM220	16514.5
0.503391	0.00176339	VWA8	10711
0.23865	0.0615273	PHYHIPL	16730
0.35433	0.00123783	ntgctrl	14690.5
0.341724	0.0786375	CTPS2	15478
0.125336	0.515991	DOCK5	15252.5
0.397137	0.0608186	HVCN1	15935.5
0.419084	0.00634874	ERC2	14729.5
0.435496	0.00307846	CHCHD2	14446
0.198065	0.0114897	LTV1	13211.5
0.293889	0.0049698	SLIRP	14019.5
-0.258694	0.0844898	posctrl	12819.5
0.375748	0.000921815	SLC25A47	14977
0.304141	0.261605	SUPT6H	16305.5
0.317825	0.0229248	DHX37	16118.5
0.433241	0.0365063	TAGLN	16650
0.550338	0.000256995	RRBP1	16435.5
0.551734	0.0292608	NKIRAS2	16068.5
0.325537	0.0358243	ACTG2	12545.5
0.520172	0.0229735	CPNE1	12801
0.533115	0.000721296	NOL7	12743.5
0.548706	0.01967	SLC30A9	14253.5
0.419213	0.000294627	PLLP	18248
0.476201	0.0122993	WFS1	15459
0.430312	0.042563	ICE1	12090.5
0.38465	0.00176725	TMOD3	12806
0.266874	0.269538	PRR5-ARHGAP8	16795
0.0212504	0.765804	posctrl	15057.5
0.0873578	0.0441064	CYBA	15777
0.148529	0.160554	DNAH3	15965.5
0.223356	0.315164	RGPD4	12247.5
0.1551	0.0130026	ALG13	14697
0.122505	0.0310136	AP1G1	16212.5
0.16279	0.147461	MRPL12	14489.5
0.314058	0.00220062	VAMP7	15357.5
0.472223	0.00343296	ntgctrl	14826.5
0.448657	0.0248227	PLBD1	14779.5
0.165214	0.21453	AP1B1	14591.5
0.273677	0.163601	MRPL13	16456
0.225084	0.0657622	TRAPPC11	12581
0.403454	0.0184721	SYNE2	12594.5
0.51611	0.00203205	FGD6	12612
0.339725	0.00133755	ACOX2	13317
0.496552	0.00478701	NECAB3	12783
0.424876	0.000438177	AP5S1	14585
0.478661	0.000791469	ACOX3	16095.5
0.442306	0.000380933	ZFYVE1	17608.5
0.549879	0.00253298	SLC35F5	13942.5
-0.885043	0.000145418	APMAP	10736
0.56064	9.81029e-05	DAZAP2	14916.5
0.149756	0.145231	PARVB	15314.5
-0.276533	0.00273749	posctrl	14443.5
0.16854	0.00651557	COPG2	15060
0.40668	0.000560857	C5orf63	13100.5
0.42918	0.000320591	FIBP	12869.5
0.353862	0.0119427	SLC25A31	15235
0.151284	0.185165	RBP5	16129
0.403197	0.00847747	PGAP1	14438
0.517821	0.000309485	ntgctrl	14977
0.480226	0.00311096	COX7A2	14239.5
0.505192	0.000151901	TIMM50	15241
0.523672	0.00013429	CABS1	15129
0.439255	0.00579491	CPSF1	15166
0.608829	0.00195469	TMX3	16699
0.633738	6.2785e-05	YRDC	16185
0.59445	9.1864e-05	SAYSD1	12267
0.508481	0.000202074	CYP27A1	13972
0.635684	6.09352e-05	CCDC183	13792.5
0.571112	0.000172061	PRPH	15000.5
-1.37279	0.00104985	TRIOBP	17472.5
0.476496	0.00547472	DNAJC25-GNG10	12466.5
0.438989	0.00660971	LYRM2	15118
0.557577	0.00280137	CRIPT	15993.5
0.458576	0.000306461	RERGL	14575.5
-0.0627939	0.205831	posctrl	14928.5
0.268679	0.0207648	RCN3	13776.5
0.387656	0.000550604	RAB26	15239.5
0.293731	0.00106496	GSTT2B	15524.5
0.436683	0.00399077	DNAL1	14550.5
0.406908	0.000462947	SEPTIN8	11652.5
0.290781	0.161085	MRPL20	12824.5
0.326424	0.00362199	RPL28	15255.5
0.454547	0.0214841	ntgctrl	14157
0.550731	0.00154709	RBM7	15129
0.467126	0.00563538	GOLGA3	11338
0.532597	0.00681494	VPS8	15973
0.45512	0.00127037	OBI1	10929
0.380894	0.000413939	CYP2S1	16000
0.485434	0.0133451	APOBEC1	15338
0.418249	0.0381053	RNF43	12452.5
0.445618	0.0161468	ATP5PO	13461.5
0.569985	9.25228e-05	KBTBD3	14139.5
0.613612	0.000955113	HSPA13	15495
0.252752	0.0835991	HSP90B1	17400.5
0.606877	0.000404573	EHD1	13344.5
0.624563	0.00015179	PSMA8	14039.5
0.481416	0.00359166	RDH10	15829
0.330475	0.00219626	CNPY1	12209.5
-0.0505786	0.477569	posctrl	16212
0.389128	0.00139849	MAGT1	15774
0.411853	0.000705957	AADAC	15399.5
0.43191	0.000407124	FITM2	14928.5
0.399951	0.00845849	RPL27A	12737.5
0.547604	0.0107348	GCN1	14775
0.539934	0.000115558	SYMPK	11460.5
0.48192	0.000607377	KBTBD7	16022
0.528474	0.00137717	ntgctrl	15434
0.609098	8.47962e-05	ZDHHC3	12967.5
0.566616	0.000176792	PAQR9	16978.5
0.422841	0.00408704	LAMP2	15137
0.496796	0.00392964	DCUN1D5	12884
0.440669	0.00484311	SPSB3	14109
0.576456	9.5787e-05	ERLIN1	17502.5
0.515625	0.00124447	H3C7	15229
0.456219	0.00272437	RPL22L1	14095.5
0.571185	0.000203695	PLCL2	12987.5
0.583663	0.000673115	ATP6AP1	15623.5
0.407867	0.00608517	LY75	18194.5
0.536372	0.0410413	LONRF2	16422.5
0.501121	0.000154642	SLC15A3	13059.5
0.566135	0.000236873	PM20D2	15142.5
0.545442	0.000113642	SULT1C2	14760.5
-0.0687577	0.0795946	posctrl	14916
0.313962	0.0457843	WDR31	15247.5
0.482782	0.0120472	SLC30A2	15027.5
0.478341	0.00170442	WDR11	14517.5
0.496515	0.0151861	BFAR	14681
0.284986	0.00681878	TCF25	13231.5
0.520274	0.00203557	LRRC14	12526
0.385108	0.00417967	KLHL30	14708.5
0.466036	0.00480129	ntgctrl	13213.5
0.572574	0.00122605	MYLIP	13824.5
0.557362	0.00233413	BAZ1A	15542
0.382294	0.000934643	KCTD21	14719
0.600163	0.000212072	C19orf54	14445.5
0.44977	0.0137449	TFR2	14640
0.54556	0.000265671	ASZ1	15748.5
0.547533	0.000106502	NOL8	12662.5
0.440657	0.0308099	FBXO40	15156.5
0.476343	0.000241407	RPS17	12465
0.499533	0.00278563	GIMAP1	13607
0.37022	0.0926054	UBE2T	16413.5
0.53624	0.0105988	GDI2	12725.5
0.574654	0.000287842	CAMSAP1	14916.5
0.50291	0.0116212	RAB40B	13980.5
0.44717	0.00239859	NLN	14066
-0.135401	0.0213116	posctrl	14872.5
0.301821	0.00790919	MAG	15606
0.0981035	0.0295546	RPS24	14341
0.519485	0.000139433	CFL2	15005.5
0.531941	0.00514717	BCS1L	10199.5
0.591722	0.000405021	DNASE1L1	17221
0.514812	0.0511052	FAF2	14400
0.525888	0.00236613	STX3	14844
0.358106	0.000652761	ntgctrl	14953
0.514428	0.00924369	RNASEK	14188.5
0.540184	0.00199625	CD74	14550
0.503632	0.000162816	AGPAT1	14919.5
0.572916	0.000202945	UBQLN3	12847
0.628781	0.000201066	SLC30A5	15325.5
0.578291	0.000999715	EFNB1	13478.5
0.384221	0.00683025	PDZD11	12980.5
0.58689	0.000146294	INVS	18843.5
0.501462	0.0023456	RPL36A	14167.5
0.126135	0.0227678	ASB6	16367.5
0.495524	0.0214	PSMD12	15437.5
0.560848	0.000123786	AWAT1	14739
0.535624	0.00587354	H2BC9	14416.5
0.570978	0.00100098	RAB30	17187
0.451284	0.00348245	OTUD4	14661
-0.0860572	0.118553	posctrl	16409
0.587992	0.000370621	DNAH5	14057
0.428522	0.00928049	HYAL2	15350
0.610327	0.000114072	PIAS4	13242
0.431611	0.000428205	TOR1B	14989.5
0.534099	0.0271906	RALYL	15996
0.486486	0.00082351	CCT8	14326.5
0.342771	0.306207	H3C3	15486
0.445453	0.0219858	ntgctrl	15839
0.551147	0.00957996	TBC1D20	15399.5
0.452178	0.0335943	SLC30A1	14012
0.452888	0.0266493	CSRP1	15955.5
0.518127	0.0105473	NABP1	13713.5
0.504859	0.00535523	C12orf4	14314.5
0.61474	0.000879075	PCYOX1	14538
0.592334	0.000494394	STARD4	13965.5
0.613306	0.00100916	DEGS2	15486.5
0.591163	0.00299723	RABL3	15577.5
0.468659	0.0003552	HAX1	16556.5
0.426258	0.0370628	TRIM52	19523
0.38101	0.0167032	C7orf25	17408
0.492601	0.00251952	RFPL2	14510.5
0.566181	9.53246e-05	RNF114	13915
0.537256	0.0403979	DEF8	15691
-0.0944565	0.0558996	posctrl	16016.5
0.127691	0.278334	WWP1	14333
0.475228	0.0539354	BECN1	15166.5
-0.120253	0.268703	MT1E	16741.5
0.493308	0.00792493	CHD5	15165.5
0.445791	0.0240884	RPL32	12975.5
0.0628247	0.181323	RHOBTB1	14682
0.522948	0.0167714	ACLY	14351
0.321759	0.00288164	ntgctrl	16087.5
0.444514	0.00880395	PDIA4	15551
0.594713	0.00239594	PITPNC1	15572.5
0.334139	0.00255898	CAND1	16573.5
0.622565	0.00274545	YIPF5	14460.5
0.386767	0.000491083	ZFC3H1	16100.5
0.531434	0.000505905	CERT1	15015
0.4018	0.00155544	RNF111	16135.5
0.482919	0.000254606	H4C14	14703
0.363622	0.0211772	CDK5RAP3	16795.5
0.187316	0.0619585	DPPA2	17647
0.488353	0.0194678	TPT1	17030

## Sheet: 2c
HA_gene	log2FC_HA	log2FC_HO	quadrant
37316	0.0797887	-0.198446	Quadrant IV
AAAS	0.25396	0.261501	Quadrant I
AASDH	-0.452081	0.168427	Quadrant II
ABCF1	0.049027	0.118728	Quadrant I
ACAD9	-0.343601	-0.209009	Quadrant III
ACBD6	-0.208851	0.508068	Quadrant II
ACOT11	0.370426	-0.0993227	Quadrant IV
ACOX2	-0.0441371	0.328204	Quadrant II
ACOX3	-0.487754	0.46714	Quadrant II
ACOXL	0.178046	0.455272	Quadrant I
ACSF2	0.137969	0.246584	Quadrant I
ACSM3	0.17749	0.429447	Quadrant I
ACSS3	0.307186	-0.0710508	Quadrant IV
ACTBL2	-0.166576	-0.0593907	Quadrant III
ACTG2	0.343726	0.314016	Quadrant I
ACTL8	-0.450763	0.454593	Quadrant II
ACTN3	0.355063	-0.421869	Quadrant IV
ACTN4	0.313602	-0.730819	Quadrant IV
ACTR10	0.210899	0.392964	Quadrant I
ACTRT1	-0.640268	-0.458412	Quadrant III
ACTRT2	-0.034576	-0.302013	Quadrant III
ADD2	0.0840965	0.189275	Quadrant I
ADIPOR2	-0.470621	0.19939	Quadrant II
AGMAT	-0.0143317	0.0982438	Quadrant II
AGPS	-0.257141	0.314922	Quadrant II
AIM2	0.188842	0.306404	Quadrant I
AKAP17A	-0.266431	0.221069	Quadrant II
AKR1B15	-0.514864	-1.09877	Quadrant III
ALG13	0.386178	0.143579	Quadrant I
ALG3	-0.194635	0.119249	Quadrant II
AMPH	-0.155089	-0.442212	Quadrant III
ANKFY1	0.215726	0.396667	Quadrant I
ANKRD13C	-0.595857	-0.00537974	Quadrant III
ANKRD26	-0.0312731	0.109602	Quadrant II
ANP32A	0.222971	-0.167908	Quadrant IV
ANXA10	-0.142824	-1.33655	Quadrant III
AP1B1	0.301432	0.153692	Quadrant I
AP1G1	-0.407065	0.110984	Quadrant II
AP1M1	0.168368	0.137834	Quadrant I
AP1S2	0.0359008	0.27851	Quadrant I
AP2A1	0.301918	-1.13829	Quadrant IV
AP2A2	0.301445	-0.028232	Quadrant IV
AP2B1	-0.120046	0.485732	Quadrant II
AP2M1	0.434666	0.0168874	Quadrant I
AP3B1	-0.322126	0.515409	Quadrant II
AP3D1	0.0200319	0.406887	Quadrant I
AP4B1	-0.194243	-0.274528	Quadrant III
AP4M1	-0.37733	0.19389	Quadrant II
AP4S1	0.078732	-0.392654	Quadrant IV
AP5S1	-0.715363	0.413355	Quadrant II
APBA2	-0.172442	0.0324528	Quadrant II
APBA3	-0.215351	0.317138	Quadrant II
APMAP	0.296163	-0.896565	Quadrant IV
APOL2	0.0822364	-0.775514	Quadrant IV
ARAP3	0.237428	0.247174	Quadrant I
ARFGAP1	-0.0286796	-0.801327	Quadrant III
ARFGAP2	0.25898	0.489152	Quadrant I
ARFGEF3	0.249818	-0.254511	Quadrant IV
ARHGAP17	-0.381883	0.52649	Quadrant II
ARHGAP21	0.410975	-0.139804	Quadrant IV
ARHGAP39	-0.00998948	0.394269	Quadrant II
ARHGAP44	0.39225	-0.657629	Quadrant IV
ARHGAP8	0.24247	0.408268	Quadrant I
ARHGEF1	0.388838	0.0122301	Quadrant I
ARHGEF15	-0.0312727	-0.439974	Quadrant III
ARHGEF19	0.121447	-0.268221	Quadrant IV
ARHGEF28	0.303486	0.491794	Quadrant I
ARHGEF37	0.157232	0.476291	Quadrant I
ARHGEF4	0.107344	-0.0183177	Quadrant IV
ARHGEF5	0.516387	0.339337	Quadrant I
ARL6	-0.599853	-0.696681	Quadrant III
ARL6IP5	0.0473297	0.181944	Quadrant I
ARMC10	-0.14251	0.269046	Quadrant II
ARMS2	0.0743065	0.497709	Quadrant I
ARRB1	-0.300161	0.490183	Quadrant II
ARRB2	0.38082	0.51226	Quadrant I
ARVCF	0.382509	-0.625628	Quadrant IV
AS3MT	0.0698287	-1.45083	Quadrant IV
ASAH2	0.187382	-0.198021	Quadrant IV
ASMTL	-0.0677397	-0.686776	Quadrant III
ASXL2	0.390324	0.00712821	Quadrant I
ATAD3A	0.220758	0.520154	Quadrant I
ATP10D	-0.17567	-0.655872	Quadrant III
ATP2A3	0.420385	0.00315666	Quadrant I
ATP7B	0.374708	0.278568	Quadrant I
ATP8B1	-0.173758	-0.264139	Quadrant III
BAALC	-0.189366	0.280575	Quadrant II
BCKDHA	0.210227	-0.364501	Quadrant IV
BDH2	-0.0269784	0.0762293	Quadrant II
BFSP1	0.426565	0.133136	Quadrant I
BFSP2	-0.380838	0.102859	Quadrant II
BLOC1S5	-0.0346815	0.0637187	Quadrant II
BOLA1	0.239436	-0.0896074	Quadrant IV
BOLA3	-0.152985	-0.004854	Quadrant III
BPIFB2	0.0804101	0.0803206	Quadrant I
BSN	-0.218047	0.0928499	Quadrant II
C12orf65	-0.515854	0.172394	Quadrant II
C15orf62	-0.250181	-0.739649	Quadrant III
C16orf58	-0.0278872	-0.376413	Quadrant III
C16orf70	-0.0775188	-0.370977	Quadrant III
C1GALT1	0.0340086	0.560847	Quadrant I
C2CD5	-0.207679	0.219582	Quadrant II
C5orf63	0.0720716	0.395159	Quadrant I
C6orf136	-0.666943	0.559535	Quadrant II
CABS1	-0.587969	0.512151	Quadrant II
CACFD1	-0.150305	-0.15208	Quadrant III
CALD1	-0.0870909	0.318596	Quadrant II
CAP1	0.0509016	0.168902	Quadrant I
CAP2	-0.578882	0.183008	Quadrant II
CBR4	-0.0430618	0.305097	Quadrant II
CBX7	0.408798	0.0222133	Quadrant I
CCDC183	0.0710088	0.624163	Quadrant I
CCDC88A	0.214055	-0.0804801	Quadrant IV
CCDC90B	0.385196	0.150854	Quadrant I
CCDC92	-0.0912279	-0.490608	Quadrant III
CD1B	0.324496	-0.0171744	Quadrant IV
CD300E	-0.131714	0.324547	Quadrant II
CD320	0.411628	-0.0591755	Quadrant IV
CDC42EP4	-0.230744	-0.575182	Quadrant III
CDC42SE1	-0.0336377	0.222682	Quadrant II
CDH12	-0.068389	-0.687717	Quadrant III
CDYL	0.203544	0.396473	Quadrant I
CEP89	0.506925	0.267965	Quadrant I
CERCAM	0.0858844	0.557922	Quadrant I
CERS5	-0.486818	0.476774	Quadrant II
CES2	0.407199	-0.500933	Quadrant IV
CH25H	-0.247955	0.0547697	Quadrant II
CHCHD1	-0.119732	0.542407	Quadrant II
CHCHD2	-0.563476	0.423974	Quadrant II
CHCHD5	-0.0247573	-0.24838	Quadrant III
CHCHD6	-0.389118	0.480899	Quadrant II
CHCHD7	0.228959	-0.124538	Quadrant IV
CHDH	-0.240456	0.0100908	Quadrant II
CHGB	-0.322221	0.576816	Quadrant II
CHIC1	-0.112262	-0.670328	Quadrant III
CHMP1A	0.283624	0.623746	Quadrant I
CHMP1B	-0.0337699	0.115188	Quadrant II
CHPT1	0.0637875	-0.355765	Quadrant IV
CHTF18	0.258373	0.10328	Quadrant I
CISD3	-0.357205	-0.534081	Quadrant III
CLIC1	-0.537175	-2.11791	Quadrant III
CLSTN2	-0.362874	0.476372	Quadrant II
CLTC	0.379118	0.295928	Quadrant I
CMC1	-0.0110904	0.133721	Quadrant II
CMC4	0.0930551	0.0496665	Quadrant I
CMPK2	0.221977	0.230999	Quadrant I
CNN1	0.107872	0.283139	Quadrant I
CNTLN	0.18915	0.0637287	Quadrant I
COA4	0.299786	0.30469	Quadrant I
COA5	0.40308	0.106969	Quadrant I
COBLL1	-0.0436234	-0.190413	Quadrant III
COPB2	-0.623793	0.0627	Quadrant II
COPG1	-0.566836	0.346196	Quadrant II
COPZ2	0.240624	-0.222311	Quadrant IV
COQ2	-0.124797	0.255801	Quadrant II
COQ3	0.141972	0.399395	Quadrant I
CORO2B	0.271426	0.260759	Quadrant I
CORO7	-0.144603	-1.17041	Quadrant III
COX11	0.0113705	0.300469	Quadrant I
COX16	0.165255	-0.476879	Quadrant IV
COX18	0.300821	0.474157	Quadrant I
COX7A2	-0.114826	0.468705	Quadrant II
CPLX3	-0.0042535	0.250233	Quadrant II
CPNE1	-0.0650853	0.508651	Quadrant II
CPNE4	-0.128468	0.0573728	Quadrant II
CPSF4	0.176215	0.142706	Quadrant I
CRACR2A	0.089359	0.229922	Quadrant I
CRIPT	-0.01856	0.546056	Quadrant II
CRY1	-0.186226	-0.437073	Quadrant III
CRYM	-0.127255	-0.424024	Quadrant III
CSKMT	-0.00395321	0.331746	Quadrant II
CSRP3	0.0960763	0.166834	Quadrant I
CSTF3	0.182898	0.329077	Quadrant I
CTNNAL1	0.299829	0.146409	Quadrant I
CTPS2	-0.651928	0.330203	Quadrant II
CTTNBP2NL	0.294525	0.313681	Quadrant I
CTU1	-0.297633	-0.0648324	Quadrant III
CTU2	0.120824	0.468671	Quadrant I
CYBA	-0.0114248	0.0758366	Quadrant II
CYLC2	-0.0141381	-0.703624	Quadrant III
CYP26B1	0.413347	0.04893	Quadrant I
CYP2W1	-0.253465	0.556197	Quadrant II
CYP39A1	0.340518	0.445571	Quadrant I
CYP3A43	-0.499205	0.159923	Quadrant II
CYP4F11	-0.322645	-0.513767	Quadrant III
CYP7A1	-0.47793	0.133745	Quadrant II
CYTH1	-0.212965	0.540358	Quadrant II
D2HGDH	-0.132485	0.165022	Quadrant II
DAAM1	-0.0996261	-1.1321	Quadrant III
DAGLA	0.243762	-0.0754166	Quadrant IV
DAZAP2	0.316182	0.549119	Quadrant I
DCAKD	0.0226302	0.624856	Quadrant I
DCSTAMP	-0.381525	0.43526	Quadrant II
DDHD1	-0.095558	-0.182484	Quadrant III
DDRGK1	-0.0591038	0.401229	Quadrant II
DDX1	0.00758169	0.0410964	Quadrant I
DDX19B	0.0921059	-0.208926	Quadrant IV
DENND1A	-0.579093	-0.529879	Quadrant III
DEPP1	-0.410403	0.511713	Quadrant II
DHX15	-0.214043	0.41509	Quadrant II
DHX29	-0.0392383	-0.064072	Quadrant III
DHX37	-0.687754	0.306304	Quadrant II
DIAPH3	0.068411	-0.161693	Quadrant IV
DNAH1	0.367811	0.205022	Quadrant I
DNAH10	0.262468	0.120043	Quadrant I
DNAH17	0.250131	-0.086966	Quadrant IV
DNAI2	0.0915546	0.574226	Quadrant I
DNAJC25-GNG10	-0.148843	0.464975	Quadrant II
DNAL1	0.119618	0.425161	Quadrant I
DNALI1	0.0382116	0.183876	Quadrant I
DNLZ	0.272133	-0.255809	Quadrant IV
DOC2A	0.544188	0.00451757	Quadrant I
DOC2B	-0.369012	0.0943265	Quadrant II
DOCK4	-0.0917398	0.0579863	Quadrant II
DOCK5	-0.0243044	0.113815	Quadrant II
DOP1B	0.142359	0.326285	Quadrant I
DSP	-0.242275	0.192269	Quadrant II
DYNLRB2	0.159467	-0.960049	Quadrant IV
DYNLT3	0.100974	-0.555399	Quadrant IV
EBAG9	0.01531	0.258444	Quadrant I
ECHDC2	0.0531722	0.34704	Quadrant I
ECHDC3	0.230019	0.086375	Quadrant I
ECSIT	-0.120186	0.293064	Quadrant II
EEFSEC	0.0637735	0.168091	Quadrant I
EFHD2	-0.0253214	0.105698	Quadrant II
EFNA5	-0.156692	-0.611679	Quadrant III
ELMO2	-0.551352	-0.0315989	Quadrant III
ELMO3	-0.900309	-0.0872997	Quadrant III
ELMOD1	0.0623505	0.452752	Quadrant I
ELMOD3	0.219103	-0.221944	Quadrant IV
ELOVL3	-0.302497	0.145858	Quadrant II
ELOVL5	0.273982	0.599549	Quadrant I
ELOVL6	-0.706869	0.175865	Quadrant II
ELOVL7	0.220046	-0.0237791	Quadrant IV
EMC2	0.124185	0.19668	Quadrant I
EMC4	0.256241	-1.39653	Quadrant IV
EMC9	0.21829	0.299183	Quadrant I
ENAH	0.138824	-0.275127	Quadrant IV
ENKD1	0.409835	-0.463794	Quadrant IV
EPB41	-0.00780378	0.463649	Quadrant II
EPB41L1	-0.239763	-0.463786	Quadrant III
EPB41L2	0.0595778	0.450065	Quadrant I
EPB41L3	-0.0437699	-0.0965747	Quadrant III
EPB41L4A	-0.11424	-1.03668	Quadrant III
EPB41L5	-0.37075	-0.147478	Quadrant III
EPB42	0.182436	-0.035489	Quadrant IV
ERAS	0.091844	0.547504	Quadrant I
ERC2	-0.563233	0.407563	Quadrant II
ERGIC2	-0.296247	0.314764	Quadrant II
ERGIC3	0.270757	0.206961	Quadrant I
ESYT3	-0.245743	0.493295	Quadrant II
ETFA	0.269331	0.469395	Quadrant I
EXD3	0.126256	-0.0793433	Quadrant IV
EXOC6	-0.449939	0.11781	Quadrant II
F11R	-0.141694	0.0875712	Quadrant II
FA2H	-0.463131	-0.630297	Quadrant III
FABP9	0.240087	0.223309	Quadrant I
FAHD1	0.178254	0.0693953	Quadrant I
FAM71C	0.546111	-0.881984	Quadrant IV
FAR1	0.044182	0.384385	Quadrant I
FAR2	-0.477492	0.321031	Quadrant II
FASTKD1	0.00132669	0.227048	Quadrant I
FASTKD3	0.254506	0.579819	Quadrant I
FGD4	-0.454609	-0.469721	Quadrant III
FGD6	0.287945	0.504589	Quadrant I
FHL3	0.0817314	-0.381899	Quadrant IV
FIBP	-0.437377	0.417658	Quadrant II
FMN1	0.00179866	0.182385	Quadrant I
FMNL1	-0.00845038	-1.79791	Quadrant III
FMNL3	-0.204562	-0.0809159	Quadrant III
FOXRED2	0.221313	0.499109	Quadrant I
FRMD1	0.247239	-0.0662086	Quadrant IV
FRMD3	0.36652	0.480939	Quadrant I
FRMD7	-0.324642	-0.423754	Quadrant III
FRMPD3	0.119996	-0.131117	Quadrant IV
FSCN1	-0.472541	-0.426063	Quadrant III
FSCN3	-0.14128	-0.893771	Quadrant III
FTMT	-0.435962	-0.166844	Quadrant III
G3BP2	0.371972	0.100306	Quadrant I
GBA2	0.218726	-0.725756	Quadrant IV
GCSAM	-0.188014	0.485706	Quadrant II
GDE1	0.17551	0.0482824	Quadrant I
GET4	-0.080979	-1.25133	Quadrant III
GFM2	0.0564204	0.383373	Quadrant I
GIMAP5	0.180737	-0.0693208	Quadrant IV
GIMAP8	-0.161036	0.540097	Quadrant II
GJA5	0.354698	-0.0817337	Quadrant IV
GJB2	0.0213302	0.253344	Quadrant I
GLRX5	0.298028	0.524506	Quadrant I
GLT8D1	0.0761917	0.266037	Quadrant I
GNA14	0.116414	-1.63416	Quadrant IV
GNB3	0.0440183	-0.314314	Quadrant IV
GNB4	-0.138905	-0.0341214	Quadrant III
GORASP1	0.549748	0.339948	Quadrant I
GOSR1	0.0127535	0.18034	Quadrant I
GOSR2	0.0220892	0.0774923	Quadrant I
GPAM	-0.258224	0.194683	Quadrant II
GPAT2	0.0818585	0.353992	Quadrant I
GPAT3	0.0122017	0.292939	Quadrant I
GPC1	-0.501648	0.0778073	Quadrant II
GPC6	-0.0270017	0.0347068	Quadrant II
GPD2	-0.0209085	0.3088	Quadrant II
GPSM3	-0.0989965	-0.347233	Quadrant III
GRIPAP1	-0.526819	0.0190118	Quadrant II
GULP1	0.16912	0.0443341	Quadrant I
GYPC	-0.487729	0.469941	Quadrant II
H2AZ2	-0.110537	-0.0851071	Quadrant III
HACL1	0.0692496	-0.358201	Quadrant IV
HAP1	0.110591	-0.302206	Quadrant IV
HARS2	0.257555	-0.467311	Quadrant IV
HCLS1	0.470947	-0.133094	Quadrant IV
HDDC2	-0.321912	0.425419	Quadrant II
HDHD2	-0.273205	0.0963939	Quadrant II
HEBP1	-0.300699	-0.0305752	Quadrant III
HEBP2	0.0846843	0.561105	Quadrant I
HINT2	-0.0244201	0.260053	Quadrant II
HLA-DQB2	0.222777	0.253376	Quadrant I
HMMR	0.0709171	0.0678157	Quadrant I
HNRNPD	-0.676083	0.558392	Quadrant II
HOGA1	-0.0243983	-0.261331	Quadrant III
HOOK3	-0.249828	0.0362609	Quadrant II
HSD17B14	-0.656356	0.064649	Quadrant II
HSDL2	0.205482	-0.577996	Quadrant IV
HVCN1	0.234398	0.385616	Quadrant I
IBA57	-0.596263	0.256001	Quadrant II
ICE1	-0.301899	0.418791	Quadrant II
IFT27	0.0608318	0.15813	Quadrant I
IFT74	-0.210421	-0.306044	Quadrant III
IL17RD	-0.0984886	-1.08962	Quadrant III
IPO4	-0.15714	0.152314	Quadrant II
IQCE	-0.1875	-0.473512	Quadrant III
IQSEC1	-0.154928	-0.355206	Quadrant III
IRGM	-0.0245012	0.0338483	Quadrant II
ISCA1	-0.0051665	0.0750155	Quadrant II
ISCA2	0.0360302	0.0110915	Quadrant I
ISCU	0.1995	0.078776	Quadrant I
ISOC2	0.271275	0.0557547	Quadrant I
ITGA3	-0.199196	0.402636	Quadrant II
ITPRIP	-0.813124	-0.0415461	Quadrant III
JMJD7-PLA2G4B	-0.292387	-0.431896	Quadrant III
JPH1	0.520026	0.113347	Quadrant I
KCNK12	-0.0574214	0.45214	Quadrant II
KDM4E	0.277714	-0.400543	Quadrant IV
KIAA0319L	-0.119955	0.207799	Quadrant II
KIAA2013	0.310289	-0.76401	Quadrant IV
KIF13B	0.0590371	-0.786487	Quadrant IV
KIF16B	-0.687209	-0.0830487	Quadrant III
KIF19	0.0352464	-0.578531	Quadrant IV
KIF21B	-0.489577	0.586499	Quadrant II
KIF26B	-0.250074	0.611952	Quadrant II
KIF27	-0.202206	0.262641	Quadrant II
KIF6	0.0423095	0.422341	Quadrant I
KIF9	0.206457	-0.685536	Quadrant IV
KIFC2	0.368192	0.425508	Quadrant I
KIR3DL1	-0.0419203	-0.0576515	Quadrant III
KLC4	-0.525096	0.143629	Quadrant II
KMO	-0.195008	0.0171641	Quadrant II
KPNA3	0.274092	-0.560678	Quadrant IV
KRT10	0.330862	0.132362	Quadrant I
KRT16	0.426775	0.218008	Quadrant I
KRT19	0.14464	-0.0921489	Quadrant IV
KRT2	-0.307233	0.367551	Quadrant II
KRT20	0.15207	0.596741	Quadrant I
KRT37	-0.335558	0.462715	Quadrant II
KRT4	0.201025	0.100438	Quadrant I
KRT6B	-0.385066	0.379441	Quadrant II
LDAH	-0.141472	-0.232824	Quadrant III
LDHD	-0.367514	-0.033005	Quadrant III
LETM1	-0.164972	0.165812	Quadrant II
LETM2	0.172412	-1.31652	Quadrant IV
LGALS12	-0.04345	-0.220721	Quadrant III
LGALS13	0.126322	-0.515413	Quadrant IV
LIN7A	0.15646	-0.13006	Quadrant IV
LIPT2	-0.363174	0.00569562	Quadrant II
LMF2	-0.0777899	-1.33526	Quadrant III
LMOD2	-0.165414	-0.0450708	Quadrant III
LPCAT1	0.504538	0.421757	Quadrant I
LPGAT1	0.23337	0.327828	Quadrant I
LRP11	-0.0810505	-0.331453	Quadrant III
LSP1	0.13465	-0.335434	Quadrant IV
LTV1	0.149716	0.186544	Quadrant I
LUZP1	-0.131708	0.548638	Quadrant II
LYRM2	0.347802	0.427467	Quadrant I
LYRM4	-0.0555862	0.327239	Quadrant II
MALSU1	-0.0814879	0.206766	Quadrant II
MAN1C1	-0.485949	0.140347	Quadrant II
MAN2A2	-0.463802	-0.407789	Quadrant III
MAP6D1	0.37059	-0.0139027	Quadrant IV
MAT2B	0.108302	0.239445	Quadrant I
MAVS	0.113278	0.408365	Quadrant I
MCEE	0.0556767	-0.410264	Quadrant IV
MCF2	0.246189	-0.292657	Quadrant IV
MCF2L2	0.402491	0.0772068	Quadrant I
MCRIP2	0.0210677	0.241705	Quadrant I
MCUR1	0.0446084	0.495405	Quadrant I
MDN1	-0.159306	0.269294	Quadrant II
METTL7A	-0.242544	0.315138	Quadrant II
MFN1	-0.946807	-0.240042	Quadrant III
MFSD14A	0.0174537	0.0101805	Quadrant I
MICAL1	0.00460116	0.346134	Quadrant I
MICAL2	0.228749	-0.513608	Quadrant IV
MICALL1	-0.590801	-0.0900655	Quadrant III
MICU2	-0.207568	0.359168	Quadrant II
MLC1	0.0399385	-0.548187	Quadrant IV
MMGT1	-0.0383116	0.251471	Quadrant II
MOGAT2	-0.181774	0.526817	Quadrant II
MPP6	0.372992	-0.578876	Quadrant IV
MPV17L	-0.0487116	0.383221	Quadrant II
MRAS	-0.619147	0.0345504	Quadrant II
MRC2	-0.29655	0.402449	Quadrant II
MRM2	-0.206565	-0.688641	Quadrant III
MRPL1	-0.0831852	-0.028975	Quadrant III
MRPL12	0.0259001	0.151269	Quadrant I
MRPL13	-0.125705	0.262156	Quadrant II
MRPL15	-0.261178	0.627896	Quadrant II
MRPL19	0.163311	0.509374	Quadrant I
MRPL2	-0.209447	0.192355	Quadrant II
MRPL20	0.0548435	0.27926	Quadrant I
MRPL27	0.199198	0.122105	Quadrant I
MRPL28	0.678809	0.0476488	Quadrant I
MRPL3	0.34086	-0.343082	Quadrant IV
MRPL32	0.288278	0.127351	Quadrant I
MRPL35	0.372809	0.294435	Quadrant I
MRPL39	0.376529	-1.35926	Quadrant IV
MRPL40	-0.0181865	0.218713	Quadrant II
MRPL45	-0.255964	-0.155748	Quadrant III
MRPL48	0.371917	0.32933	Quadrant I
MRPL49	0.247098	0.146147	Quadrant I
MRPL52	0.292527	0.199333	Quadrant I
MRPS12	-0.261257	-0.0239912	Quadrant III
MRPS15	0.134216	0.370588	Quadrant I
MRPS16	0.222721	0.336915	Quadrant I
MRPS17	0.0777381	-0.39819	Quadrant IV
MRPS22	-0.0533683	0.640127	Quadrant II
MRPS23	-0.0401414	-0.89198	Quadrant III
MRPS24	0.0439543	0.112711	Quadrant I
MRPS25	0.109264	-0.216826	Quadrant IV
MRPS30	0.0383923	0.527551	Quadrant I
MRPS33	0.15313	0.160012	Quadrant I
MRPS36	-0.295292	-0.456326	Quadrant III
MRPS5	0.246269	-0.638101	Quadrant IV
MRPS6	0.406787	0.323428	Quadrant I
MT1X	0.305194	0.08544	Quadrant I
MTDH	-0.0192587	-0.32134	Quadrant III
MTFR2	-0.51845	0.480255	Quadrant II
MTG1	-0.250012	-0.0365388	Quadrant III
MTHFD1L	0.149729	0.15081	Quadrant I
MTHFD2L	0.0480386	0.212418	Quadrant I
MTIF3	-0.0877348	0.509381	Quadrant II
MTO1	-0.377877	0.180776	Quadrant II
MTRF1	-0.0407418	0.20317	Quadrant II
MTX2	-0.371202	0.286167	Quadrant II
MTX3	0.255937	-0.219571	Quadrant IV
MYH1	-0.0829247	0.166452	Quadrant II
MYH13	0.500093	0.370862	Quadrant I
MYH6	0.330027	0.140038	Quadrant I
MYL7	0.346864	0.286433	Quadrant I
MYLPF	0.502313	0.149005	Quadrant I
MYO19	0.128643	-0.510722	Quadrant IV
MYOT	0.221703	-0.283055	Quadrant IV
N4BP3	-0.0608923	0.23476	Quadrant II
NAA11	0.0827066	0.242142	Quadrant I
NAPRT	0.0515988	-0.313851	Quadrant IV
NAXD	-0.0182495	-0.0926863	Quadrant III
NDFIP2	0.365093	0.430427	Quadrant I
NDUFAF6	0.0937986	-0.843745	Quadrant IV
NDUFB11	0.342703	0.268625	Quadrant I
NECTIN3	-0.260275	0.415041	Quadrant II
NELFE	0.0155221	0.421333	Quadrant I
NET1	-0.253645	-0.757136	Quadrant III
NIF3L1	0.162427	0.0573089	Quadrant I
NIPSNAP1	-0.0448105	-0.958368	Quadrant III
NIPSNAP2	-0.353534	0.589302	Quadrant II
NIPSNAP3A	0.233084	0.426664	Quadrant I
NIPSNAP3B	-0.134837	0.895928	Quadrant II
NIT2	-0.0940904	0.890602	Quadrant II
NKD2	-0.0936347	0.583482	Quadrant II
NKIRAS2	-0.00376769	0.540213	Quadrant II
NLRP5	0.35751	0.0528099	Quadrant I
NME1-NME2	-0.120012	-1.36325	Quadrant III
NOC4L	-0.149772	0.330826	Quadrant II
NOL7	0.215917	0.521594	Quadrant I
NPHP1	-0.103042	0.311007	Quadrant II
NPHS2	0.322598	0.459965	Quadrant I
NRCAM	-0.144382	-0.0347966	Quadrant III
NT5C3A	0.373804	-0.882188	Quadrant IV
NUBP2	0.0198598	0.101298	Quadrant I
NUDT12	-0.12723	0.171596	Quadrant II
NUDT13	-0.482661	-0.145482	Quadrant III
NUDT5	0.449465	0.105306	Quadrant I
NUDT8	-0.0629368	-0.691253	Quadrant III
NUP42	0.289639	0.0516099	Quadrant I
NUP88	-0.396906	0.507719	Quadrant II
NUP93	0.430668	0.226719	Quadrant I
NVL	-0.199748	0.282863	Quadrant II
OCIAD2	0.484426	0.593043	Quadrant I
OGDHL	0.172047	0.0455488	Quadrant I
OLAH	0.00313116	0.329312	Quadrant I
OPCML	0.16036	0.381164	Quadrant I
OSBPL1A	-0.265067	-0.133396	Quadrant III
OSBPL2	-0.497941	0.21703	Quadrant II
OXR1	0.784355	-0.403994	Quadrant IV
PACRG	-0.157192	0.174846	Quadrant II
PALM	-0.227993	0.308944	Quadrant II
PAQR8	-0.183632	0.252317	Quadrant II
PARL	-0.999421	0.478889	Quadrant II
PARVA	-0.16606	-0.570355	Quadrant III
PARVB	0.248821	0.138235	Quadrant I
PBRM1	0.0494343	0.17977	Quadrant I
PCBP3	0.323709	-0.135168	Quadrant IV
PCDHGB6	-0.527632	0.270824	Quadrant II
PCYT2	-0.558212	-1.23734	Quadrant III
PDE12	0.548958	0.372892	Quadrant I
PDE6B	-0.0915514	0.32617	Quadrant II
PDLIM1	0.187154	0.571553	Quadrant I
PDLIM3	-0.00909408	0.364105	Quadrant II
PDSS2	-0.158065	-0.000759317	Quadrant III
PEMT	-0.0925358	0.179212	Quadrant II
PET117	-0.108737	0.297146	Quadrant II
PEX1	-0.728607	0.59472	Quadrant II
PEX7	0.149987	0.329232	Quadrant I
PFN4	0.0323969	-0.79432	Quadrant IV
PGAP1	0.348205	0.391676	Quadrant I
PHTF2	-0.0956562	-0.483086	Quadrant III
PIGR	0.441292	0.167361	Quadrant I
PIGV	-0.629518	0.543154	Quadrant II
PITPNM1	-0.18098	-0.140148	Quadrant III
PKP2	-0.258943	-0.0565076	Quadrant III
PLA2G4B	0.0922074	0.302981	Quadrant I
PLBD1	0.22492	0.437136	Quadrant I
PLD6	0.0143145	0.313615	Quadrant I
PLEKHA2	-0.251413	0.124322	Quadrant II
PLEKHA3	-0.114826	-0.061264	Quadrant III
PLEKHG3	-0.0466693	-0.649709	Quadrant III
PLEKHH2	-0.0573335	-0.487129	Quadrant III
PLEKHH3	-0.657639	-0.239326	Quadrant III
PLIN1	0.0192672	0.29692	Quadrant I
PLIN4	0.168991	-0.019161	Quadrant IV
PLLP	0.131405	0.407692	Quadrant I
PLP2	-0.180657	0.0795969	Quadrant II
PLRG1	0.243175	0.201817	Quadrant I
PLS1	0.206688	0.485061	Quadrant I
PMEPA1	-0.254692	-0.0974699	Quadrant III
PNO1	-0.0906656	-0.0323042	Quadrant III
PNPLA2	-0.450197	-0.402316	Quadrant III
POGLUT1	0.337832	-0.869528	Quadrant IV
POGLUT2	-0.168743	0.528135	Quadrant II
POM121	0.0625571	0.427063	Quadrant I
POMGNT2	0.0588832	-0.299242	Quadrant IV
POMT1	0.140141	-0.112092	Quadrant IV
PORCN	-0.261247	0.0531931	Quadrant II
POTEF	0.176098	0.362527	Quadrant I
PP2D1	0.424405	0.415579	Quadrant I
PPA2	0.149888	0.265085	Quadrant I
PPM1K	-0.037178	-0.125751	Quadrant III
PPP1R18	-0.00811347	0.457013	Quadrant II
PPP1R27	-0.125252	0.235241	Quadrant II
PRDX3	-0.761528	0.14959	Quadrant II
PRF1	-0.360648	0.103862	Quadrant II
PRODH2	0.162952	-0.0125388	Quadrant IV
PRPH	-0.392779	0.559591	Quadrant II
PRPSAP1	0.264031	0.0288561	Quadrant I
PRR22	0.103735	0.31506	Quadrant I
PRR5-ARHGAP8	-0.0781383	0.255353	Quadrant II
PRUNE1	-0.123859	0.14325	Quadrant II
PRXL2A	0.204614	-0.27288	Quadrant IV
PSD	0.0557742	-0.148872	Quadrant IV
PSD2	-0.216393	0.459423	Quadrant II
PTCD1	0.0247682	0.385103	Quadrant I
PTCD2	-9.22648e-05	0.577797	Quadrant II
PTGES2	0.391088	-0.261443	Quadrant IV
PTGFRN	-0.0400186	-0.267631	Quadrant III
PUS7	-0.385957	0.833485	Quadrant II
PXMP2	0.615924	0.523921	Quadrant I
QRSL1	0.198181	0.267378	Quadrant I
QTRT2	-0.088454	0.332256	Quadrant II
RAB11FIP1	0.260343	-0.715696	Quadrant IV
RAB19	0.0106178	-0.0908029	Quadrant IV
RAB1B	0.352241	0.453471	Quadrant I
RAB27B	-0.253869	-0.198265	Quadrant III
RAB31	0.160348	0.678336	Quadrant I
RAB33B	-0.196426	0.104465	Quadrant II
RAB36	0.0225226	-0.443761	Quadrant IV
RAB39B	-0.105585	-0.0421969	Quadrant III
RAB4A	0.271459	0.0181078	Quadrant I
RAB4B	0.124757	-1.10287	Quadrant IV
RAB5B	-0.0491502	0.332007	Quadrant II
RAB5C	-0.0822726	0.57076	Quadrant II
RAB5IF	0.120537	0.267568	Quadrant I
RABEP2	0.391739	-0.133675	Quadrant IV
RABEPK	-0.0283438	0.205813	Quadrant II
RABL2A	0.277752	-1.02794	Quadrant IV
RAD51C	0.48075	0.218277	Quadrant I
RANBP3L	0.163489	-0.278813	Quadrant IV
RAP1GAP	-0.00908143	0.317793	Quadrant II
RAP2B	0.031667	-0.618497	Quadrant IV
RAPGEF1	0.524005	0.420173	Quadrant I
RAPGEF2	0.374815	0.113039	Quadrant I
RAPH1	-0.418286	0.247289	Quadrant II
RASA2	-0.149968	0.111098	Quadrant II
RASAL2	0.0251191	0.0783755	Quadrant I
RASD2	0.213127	0.484561	Quadrant I
RASEF	-0.449329	0.38019	Quadrant II
RASL10A	0.0622005	0.352864	Quadrant I
RASSF9	-0.193801	-0.255123	Quadrant III
RBBP7	0.436317	0.318605	Quadrant I
RBFA	0.580619	0.46108	Quadrant I
RBMXL1	-0.121066	0.0375061	Quadrant II
RBP2	0.340243	0.378052	Quadrant I
RBP5	0.256576	0.139763	Quadrant I
RCBTB2	0.0424426	0.137624	Quadrant I
RCN3	-0.35461	0.257158	Quadrant II
RDH16	-0.0312152	0.178521	Quadrant II
REEP2	-0.180121	0.52923	Quadrant II
REEP6	-0.271478	0.09704	Quadrant II
RERGL	-0.0821753	0.447055	Quadrant II
RGL2	0.479887	-0.535471	Quadrant IV
RGL3	-0.23489	-0.119396	Quadrant III
RGPD4	-0.603064	0.211835	Quadrant II
RGPD8	0.133826	-0.0750787	Quadrant IV
RGS12	-0.581374	0.446404	Quadrant II
RGS16	-0.0823732	-0.417152	Quadrant III
RHBG	-0.35193	0.158132	Quadrant II
RHEBL1	-0.00999932	0.284815	Quadrant II
RHOF	0.0895132	0.463182	Quadrant I
RIC8B	-0.211991	-0.676902	Quadrant III
RIMS3	0.181523	0.531626	Quadrant I
RIN2	0.148778	0.360494	Quadrant I
RMDN1	-0.133965	0.050282	Quadrant II
RMDN3	0.789656	0.135535	Quadrant I
RND1	-0.0401143	-0.46063	Quadrant III
RPH3AL	0.261825	0.242412	Quadrant I
RPUSD1	0.00802317	0.349937	Quadrant I
RPUSD2	0.359955	0.644486	Quadrant I
RPUSD3	-0.0639319	0.0225134	Quadrant II
RRAGB	-0.155142	-0.730577	Quadrant III
RRAGC	0.148662	0.00320157	Quadrant I
RRBP1	0.311797	0.538817	Quadrant I
RSU1	-0.257812	0.0981001	Quadrant II
RTP4	0.169962	-0.175689	Quadrant IV
RTRAF	0.317679	-0.332865	Quadrant IV
RUBCN	0.2209	0.361697	Quadrant I
RYR2	0.199192	0.488058	Quadrant I
SARDH	-0.1683	-0.131108	Quadrant III
SARM1	0.693257	-0.0932173	Quadrant IV
SAYSD1	0.0322748	0.582929	Quadrant I
SCARA5	-0.233794	0.34682	Quadrant II
SCARF1	0.524206	-0.384239	Quadrant IV
SCD5	-0.331916	0.313542	Quadrant II
SCO2	0.43413	0.100743	Quadrant I
SCP2	0.294803	0.305087	Quadrant I
SDHAF1	-0.0181809	0.632692	Quadrant II
SDHAF2	0.148998	-0.111043	Quadrant IV
SDR9C7	0.221809	-0.149803	Quadrant IV
SEC13	0.217897	0.187103	Quadrant I
SEC22B	-0.278075	0.248656	Quadrant II
SEC23A	-0.37564	-0.286259	Quadrant III
SEC23B	-0.273234	0.108499	Quadrant II
SELENBP1	0.334959	0.427012	Quadrant I
SELENOI	-0.323363	-1.44185	Quadrant III
SEPTIN14	-0.143137	0.539097	Quadrant II
SEPTIN8	-0.00891625	0.395387	Quadrant II
SERAC1	0.27335	0.164237	Quadrant I
SFT2D2	0.167352	-0.0105927	Quadrant IV
SFXN1	0.575899	-0.403113	Quadrant IV
SFXN2	0.439901	0.15309	Quadrant I
SFXN3	0.16156	0.0816372	Quadrant I
SFXN4	0.119247	0.298822	Quadrant I
SGCE	-0.243405	-0.424085	Quadrant III
SGCZ	-0.132163	0.0582612	Quadrant II
SH2B2	-0.0467354	0.483119	Quadrant II
SH3GLB2	-0.0425521	-0.370603	Quadrant III
SHROOM2	0.317193	-0.516316	Quadrant IV
SHROOM3	0.236137	-0.24427	Quadrant IV
SHROOM4	0.295054	0.301145	Quadrant I
SLC17A6	-0.0116467	0.277905	Quadrant II
SLC17A7	0.136493	0.158358	Quadrant I
SLC19A1	0.128037	-0.0118669	Quadrant IV
SLC25A1	-0.349321	-0.930747	Quadrant III
SLC25A11	-0.244227	0.720895	Quadrant II
SLC25A14	0.0912688	0.425831	Quadrant I
SLC25A16	0.00669477	0.0579501	Quadrant I
SLC25A19	0.0514094	0.397984	Quadrant I
SLC25A24	-0.0255505	0.205233	Quadrant II
SLC25A26	0.263486	-0.517558	Quadrant IV
SLC25A27	-0.0971375	0.0273902	Quadrant II
SLC25A31	-0.273614	0.342341	Quadrant II
SLC25A32	0.227737	-0.0165556	Quadrant IV
SLC25A35	0.361548	-0.917473	Quadrant IV
SLC25A39	-0.0732348	-0.816171	Quadrant III
SLC25A42	0.158331	0.567556	Quadrant I
SLC25A44	0.0929721	0.0981732	Quadrant I
SLC25A45	0.432763	-1.055	Quadrant IV
SLC25A47	0.0766723	0.364226	Quadrant I
SLC25A51	0.242149	0.371329	Quadrant I
SLC25A52	0.140359	0.582811	Quadrant I
SLC25A53	0.221752	0.525704	Quadrant I
SLC27A3	0.0905551	-0.518228	Quadrant IV
SLC27A6	0.0383885	0.271095	Quadrant I
SLC30A3	-0.14249	0.0685128	Quadrant II
SLC30A6	-0.21932	0.582372	Quadrant II
SLC30A9	-0.121595	0.537185	Quadrant II
SLC35B4	0.13765	0.273417	Quadrant I
SLC35C1	-0.170221	-0.660513	Quadrant III
SLC35F5	0.0378865	0.538358	Quadrant I
SLC38A10	-0.102997	0.138773	Quadrant II
SLC39A7	-0.0624971	0.227029	Quadrant II
SLC50A1	-0.161864	-0.204049	Quadrant III
SLC66A2	0.245519	-0.795258	Quadrant IV
SLC9A3	-0.50899	-0.116883	Quadrant III
SLIRP	-0.0171714	0.282368	Quadrant II
SLITRK2	0.12661	0.204158	Quadrant I
SMAP1	0.170456	0.251048	Quadrant I
SMARCC2	-0.251006	0.0601104	Quadrant II
SMCP	-0.0608381	0.177523	Quadrant II
SMDT1	0.605383	-0.244604	Quadrant IV
SMG8	-0.0790469	0.175361	Quadrant II
SMIM4	-0.0771854	-0.626567	Quadrant III
SMIM5	0.300231	0.381881	Quadrant I
SMTN	-0.0162474	0.0576861	Quadrant II
SNTA1	-0.139716	0.149455	Quadrant II
SNTB2	-0.16995	0.538084	Quadrant II
SNUPN	0.321557	0.295297	Quadrant I
SPAG6	0.192088	0.646517	Quadrant I
SPAG9	-0.324311	-0.272612	Quadrant III
SPATA6	0.0228579	0.489054	Quadrant I
SPRR1B	-0.160937	0.520502	Quadrant II
SPRR2G	0.120766	0.361577	Quadrant I
SPRY1	-0.850973	-0.388564	Quadrant III
SPRYD4	0.207567	0.290611	Quadrant I
SQOR	-0.0251824	-0.133252	Quadrant III
SREK1	-0.0778303	0.350145	Quadrant II
SRGAP3	0.0715016	0.530852	Quadrant I
SRI	0.0527904	0.39285	Quadrant I
SRP72	-0.0281489	0.0831993	Quadrant II
ST8SIA3	0.0978074	-0.0842757	Quadrant IV
STARD3NL	0.183201	0.593792	Quadrant I
STARD5	-0.0107018	0.354794	Quadrant II
STARD9	0.148129	0.261932	Quadrant I
STIM1	0.232067	0.0642574	Quadrant I
STIM2	0.160782	0.520172	Quadrant I
STING1	-0.0402341	0.122114	Quadrant II
STON1	0.173619	-0.856558	Quadrant IV
STON2	0.173221	-0.363353	Quadrant IV
STX10	0.261999	0.505073	Quadrant I
STX17	0.241157	-0.396833	Quadrant IV
STX1B	0.106922	0.16195	Quadrant I
STXBP2	0.178128	-0.0390692	Quadrant IV
STXBP5L	0.52902	-0.822783	Quadrant IV
SUMF1	0.141199	-0.0996758	Quadrant IV
SYN2	-0.00644547	-0.499628	Quadrant III
SYNE2	-1.15185	0.391933	Quadrant II
SYNGR1	-0.300678	0.0855055	Quadrant II
SYNJ2BP	0.280445	-0.00938321	Quadrant IV
SYNM	-0.109208	0.118808	Quadrant II
SYNPO	0.0853577	-0.0739951	Quadrant IV
SYNPO2L	-0.063541	-0.298343	Quadrant III
SYNPR	0.333532	-1.2358	Quadrant IV
SYT1	0.25648	0.173628	Quadrant I
SYT14	0.162028	0.0729276	Quadrant I
SYT17	-0.191325	-0.153869	Quadrant III
SYT4	-0.0934836	-0.04053	Quadrant III
SYT5	-0.291432	0.0667548	Quadrant II
SYTL2	0.338019	-0.432084	Quadrant IV
SYTL3	0.25865	-0.600941	Quadrant IV
TAGLN	0.510627	0.42172	Quadrant I
TAZ	0.00145272	-0.217517	Quadrant IV
TBC1D17	0.161185	0.178784	Quadrant I
TBC1D8B	0.220845	-0.646005	Quadrant IV
TBL1XR1	-0.0399629	0.524672	Quadrant II
TCAIM	-0.190023	0.167781	Quadrant II
TECR	-0.480073	0.600986	Quadrant II
TEKT2	-0.0392377	0.40509	Quadrant II
TEKT3	0.0784652	0.117115	Quadrant I
TEKT5	0.388828	-0.342907	Quadrant IV
TFB2M	0.386286	0.204734	Quadrant I
THEM5	-0.0770383	-0.196274	Quadrant III
TIMM23	-0.332406	0.288649	Quadrant II
TIMM50	-0.170952	0.493671	Quadrant II
TIMMDC1	0.409334	0.0927074	Quadrant I
TJP2	-0.145773	0.117438	Quadrant II
TLDC2	-0.0762589	-1.20704	Quadrant III
TLE4	0.0225384	0.491826	Quadrant I
TLN2	0.288957	0.0501676	Quadrant I
TLR1	0.0730656	-0.147481	Quadrant IV
TMCO6	-0.725506	0.334608	Quadrant II
TMEM109	0.383404	0.511856	Quadrant I
TMEM11	0.105146	-0.21309	Quadrant IV
TMEM117	0.250711	-0.960837	Quadrant IV
TMEM132A	-0.259024	0.365586	Quadrant II
TMEM141	0.386477	0.370432	Quadrant I
TMEM161A	0.16726	-0.313832	Quadrant IV
TMEM176A	-0.0279744	0.189954	Quadrant II
TMEM186	-0.282685	0.447825	Quadrant II
TMEM220	-0.187699	0.481456	Quadrant II
TMEM223	-0.550918	0.0751593	Quadrant II
TMEM33	-0.550822	0.227893	Quadrant II
TMEM65	-0.118214	0.21098	Quadrant II
TMEM70	0.229166	-0.649735	Quadrant IV
TMEM91	0.250007	0.280818	Quadrant I
TMOD3	0.178749	0.373129	Quadrant I
TMTC1	-0.0263713	0.399327	Quadrant II
TMX3	0.333295	0.597308	Quadrant I
TNNT1	-0.220023	0.0984433	Quadrant II
TNNT2	0.148085	-1.32877	Quadrant IV
TOMM34	-0.142813	0.29645	Quadrant II
TOMM40L	0.223572	0.229222	Quadrant I
TOMM7	-0.088687	-0.893014	Quadrant III
TOMM70	0.305984	0.278782	Quadrant I
TPGS1	-0.109308	0.508749	Quadrant II
TPM1	-0.0788032	0.199457	Quadrant II
TPM2	0.395222	-0.320958	Quadrant IV
TPST2	0.20434	-0.605239	Quadrant IV
TRAPPC10	-0.466768	-1.1611	Quadrant III
TRAPPC11	0.296474	0.213563	Quadrant I
TRAPPC2L	-0.0540405	0.0855592	Quadrant II
TRIOBP	0.242338	-1.38431	Quadrant IV
TRMT61B	0.245598	-0.108806	Quadrant IV
TRMU	0.0753555	0.130603	Quadrant I
TRPC1	0.34981	-0.319046	Quadrant IV
TRPC4	0.354828	0.739507	Quadrant I
TSEN34	-0.28658	0.243528	Quadrant II
TSPOAP1	0.20578	0.0821224	Quadrant I
TTLL1	-0.0391071	-0.711575	Quadrant III
TUBAL3	-0.218521	0.375278	Quadrant II
TUT7	-0.672456	-0.368916	Quadrant III
TXN2	0.264214	-1.16841	Quadrant IV
TXNRD3	0.0687383	-0.0073	Quadrant IV
TYW1	0.135452	-0.174357	Quadrant IV
UBIAD1	0.549701	0.273021	Quadrant I
UCP1	0.324027	-0.686305	Quadrant IV
UGT1A3	0.186173	0.10022	Quadrant I
UGT1A5	0.000198836	0.316721	Quadrant I
UGT1A7	0.185429	-0.648772	Quadrant IV
UGT2A3	-0.474244	0.544358	Quadrant II
ULBP1	0.00993058	0.438675	Quadrant I
UNC13C	0.0476431	0.630185	Quadrant I
UQCC2	-0.184491	0.142191	Quadrant II
UTP23	-0.259554	0.0816604	Quadrant II
UTY	-0.149646	-1.01026	Quadrant III
VAMP7	0.0233496	0.302536	Quadrant I
VAPA	-0.239656	-0.140849	Quadrant III
VCL	0.0396401	-0.0117372	Quadrant IV
VIL1	0.187867	0.361621	Quadrant I
VILL	0.403809	0.467986	Quadrant I
VMP1	0.376716	0.573544	Quadrant I
VWA8	0.528958	0.49187	Quadrant I
WDR66	-0.142176	-0.0968398	Quadrant III
WFS1	0.146307	0.46468	Quadrant I
WIPF2	-0.264969	0.0329657	Quadrant II
WRAP53	0.15795	0.284221	Quadrant I
YIF1B	0.364142	-0.094959	Quadrant IV
YIPF4	-0.197585	-0.463851	Quadrant III
YRDC	-0.471595	0.622217	Quadrant II
ZADH2	-0.0872549	-0.479348	Quadrant III
ZC3H15	0.100398	0.355742	Quadrant I
ZDHHC9	0.182103	-0.351001	Quadrant IV
ZFYVE1	-0.456158	0.430785	Quadrant II
ZMIZ2	-0.436115	0.295586	Quadrant II
RAB13	-0.434183	0.727383	Quadrant II

## Sheet: 2d
Samples	aggregatesPercentage
MRPL28	95.7653
MRPL28	98.5688
MRPL28	95.7211
MRPL28	100.691
MRPL28	106.942
MRPL28	98.2759
MRPL28	102.789
MRPL28	88.7991
MRPL28	97.7351
MRPL28	80.1224
Non-Targeting I	101.412
Non-Targeting I	105.429
Non-Targeting I	107.093
Non-Targeting I	100.213
Non-Targeting I	107.26
Non-Targeting I	106.592
Non-Targeting I	105.556
Non-Targeting I	84.4501
Non-Targeting I	93.5479
Non-Targeting I	88.4461
OXR1	102.714
OXR1	117.16
OXR1	109.067
OXR1	109.2
OXR1	113.488
OXR1	122.39
OXR1	108.284
OXR1	112.131
OXR1	112.953
OXR1	111.963
PKD2L1	116.407
PKD2L1	121.16
PKD2L1	109.338
PKD2L1	112.548
PKD2L1	120.991
PKD2L1	117.211
PKD2L1	90.3707
RAB13	91.7485
RAB13	88.0766
RAB13	102.344
RAB13	88.0187
RAB13	92.2188
RAB13	98.5278
RAB13	99.6462
RAB13	83.5481
RAB13	92.127
RAB13	78.6078
RPP14	113.871
RPP14	116.158
RPP14	100.733
RPP14	95.8245
RPP14	97.8999
RPP14	119.021
RPP14	111.031
RPP14	111.119
RPP14	114.389
RPP14	102.772
RPP14	104.736
RPP14	109.791
RPP14	91.7231
GSDMC	92.0619
GSDMC	84.9719
GSDMC	81.0291
GSDMC	95.8155
GSDMC	83.5265
GSDMC	96.4061
GSDMC	93.2478
GSDMC	78.3392
GSDMC	80.1803
GSDMC	88.4345
ITPRIP	84.0326
ITPRIP	77.4744
ITPRIP	82.6822
ITPRIP	82.5889
ITPRIP	91.2913
ITPRIP	85.7621
ITPRIP	93.1396
ITPRIP	88.5157
ITPRIP	95.3067
ITPRIP	83.5376
KRTAP9-3	83.3683
KRTAP9-3	91.2694
KRTAP9-3	81.4185
KRTAP9-3	89.5394
KRTAP9-3	86.4602
KRTAP9-3	95.2651
KRTAP9-3	90.1024
KRTAP9-3	94.4798
KRTAP9-3	93.4596
KRTAP9-3	94.3874
MGAT1	85.6753
MGAT1	87.853
MGAT1	89.9481
MGAT1	75.2711
MGAT1	85.0644
MGAT1	85.9678
MGAT1	76.5207
MGAT1	89.8632
MGAT1	91.8574
MGAT1	87.3543
MTHFD2	86.8116
MTHFD2	88.5971
MTHFD2	88.2992
MTHFD2	89.7117
MTHFD2	82.5011
MTHFD2	90.9742
MTHFD2	82.8234
MTHFD2	91.0496
MTHFD2	93.3783
MTHFD2	92.782
Non-Targeting III	99.4811
Non-Targeting III	103.575
Non-Targeting III	111.699
Non-Targeting III	95.0663
Non-Targeting III	98.4523
Non-Targeting III	92.1391
Non-Targeting III	98.6967
Non-Targeting III	100.832
Non-Targeting III	100.322
Non-Targeting III	99.7372
OXCT1	89.1842
OXCT1	88.5878
OXCT1	89.4314
OXCT1	88.1919
OXCT1	84.6
OXCT1	87.2468
OXCT1	83.5978
OXCT1	94.3419
OXCT1	94.0846
OXCT1	98.5439
PARL	88.0259
PARL	90.3046
PARL	75.6133
PARL	90.3786
PARL	81.6886
PARL	87.6123
PARL	87.7053
PARL	96.2044
PARL	98.1871
PARL	99.5012
PCBP2	85.5069
PCBP2	83.8122
PCBP2	81.3168
PCBP2	73.6419
PCBP2	81.9679
PCBP2	85.0023
PCBP2	80.8257
PCBP2	84.0497
PCBP2	82.9558
PCBP2	83.3951
SH3BP5	83.9913
SH3BP5	83.0614
SH3BP5	82.8333
SH3BP5	82.8147
SH3BP5	83.1205
SH3BP5	83.0202
SH3BP5	89.667
SH3BP5	89.1534
SH3BP5	84.7858
SH3BP5	94.0602
Non-Targeting IV	96.5877
Non-Targeting IV	97.7918
Non-Targeting IV	103.529
Non-Targeting IV	105.831
Non-Targeting IV	91.6352
Non-Targeting IV	99.6934
Non-Targeting IV	100.006
Non-Targeting IV	104.926

## Sheet: 2e
aggregatesPercentage	Samples
77.9513	AS3MT
86.1681	AS3MT
86.8413	AS3MT
88.2097	AS3MT
88.3046	AS3MT
88.5554	AS3MT
91.2382	AS3MT
63.0546	EMC4
63.1519	EMC4
66.4537	EMC4
67.5296	EMC4
67.8773	EMC4
74.1674	EMC4
83.2239	EMC4
72.7544	FMNL1
74.8174	FMNL1
75.936	FMNL1
80.0026	FMNL1
85.5319	FMNL1
86.6552	FMNL1
89.7867	FMNL1
61.9235	MRPL39
67.1968	MRPL39
68.6892	MRPL39
76.4501	MRPL39
76.766	MRPL39
79.2607	MRPL39
84.9165	MRPL39
84.0845	NIT2
89.1607	NIT2
98.3372	NIT2
103.376	NIT2
106.588	NIT2
109.179	NIT2
109.553	NIT2
80.6274	NME1-NME2
84.2569	NME1-NME2
86.0308	NME1-NME2
88.3581	NME1-NME2
88.9136	NME1-NME2
89.5929	NME1-NME2
90.6171	NME1-NME2
88.5461	Non-Targeting I
98.6283	Non-Targeting I
100.04	Non-Targeting I
107.769	Non-Targeting I
109.214	Non-Targeting I
93.0013	Non-Targeting I
94.9345	Non-Targeting I
96.2996	Non-Targeting I
97.1435	Non-Targeting I
100	Non-Targeting I
100.16	Non-Targeting I
103.495	Non-Targeting I
85.4156	Non-Targeting III
89.8973	Non-Targeting III
94.4194	Non-Targeting III
98.9222	Non-Targeting III
107.87	Non-Targeting III
112.326	Non-Targeting III
96.7235	Non-Targeting III
101.098	Non-Targeting III
103.414	Non-Targeting III
103.426	Non-Targeting III
107.843	Non-Targeting III
85.5211	Non-Targeting IV
87.7533	Non-Targeting IV
96.6874	Non-Targeting IV
98.8987	Non-Targeting IV
98.9012	Non-Targeting IV
101.184	Non-Targeting IV
110.1	Non-Targeting IV
112.395	Non-Targeting IV
78.5322	PCYT2
80.0049	PCYT2
80.6249	PCYT2
84.6154	PCYT2
86.4743	PCYT2
89.151	PCYT2
93.2022	PCYT2
50.1825	PIKFYVE
55.5251	PIKFYVE
55.925	PIKFYVE
56.9291	PIKFYVE
61.3692	PIKFYVE
63.0582	PIKFYVE
64.3715	PIKFYVE
28.0626	PIKFYVE
29.0999	PIKFYVE
31.1836	PIKFYVE
33.4882	PIKFYVE
37.6002	PIKFYVE
42.1101	PIKFYVE
42.4469	PIKFYVE
84.2828	PUS7
91.9097	PUS7
97.9224	PUS7
99.406	PUS7
103.824	PUS7
107.444	PUS7
122.054	PUS7
103.342	RAB13
109.035	RAB13
109.422	RAB13
110.093	RAB13
110.248	RAB13
112.524	RAB13
112.698	RAB13
93.0198	RAB31
93.7704	RAB31
96.5066	RAB31
98.1341	RAB31
101.499	RAB31
103.816	RAB31
111.676	RAB31
87.2003	SEPSECS
88.4465	SEPSECS
88.898	SEPSECS
89.3014	SEPSECS
90.5646	SEPSECS
91.9997	SEPSECS
98.3187	SEPSECS
102.389	SLC25A11
105.7	SLC25A11
105.776	SLC25A11
107.945	SLC25A11
111.172	SLC25A11
114.109	SLC25A11
114.478	SLC25A11
80.839	TRAPPC10
81.3809	TRAPPC10
82.1763	TRAPPC10
85.2498	TRAPPC10
89.6301	TRAPPC10
89.8752	TRAPPC10
98.9707	TRAPPC10
67.4269	TRIOBP
71.5073	TRIOBP
71.7532	TRIOBP
72.5004	TRIOBP
77.7906	TRIOBP
80.3813	TRIOBP
92.2284	TRIOBP

## Sheet: 2g
Values	Samples	Parameter
50.5272	Non-Targeting	Percetage_pos_Cells
55.2362	Non-Targeting	Percetage_pos_Cells
51.5357	Non-Targeting	Percetage_pos_Cells
52.3381	Non-Targeting	Percetage_pos_Cells
53.0562	Non-Targeting	Percetage_pos_Cells
47.7318	Non-Targeting	Percetage_pos_Cells
54.09	Non-Targeting	Percetage_pos_Cells
49.2208	Non-Targeting	Percetage_pos_Cells
54.1629	Non-Targeting	Percetage_pos_Cells
54.1385	Non-Targeting	Percetage_pos_Cells
40.7573	Non-Targeting	Percetage_pos_Cells
57.2617	OXR1	Percetage_pos_Cells
61.5558	OXR1	Percetage_pos_Cells
59.6607	OXR1	Percetage_pos_Cells
53.3342	OXR1	Percetage_pos_Cells
58.2367	OXR1	Percetage_pos_Cells
51.4384	OXR1	Percetage_pos_Cells
50.4932	OXR1	Percetage_pos_Cells
56.6636	OXR1	Percetage_pos_Cells
55.4869	OXR1	Percetage_pos_Cells
57.5758	OXR1	Percetage_pos_Cells
54.3061	OXR1	Percetage_pos_Cells
28.24	RAB13	Percetage_pos_Cells
22.3257	RAB13	Percetage_pos_Cells
30.2247	RAB13	Percetage_pos_Cells
27.07	RAB13	Percetage_pos_Cells
23.9913	RAB13	Percetage_pos_Cells
28.5616	RAB13	Percetage_pos_Cells
34.0591	RAB13	Percetage_pos_Cells
27.9158	RAB13	Percetage_pos_Cells
28.5011	RAB13	Percetage_pos_Cells
29.4501	RAB13	Percetage_pos_Cells
10.1634	RAB13	Percetage_pos_Cells
12.9874	RAB13	Percetage_pos_Cells
49.5517	Non-Targeting	Percetage_pos_Cells
51.591	Non-Targeting	Percetage_pos_Cells
47.3527	Non-Targeting	Percetage_pos_Cells
49.0393	Non-Targeting	Percetage_pos_Cells
45.8946	Non-Targeting	Percetage_pos_Cells
49.161	Non-Targeting	Percetage_pos_Cells
50.2244	Non-Targeting	Percetage_pos_Cells
49.9706	Non-Targeting	Percetage_pos_Cells
49.6793	Non-Targeting	Percetage_pos_Cells
62.3406	OXR1	Percetage_pos_Cells
61.8167	OXR1	Percetage_pos_Cells
61.3089	OXR1	Percetage_pos_Cells
60.809	OXR1	Percetage_pos_Cells
59.99	OXR1	Percetage_pos_Cells
59.6691	OXR1	Percetage_pos_Cells
59.5635	OXR1	Percetage_pos_Cells
58.8838	OXR1	Percetage_pos_Cells
58.3329	OXR1	Percetage_pos_Cells
68.9857	Non-Targeting	Area_pSyn
71.7866	Non-Targeting	Area_pSyn
65.2449	Non-Targeting	Area_pSyn
63.5644	Non-Targeting	Area_pSyn
67.6831	Non-Targeting	Area_pSyn
54.5234	Non-Targeting	Area_pSyn
62.7871	Non-Targeting	Area_pSyn
49.1123	Non-Targeting	Area_pSyn
60.4865	Non-Targeting	Area_pSyn
69.5504	Non-Targeting	Area_pSyn
35.6933	Non-Targeting	Area_pSyn
96.5453	OXR1	Area_pSyn
108.004	OXR1	Area_pSyn
92.6868	OXR1	Area_pSyn
72.0114	OXR1	Area_pSyn
92.0628	OXR1	Area_pSyn
62.6727	OXR1	Area_pSyn
62.5099	OXR1	Area_pSyn
74.6791	OXR1	Area_pSyn
69.5617	OXR1	Area_pSyn
82.5835	OXR1	Area_pSyn
93.2671	OXR1	Area_pSyn
18.1454	RAB13	Area_pSyn
10.0363	RAB13	Area_pSyn
17.2998	RAB13	Area_pSyn
14.2566	RAB13	Area_pSyn
14.4039	RAB13	Area_pSyn
17.2585	RAB13	Area_pSyn
23.2689	RAB13	Area_pSyn
15.3831	RAB13	Area_pSyn
15.6322	RAB13	Area_pSyn
18.6314	RAB13	Area_pSyn
4.7031	RAB13	Area_pSyn
5.5595	RAB13	Area_pSyn
7.51901	Non-Targeting	pSyn_spot_Count
8.64274	Non-Targeting	pSyn_spot_Count
8.01433	Non-Targeting	pSyn_spot_Count
8.00733	Non-Targeting	pSyn_spot_Count
8.12184	Non-Targeting	pSyn_spot_Count
7.17879	Non-Targeting	pSyn_spot_Count
8.48298	Non-Targeting	pSyn_spot_Count
7.59889	Non-Targeting	pSyn_spot_Count
8.47224	Non-Targeting	pSyn_spot_Count
8.54965	Non-Targeting	pSyn_spot_Count
6.09634	Non-Targeting	pSyn_spot_Count
9.55358	OXR1	pSyn_spot_Count
10.249	OXR1	pSyn_spot_Count
10.0761	OXR1	pSyn_spot_Count
8.34091	OXR1	pSyn_spot_Count
9.40462	OXR1	pSyn_spot_Count
8.20957	OXR1	pSyn_spot_Count
7.88236	OXR1	pSyn_spot_Count
9.23172	OXR1	pSyn_spot_Count
9.06499	OXR1	pSyn_spot_Count
9.38469	OXR1	pSyn_spot_Count
9.21009	OXR1	pSyn_spot_Count
3.68514	RAB13	pSyn_spot_Count
2.8508	RAB13	pSyn_spot_Count
3.97931	RAB13	pSyn_spot_Count
3.56229	RAB13	pSyn_spot_Count
3.17271	RAB13	pSyn_spot_Count
3.7942	RAB13	pSyn_spot_Count
4.60291	RAB13	pSyn_spot_Count
3.70162	RAB13	pSyn_spot_Count
3.7846	RAB13	pSyn_spot_Count
3.9145	RAB13	pSyn_spot_Count
1.19842	RAB13	pSyn_spot_Count
1.5937	RAB13	pSyn_spot_Count
19.0351	Non-Targeting	Total_pSyn_Intensity
18.4819	Non-Targeting	Total_pSyn_Intensity
18.5612	Non-Targeting	Total_pSyn_Intensity
17.6355	Non-Targeting	Total_pSyn_Intensity
18.1881	Non-Targeting	Total_pSyn_Intensity
17.2502	Non-Targeting	Total_pSyn_Intensity
17.8038	Non-Targeting	Total_pSyn_Intensity
16.4963	Non-Targeting	Total_pSyn_Intensity
18.0432	Non-Targeting	Total_pSyn_Intensity
18.684	Non-Targeting	Total_pSyn_Intensity
18.0498	Non-Targeting	Total_pSyn_Intensity
23.3024	OXR1	Total_pSyn_Intensity
24.2528	OXR1	Total_pSyn_Intensity
22.2642	OXR1	Total_pSyn_Intensity
20.5544	OXR1	Total_pSyn_Intensity
21.7288	OXR1	Total_pSyn_Intensity
20.0083	OXR1	Total_pSyn_Intensity
19.9931	OXR1	Total_pSyn_Intensity
20.5516	OXR1	Total_pSyn_Intensity
21.0005	OXR1	Total_pSyn_Intensity
20.9421	OXR1	Total_pSyn_Intensity
23.7907	OXR1	Total_pSyn_Intensity
13.0525	RAB13	Total_pSyn_Intensity
11.7008	RAB13	Total_pSyn_Intensity
12.2453	RAB13	Total_pSyn_Intensity
12.4346	RAB13	Total_pSyn_Intensity
12.6619	RAB13	Total_pSyn_Intensity
12.3498	RAB13	Total_pSyn_Intensity
13.0334	RAB13	Total_pSyn_Intensity
12.052	RAB13	Total_pSyn_Intensity
11.3577	RAB13	Total_pSyn_Intensity
12.7257	RAB13	Total_pSyn_Intensity
11.3144	RAB13	Total_pSyn_Intensity
11.9087	RAB13	Total_pSyn_Intensity

[truncated: 65 more sheets: 2i, 3a, 3b, 3c, 3d, 3e, 3f, 3g, 4a, 4b, 4c, 4e, 4f, 4g, 4h, 4i, 5b, 5d, 5e, 5g …]
